# Supplementary material for: Syntheses and crystal structures of hydrated and anhydrous 1:2 cocrystals of oxyresveratrol and zwitterionic proline
Source: Acta Crystallogr E Crystallogr Commun. 2020 Aug 28;76(Pt 9):1528–34. doi: 10.1107/S2056989020011536 (PMC7472756; doi:10.1107/S2056989020011536)
Supplement: Supplementary file 1 [file e-76-01528-sup1.cif]

##############################################################################
#                                                                            #
# This CIF contains the data in a paper accepted for publication in          #
# Acta Crystallographica Section E. It conforms to the requirements of       #
# Notes for Authors for Acta Crystallographica Section E, and has been       #
# peer reviewed under the auspices of the IUCr Commission on Journals.       #
#                                                                            #
# Full details of the Crystallographic Information File format               #
# are given in the paper "The Crystallographic Information File (CIF):       #
# a New Standard Archive File for Crystallography" by S. R. Hall, F. H.      #
# Allen and I. D. Brown [Acta Cryst. (1991), A47, 655-685].                  #
#                                                                            #
# The current version of the core CIF dictionary is obtainable from          #
# ftp://ftp.iucr.org/pub/cif_core.dic.                                       #
#                                                                            #
# Software is freely available for graphical display of the structure(s)     #
# in this CIF. For information consult the CIF software page                 #
# http://www.iucr.org/resources/cif/software.                                #
#                                                                            #
# This file may be used for bona fide research purposes within the           #
# scientific community so long as proper attribution is given to the journal # 
# article from which it was obtained.                                        #
#                                                                            #
##############################################################################
data_I
_audit_creation_method     'SHELXL-2018/3'
_chemical_name_systematic
;
4-[(<i>E</i>)-2-(3,5-Dihydroxyphenyl)ethenyl]benzene-1,3-diol
bis[(<i>S</i>)-pyrrolidin-1-ium-2-carboxylate] monohydrate
;
_chemical_name_common     ?
_chemical_formula_moiety     'C14 H12 O4, 2(C5 H9 N O2), H2 O'
_chemical_formula_sum     'C24 H32 N2 O9'
_chemical_formula_iupac     'C14 H12 O4, 2C5 H9 N O2, H2 O'
_chemical_formula_weight     492.51
_chemical_melting_point     ?
_chemical_absolute_configuration     unk
_space_group_crystal_system     orthorhombic
_space_group_name_H-M_alt     'P 21 21 21'
_space_group_name_Hall     'P 2ac 2ab'
loop_
    _space_group_symop_operation_xyz
    'x, y, z'
    'x+1/2, -y+1/2, -z'
    '-x, y+1/2, -z+1/2'
    '-x+1/2, -y, z+1/2'
_cell_length_a     9.9759(2)
_cell_length_b     10.6052(2)
_cell_length_c     22.8535(4)
_cell_angle_alpha     90
_cell_angle_beta     90
_cell_angle_gamma     90
_cell_volume     2417.82(8)
_cell_formula_units_Z     4
_cell_measurement_reflns_used     9870
_cell_measurement_theta_min     3.29
_cell_measurement_theta_max     27.21
_cell_measurement_temperature     297(2)
_exptl_crystal_description     'Rod'
_exptl_crystal_colour     'colourless'
_exptl_crystal_size_max     0.330
_exptl_crystal_size_mid     0.225
_exptl_crystal_size_min     0.114
_exptl_crystal_density_diffrn     1.353
_exptl_crystal_density_meas     ?
_exptl_crystal_density_method     'not measured'
_exptl_crystal_F_000     1048
_exptl_absorpt_coefficient_mu     0.104
_exptl_absorpt_correction_type     multi-scan
_exptl_absorpt_process_details
;
(SADABS; Bruker, 2016)
;
_exptl_absorpt_correction_T_min     0.7157
_exptl_absorpt_correction_T_max     0.7456
_diffrn_ambient_temperature     297(2)
_diffrn_source     'Sealed x-ray tube'
_diffrn_radiation_type     MoK\a
_diffrn_radiation_wavelength     0.71073
_diffrn_radiation_monochromator     'graphiteDouble Bounce Multilayer Mirror'
_diffrn_measurement_device_type     'Bruker D8 VENTURE'
_diffrn_measurement_device     'four-circle KAPPA diffractometer'
_diffrn_measurement_method     '\f and \w scans'
_diffrn_detector     'PHOTON II Charge-Integrating Pixel Array area detector'
_diffrn_detector_area_resol_mean     7.39
_diffrn_reflns_number     27568
_diffrn_reflns_av_R_equivalents     0.0243
_diffrn_reflns_av_unetI/netI     0.0154
_diffrn_reflns_theta_min     2.942
_diffrn_reflns_theta_max     25.000
_diffrn_reflns_theta_full     25.000
_diffrn_measured_fraction_theta_max     0.995
_diffrn_measured_fraction_theta_full     0.995
_diffrn_reflns_limit_h_min     -11
_diffrn_reflns_limit_h_max     11
_diffrn_reflns_limit_k_min     -12
_diffrn_reflns_limit_k_max     12
_diffrn_reflns_limit_l_min     -27
_diffrn_reflns_limit_l_max     27
_refine_special_details     ?
_reflns_number_total     4237
_reflns_number_gt     4046
_reflns_threshold_expression     'I > 2\s(I)'
_refine_ls_structure_factor_coef     Fsqd
_refine_ls_matrix_type     full
_refine_ls_R_factor_all     0.0459
_refine_ls_R_factor_gt     0.0439
_refine_ls_wR_factor_gt     0.1149
_refine_ls_wR_factor_ref     0.1167
_refine_ls_goodness_of_fit_ref     1.049
_refine_ls_restrained_S_all     1.064
_refine_ls_number_reflns     4237
_refine_ls_number_parameters     332
_refine_ls_number_restraints     4
_refine_ls_hydrogen_treatment     mixed
_refine_ls_weighting_scheme     calc
_refine_ls_weighting_details
              'w=1/[\s^2^(Fo^2^)+(0.0603P)^2^+1.0192P] where P=(Fo^2^+2Fc^2^)/3'
_atom_sites_solution_hydrogens     mixed
_atom_sites_solution_primary     direct
_atom_sites_solution_secondary     difmap
_refine_ls_shift/su_max     0.000
_refine_ls_shift/su_mean     0.000
_refine_diff_density_max     0.349
_refine_diff_density_min     -0.312
_refine_ls_extinction_method     none
_refine_ls_extinction_coef     .
loop_
    _atom_type_symbol
    _atom_type_description
    _atom_type_scat_dispersion_real
    _atom_type_scat_dispersion_imag
    _atom_type_scat_source
    'C' 'C' 0.0033 0.0016
                         'International Tables Vol C Tables 4.2.6.8 and 6.1.1.4'
    'H' 'H' 0.0000 0.0000
                         'International Tables Vol C Tables 4.2.6.8 and 6.1.1.4'
    'N' 'N' 0.0061 0.0033
                         'International Tables Vol C Tables 4.2.6.8 and 6.1.1.4'
    'O' 'O' 0.0106 0.0060
                         'International Tables Vol C Tables 4.2.6.8 and 6.1.1.4'
_computing_data_collection
;
APEX2 (Bruker, 2016)
;
_computing_cell_refinement
;
SAINT (Bruker, 2016)
;
_computing_data_reduction
;
SAINT (Bruker, 2016)
;
_computing_structure_solution
;
SHELXT2014 (Sheldrick, 2015a)
;
_computing_structure_refinement
;
<i>SHELXL2018/3</i> (Sheldrick, 2015b)
;
_computing_molecular_graphics
;
Mercury (Macrae <i>et al</i>., 2020)
;
_computing_publication_material
;
WinGX  (Farrugia, 2012) and publCIF (Westrip, 2010)
;
loop_
    _atom_site_type_symbol
    _atom_site_label
    _atom_site_fract_x
    _atom_site_fract_y
    _atom_site_fract_z
    _atom_site_U_iso_or_equiv
    _atom_site_adp_type
    _atom_site_calc_flag
    _atom_site_occupancy
    _atom_site_disorder_assembly
    _atom_site_disorder_group
    O O1 0.1315(3) 0.6159(2) 0.61582(10) 0.0526(7) Uani d 1 . .
    N N1 0.7751(3) 0.3182(3) 0.47097(13) 0.0448(7) Uani d 1 . .
    H H1A 0.821241 0.251273 0.483057 0.054 Uiso calc 1 . .
    H H1B 0.765150 0.313168 0.432344 0.054 Uiso calc 1 . .
    C C1 0.1165(3) 0.6442(3) 0.55821(13) 0.0380(7) Uani d 1 . .
    O O2 0.2661(2) 0.5415(2) 0.42047(10) 0.0456(6) Uani d 1 . .
    H H2' 0.323(4) 0.489(4) 0.4405(11) 0.068 Uiso calc 1 . .
    N N2 -0.0782(3) 0.4926(2) 0.79401(11) 0.0366(6) Uani d 1 . .
    H H2A -0.032399 0.421409 0.799100 0.044 Uiso calc 1 . .
    H H2B -0.055795 0.546139 0.822364 0.044 Uiso calc 1 . .
    C C2 0.0261(4) 0.7335(3) 0.53867(14) 0.0459(8) Uani d 1 . .
    H H2 -0.026401 0.778272 0.565113 0.055 Uiso calc 1 . .
    O O3 -0.2666(3) 0.9933(3) 0.19900(11) 0.0567(7) Uani d 1 . .
    C C3 0.0150(4) 0.7553(3) 0.47947(14) 0.0484(8) Uani d 1 . .
    H H3 -0.047640 0.814001 0.466565 0.058 Uiso calc 1 . .
    O O4 0.0969(5) 0.7386(4) 0.13945(13) 0.0928(13) Uani d 1 . .
    H H4' 0.190(8) 0.723(8) 0.1526(16) 0.139 Uiso calc 1 . .
    C C4 0.0942(3) 0.6928(3) 0.43769(13) 0.0369(7) Uani d 1 . .
    O O5 0.5778(3) 0.4212(3) 0.41114(10) 0.0520(6) Uani d 1 . .
    C C5 0.1858(3) 0.6041(3) 0.45910(12) 0.0323(6) Uani d 1 . .
    O O6 0.4180(2) 0.3743(2) 0.47524(11) 0.0489(6) Uani d 1 . .
    C C6 0.1957(3) 0.5792(3) 0.51887(13) 0.0354(6) Uani d 1 . .
    H H6 0.255747 0.518732 0.532283 0.042 Uiso calc 1 . .
    O O7 -0.0442(5) 0.7425(2) 0.78719(12) 0.0891(13) Uani d 1 . .
    C C7 0.0819(4) 0.7181(3) 0.37485(14) 0.0426(7) Uani d 1 . .
    H H7 0.147494 0.684006 0.350660 0.051 Uiso calc 1 . .
    O O8 -0.0014(3) 0.7457(2) 0.69276(10) 0.0562(7) Uani d 1 . .
    C C8 -0.0133(4) 0.7847(4) 0.34932(14) 0.0450(8) Uani d 1 . .
    H H8 -0.078062 0.818540 0.374046 0.054 Uiso calc 1 . .
    O O9 0.3312(5) 0.6407(4) 0.1266(2) 0.0987(14) Uani d 1 . .
    C C9 -0.0299(3) 0.8120(3) 0.28670(14) 0.0391(7) Uani d 1 . .
    C C10 -0.1353(3) 0.8902(3) 0.27012(14) 0.0418(7) Uani d 1 . .
    H H10 -0.190263 0.925334 0.298660 0.050 Uiso calc 1 . .
    C C11 -0.1595(3) 0.9162(3) 0.21180(14) 0.0426(7) Uani d 1 . .
    C C12 -0.0792(4) 0.8656(4) 0.16910(15) 0.0519(9) Uani d 1 . .
    H H12 -0.094718 0.884207 0.129914 0.062 Uiso calc 1 . .
    C C13 0.0242(4) 0.7874(4) 0.18468(15) 0.0548(9) Uani d 1 . .
    C C14 0.0517(4) 0.7593(3) 0.24318(15) 0.0472(8) Uani d 1 . .
    H H14 0.122696 0.706643 0.253042 0.057 Uiso calc 1 . .
    C C15 0.5376(3) 0.3770(3) 0.45739(13) 0.0357(7) Uani d 1 . .
    C C16 0.6412(3) 0.3223(3) 0.50027(14) 0.0378(7) Uani d 1 . .
    H H16 0.614353 0.237957 0.513251 0.045 Uiso calc 1 . .
    C C17 0.6655(4) 0.4086(5) 0.55262(16) 0.0623(11) Uani d 1 . .
    H H17A 0.583267 0.450158 0.564463 0.075 Uiso calc 1 . .
    H H17B 0.700761 0.361392 0.585567 0.075 Uiso calc 1 . .
    C C18 0.7653(6) 0.5017(6) 0.5311(3) 0.0917(17) Uani d 1 . .
    H H18A 0.720375 0.573782 0.513840 0.110 Uiso calc 1 . .
    H H18B 0.821256 0.530953 0.563023 0.110 Uiso calc 1 . .
    C C19 0.8472(5) 0.4362(5) 0.4868(3) 0.0820(15) Uani d 1 . .
    H H19A 0.935075 0.416595 0.502539 0.098 Uiso calc 1 . .
    H H19B 0.858597 0.489086 0.452511 0.098 Uiso calc 1 . .
    C C20 -0.0468(3) 0.5485(3) 0.73547(12) 0.0331(6) Uani d 1 . .
    H H20 0.035826 0.510986 0.720132 0.040 Uiso calc 1 . .
    C C21 -0.1645(5) 0.5115(4) 0.69655(18) 0.0650(11) Uani d 1 . .
    H H21A -0.210407 0.586187 0.682371 0.078 Uiso calc 1 . .
    H H21B -0.133480 0.463214 0.663169 0.078 Uiso calc 1 . .
    C C22 -0.2580(5) 0.4327(5) 0.7340(2) 0.0784(14) Uani d 1 . .
    H H22A -0.350908 0.452288 0.725335 0.094 Uiso calc 1 . .
    H H22B -0.243179 0.343458 0.727209 0.094 Uiso calc 1 . .
    C C23 -0.2245(4) 0.4669(4) 0.7956(2) 0.0656(11) Uani d 1 . .
    H H23A -0.273919 0.541110 0.807923 0.079 Uiso calc 1 . .
    H H23B -0.244741 0.397964 0.822045 0.079 Uiso calc 1 . .
    C C24 -0.0301(4) 0.6913(3) 0.73993(14) 0.0455(8) Uani d 1 . .
    H H1' 0.080(4) 0.660(4) 0.6361(18) 0.068 Uiso d 1 . .
    H H3' -0.270(5) 1.004(5) 0.1623(11) 0.068 Uiso d 1 . .
    H H9A 0.376(4) 0.670(4) 0.1576(14) 0.055 Uiso d 1 . .
    H H9B 0.419(3) 0.644(4) 0.1031(16) 0.055 Uiso d 1 . .
loop_
    _atom_site_aniso_label
    _atom_site_aniso_U_11
    _atom_site_aniso_U_22
    _atom_site_aniso_U_33
    _atom_site_aniso_U_12
    _atom_site_aniso_U_13
    _atom_site_aniso_U_23
    O1 0.0727(17) 0.0544(15) 0.0305(11) 0.0138(13) 0.0030(11) 0.0011(11)
    N1 0.0333(14) 0.0529(17) 0.0481(16) 0.0065(12) 0.0018(12) 0.0036(13)
    C1 0.0474(18) 0.0358(16) 0.0309(15) -0.0028(14) -0.0001(13) -0.0031(12)
    O2 0.0475(13) 0.0572(14) 0.0322(12) 0.0176(11) -0.0042(10) -0.0039(10)
    N2 0.0513(16) 0.0274(12) 0.0311(13) -0.0006(11) 0.0041(11) -0.0008(10)
    C2 0.0532(19) 0.0458(18) 0.0388(17) 0.0128(16) 0.0072(15) -0.0022(14)
    O3 0.0526(15) 0.0767(18) 0.0408(14) 0.0061(14) -0.0015(11) 0.0187(14)
    C3 0.054(2) 0.0473(19) 0.0439(18) 0.0172(16) 0.0014(16) 0.0053(15)
    O4 0.126(3) 0.097(3) 0.0546(17) 0.039(2) 0.0386(19) 0.0031(18)
    C4 0.0368(16) 0.0379(16) 0.0359(16) 0.0031(13) -0.0006(13) -0.0006(13)
    O5 0.0557(14) 0.0676(16) 0.0326(11) 0.0066(12) 0.0033(11) 0.0128(11)
    C5 0.0310(14) 0.0343(15) 0.0316(14) -0.0030(12) -0.0022(11) -0.0052(12)
    O6 0.0313(12) 0.0589(15) 0.0565(14) 0.0063(11) 0.0013(10) 0.0141(12)
    C6 0.0351(15) 0.0371(15) 0.0339(15) 0.0014(12) -0.0054(12) 0.0003(13)
    O7 0.191(4) 0.0338(13) 0.0430(14) -0.0075(19) 0.031(2) -0.0107(12)
    C7 0.0484(18) 0.0435(18) 0.0358(16) 0.0078(15) 0.0034(14) 0.0017(14)
    O8 0.099(2) 0.0303(11) 0.0394(12) -0.0038(13) 0.0118(13) 0.0020(10)
    C8 0.0436(18) 0.056(2) 0.0360(17) 0.0085(16) 0.0019(14) 0.0033(15)
    O9 0.109(3) 0.072(2) 0.115(3) 0.016(2) -0.056(3) -0.022(2)
    C9 0.0418(16) 0.0414(17) 0.0341(15) -0.0007(14) 0.0015(14) 0.0045(13)
    C10 0.0434(17) 0.0479(18) 0.0341(16) 0.0007(15) 0.0058(13) 0.0057(14)
    C11 0.0456(18) 0.0458(18) 0.0363(16) -0.0069(15) -0.0001(14) 0.0074(14)
    C12 0.072(2) 0.052(2) 0.0313(16) -0.0028(19) 0.0020(16) 0.0065(15)
    C13 0.074(2) 0.0491(19) 0.0411(19) 0.0025(19) 0.0206(18) 0.0002(16)
    C14 0.054(2) 0.0429(18) 0.0449(18) 0.0043(15) 0.0050(16) 0.0058(15)
    C15 0.0348(16) 0.0383(16) 0.0340(16) 0.0034(13) -0.0010(12) 0.0005(13)
    C16 0.0318(15) 0.0457(18) 0.0357(15) 0.0007(13) 0.0013(13) 0.0089(13)
    C17 0.057(2) 0.095(3) 0.0356(18) 0.000(2) -0.0052(16) -0.005(2)
    C18 0.092(4) 0.094(4) 0.088(4) -0.028(3) 0.004(3) -0.033(3)
    C19 0.053(2) 0.058(3) 0.135(5) -0.012(2) 0.018(3) 0.000(3)
    C20 0.0461(17) 0.0274(13) 0.0259(13) 0.0006(12) 0.0021(12) -0.0016(11)
    C21 0.079(3) 0.065(3) 0.051(2) -0.018(2) -0.023(2) 0.003(2)
    C22 0.062(3) 0.077(3) 0.096(4) -0.022(2) -0.018(2) 0.004(3)
    C23 0.053(2) 0.069(3) 0.075(3) -0.005(2) 0.015(2) 0.007(2)
    C24 0.073(2) 0.0290(15) 0.0341(16) 0.0016(15) 0.0058(16) -0.0039(13)
_geom_special_details
;
 All esds (except the esd in the dihedral angle between two l.s. planes)
 are estimated using the full covariance matrix.  The cell esds are taken
 into account individually in the estimation of esds in distances, angles
 and torsion angles; correlations between esds in cell parameters are only
 used when they are defined by crystal symmetry.  An approximate (isotropic)
 treatment of cell esds is used for estimating esds involving l.s. planes.
;
loop_
    _geom_bond_atom_site_label_1
    _geom_bond_atom_site_label_2
    _geom_bond_site_symmetry_2
    _geom_bond_distance
    _geom_bond_publ_flag
    O1 C1 . 1.359(4) ?
    O1 H1' . 0.84(2) ?
    N1 C19 . 1.487(6) n
    N1 C16 . 1.495(4) n
    N1 H1A . 0.8900 ?
    N1 H1B . 0.8900 ?
    C1 C6 . 1.381(5) ?
    C1 C2 . 1.382(5) ?
    O2 C5 . 1.364(4) ?
    O2 H2' . 0.92(5) ?
    N2 C23 . 1.486(5) n
    N2 C20 . 1.496(4) n
    N2 H2A . 0.8900 ?
    N2 H2B . 0.8900 ?
    C2 C3 . 1.377(5) ?
    C2 H2 . 0.9300 ?
    O3 C11 . 1.378(4) ?
    O3 H3' . 0.85(2) ?
    C3 C4 . 1.405(5) ?
    C3 H3 . 0.9300 ?
    O4 C13 . 1.365(4) ?
    O4 H4' . 0.99(8) ?
    C4 C5 . 1.400(4) ?
    C4 C7 . 1.466(4) ?
    O5 C15 . 1.224(4) n
    C5 C6 . 1.395(4) ?
    O6 C15 . 1.262(4) n
    C6 H6 . 0.9300 ?
    O7 C24 . 1.217(4) n
    C7 C8 . 1.319(5) ?
    C7 H7 . 0.9300 ?
    O8 C24 . 1.256(4) n
    C8 C9 . 1.469(4) ?
    C8 H8 . 0.9300 ?
    O9 H9A . 0.89(2) ?
    O9 H9B . 1.03(2) ?
    C9 C10 . 1.392(5) ?
    C9 C14 . 1.401(5) ?
    C10 C11 . 1.382(4) ?
    C10 H10 . 0.9300 ?
    C11 C12 . 1.372(5) ?
    C12 C13 . 1.370(6) ?
    C12 H12 . 0.9300 ?
    C13 C14 . 1.397(5) ?
    C14 H14 . 0.9300 ?
    C15 C16 . 1.538(4) ?
    C16 C17 . 1.525(5) ?
    C16 H16 . 0.9800 ?
    C17 C18 . 1.486(7) ?
    C17 H17A . 0.9700 ?
    C17 H17B . 0.9700 ?
    C18 C19 . 1.475(8) ?
    C18 H18A . 0.9700 ?
    C18 H18B . 0.9700 ?
    C19 H19A . 0.9700 ?
    C19 H19B . 0.9700 ?
    C20 C21 . 1.525(5) ?
    C20 C24 . 1.526(4) ?
    C20 H20 . 0.9800 ?
    C21 C22 . 1.517(6) ?
    C21 H21A . 0.9700 ?
    C21 H21B . 0.9700 ?
    C22 C23 . 1.492(7) ?
    C22 H22A . 0.9700 ?
    C22 H22B . 0.9700 ?
    C23 H23A . 0.9700 ?
    C23 H23B . 0.9700 ?
loop_
    _geom_angle_atom_site_label_1
    _geom_angle_atom_site_label_2
    _geom_angle_atom_site_label_3
    _geom_angle_site_symmetry_1
    _geom_angle_site_symmetry_3
    _geom_angle
    _geom_angle_publ_flag
    C1 O1 H1' . . 110(3) ?
    C19 N1 C16 . . 107.4(3) ?
    C19 N1 H1A . . 110.2 ?
    C16 N1 H1A . . 110.2 ?
    C19 N1 H1B . . 110.2 ?
    C16 N1 H1B . . 110.2 ?
    H1A N1 H1B . . 108.5 ?
    O1 C1 C6 . . 117.2(3) ?
    O1 C1 C2 . . 122.5(3) ?
    C6 C1 C2 . . 120.3(3) ?
    C5 O2 H2' . . 109.5 ?
    C23 N2 C20 . . 107.5(3) ?
    C23 N2 H2A . . 110.2 ?
    C20 N2 H2A . . 110.2 ?
    C23 N2 H2B . . 110.2 ?
    C20 N2 H2B . . 110.2 ?
    H2A N2 H2B . . 108.5 ?
    C3 C2 C1 . . 119.0(3) ?
    C3 C2 H2 . . 120.5 ?
    C1 C2 H2 . . 120.5 ?
    C11 O3 H3' . . 109(3) ?
    C2 C3 C4 . . 122.9(3) ?
    C2 C3 H3 . . 118.6 ?
    C4 C3 H3 . . 118.6 ?
    C13 O4 H4' . . 109.5 ?
    C5 C4 C3 . . 116.5(3) ?
    C5 C4 C7 . . 121.3(3) ?
    C3 C4 C7 . . 122.2(3) ?
    O2 C5 C6 . . 120.0(3) ?
    O2 C5 C4 . . 119.0(3) ?
    C6 C5 C4 . . 121.0(3) ?
    C1 C6 C5 . . 120.2(3) ?
    C1 C6 H6 . . 119.9 ?
    C5 C6 H6 . . 119.9 ?
    C8 C7 C4 . . 126.2(3) ?
    C8 C7 H7 . . 116.9 ?
    C4 C7 H7 . . 116.9 ?
    C7 C8 C9 . . 128.1(3) ?
    C7 C8 H8 . . 116.0 ?
    C9 C8 H8 . . 116.0 ?
    H9A O9 H9B . . 89(3) ?
    C10 C9 C14 . . 118.9(3) ?
    C10 C9 C8 . . 117.9(3) ?
    C14 C9 C8 . . 123.2(3) ?
    C11 C10 C9 . . 120.9(3) ?
    C11 C10 H10 . . 119.6 ?
    C9 C10 H10 . . 119.6 ?
    C12 C11 O3 . . 122.3(3) ?
    C12 C11 C10 . . 120.4(3) ?
    O3 C11 C10 . . 117.3(3) ?
    C13 C12 C11 . . 119.4(3) ?
    C13 C12 H12 . . 120.3 ?
    C11 C12 H12 . . 120.3 ?
    O4 C13 C12 . . 115.6(3) ?
    O4 C13 C14 . . 122.7(4) ?
    C12 C13 C14 . . 121.7(3) ?
    C13 C14 C9 . . 118.7(3) ?
    C13 C14 H14 . . 120.6 ?
    C9 C14 H14 . . 120.6 ?
    O5 C15 O6 . . 126.7(3) ?
    O5 C15 C16 . . 118.3(3) ?
    O6 C15 C16 . . 114.9(3) ?
    N1 C16 C17 . . 103.1(3) ?
    N1 C16 C15 . . 109.0(2) ?
    C17 C16 C15 . . 112.4(3) ?
    N1 C16 H16 . . 110.7 ?
    C17 C16 H16 . . 110.7 ?
    C15 C16 H16 . . 110.7 ?
    C18 C17 C16 . . 104.2(3) ?
    C18 C17 H17A . . 110.9 ?
    C16 C17 H17A . . 110.9 ?
    C18 C17 H17B . . 110.9 ?
    C16 C17 H17B . . 110.9 ?
    H17A C17 H17B . . 108.9 ?
    C19 C18 C17 . . 106.6(4) ?
    C19 C18 H18A . . 110.4 ?
    C17 C18 H18A . . 110.4 ?
    C19 C18 H18B . . 110.4 ?
    C17 C18 H18B . . 110.4 ?
    H18A C18 H18B . . 108.6 ?
    C18 C19 N1 . . 107.2(4) ?
    C18 C19 H19A . . 110.3 ?
    N1 C19 H19A . . 110.3 ?
    C18 C19 H19B . . 110.3 ?
    N1 C19 H19B . . 110.3 ?
    H19A C19 H19B . . 108.5 ?
    N2 C20 C21 . . 105.0(3) ?
    N2 C20 C24 . . 110.9(2) ?
    C21 C20 C24 . . 112.2(3) ?
    N2 C20 H20 . . 109.6 ?
    C21 C20 H20 . . 109.6 ?
    C24 C20 H20 . . 109.6 ?
    C22 C21 C20 . . 106.6(3) ?
    C22 C21 H21A . . 110.4 ?
    C20 C21 H21A . . 110.4 ?
    C22 C21 H21B . . 110.4 ?
    C20 C21 H21B . . 110.4 ?
    H21A C21 H21B . . 108.6 ?
    C23 C22 C21 . . 105.1(3) ?
    C23 C22 H22A . . 110.7 ?
    C21 C22 H22A . . 110.7 ?
    C23 C22 H22B . . 110.7 ?
    C21 C22 H22B . . 110.7 ?
    H22A C22 H22B . . 108.8 ?
    N2 C23 C22 . . 104.0(3) ?
    N2 C23 H23A . . 111.0 ?
    C22 C23 H23A . . 111.0 ?
    N2 C23 H23B . . 111.0 ?
    C22 C23 H23B . . 111.0 ?
    H23A C23 H23B . . 109.0 ?
    O7 C24 O8 . . 125.7(3) ?
    O7 C24 C20 . . 119.3(3) ?
    O8 C24 C20 . . 115.0(3) ?
loop_
    _geom_torsion_atom_site_label_1
    _geom_torsion_atom_site_label_2
    _geom_torsion_atom_site_label_3
    _geom_torsion_atom_site_label_4
    _geom_torsion_site_symmetry_1
    _geom_torsion_site_symmetry_2
    _geom_torsion_site_symmetry_3
    _geom_torsion_site_symmetry_4
    _geom_torsion
    _geom_torsion_publ_flag
    O1 C1 C2 C3 . . . . -178.9(3) ?
    C6 C1 C2 C3 . . . . 0.9(5) ?
    C1 C2 C3 C4 . . . . -1.6(6) ?
    C2 C3 C4 C5 . . . . 0.8(5) ?
    C2 C3 C4 C7 . . . . -179.4(4) ?
    C3 C4 C5 O2 . . . . -179.4(3) ?
    C7 C4 C5 O2 . . . . 0.8(5) ?
    C3 C4 C5 C6 . . . . 0.7(5) ?
    C7 C4 C5 C6 . . . . -179.1(3) ?
    O1 C1 C6 C5 . . . . -179.7(3) ?
    C2 C1 C6 C5 . . . . 0.5(5) ?
    O2 C5 C6 C1 . . . . 178.7(3) ?
    C4 C5 C6 C1 . . . . -1.4(5) ?
    C5 C4 C7 C8 . . . . 169.2(4) ?
    C3 C4 C7 C8 . . . . -10.6(6) ?
    C4 C7 C8 C9 . . . . -179.7(3) ?
    C7 C8 C9 C10 . . . . -176.9(4) ?
    C7 C8 C9 C14 . . . . 5.8(6) ?
    C14 C9 C10 C11 . . . . -0.3(5) ?
    C8 C9 C10 C11 . . . . -177.7(3) ?
    C9 C10 C11 C12 . . . . -0.3(5) ?
    C9 C10 C11 O3 . . . . 179.3(3) ?
    O3 C11 C12 C13 . . . . -178.7(3) ?
    C10 C11 C12 C13 . . . . 1.0(5) ?
    C11 C12 C13 O4 . . . . 178.4(4) ?
    C11 C12 C13 C14 . . . . -1.1(6) ?
    O4 C13 C14 C9 . . . . -178.9(4) ?
    C12 C13 C14 C9 . . . . 0.6(6) ?
    C10 C9 C14 C13 . . . . 0.1(5) ?
    C8 C9 C14 C13 . . . . 177.5(4) ?
    C19 N1 C16 C17 . . . . -25.4(4) ?
    C19 N1 C16 C15 . . . . 94.1(4) ?
    O5 C15 C16 N1 . . . . -8.3(4) ?
    O6 C15 C16 N1 . . . . 173.7(3) ?
    O5 C15 C16 C17 . . . . 105.3(4) ?
    O6 C15 C16 C17 . . . . -72.7(4) ?
    N1 C16 C17 C18 . . . . 33.9(4) ?
    C15 C16 C17 C18 . . . . -83.3(4) ?
    C16 C17 C18 C19 . . . . -30.2(6) ?
    C17 C18 C19 N1 . . . . 14.5(6) ?
    C16 N1 C19 C18 . . . . 7.3(6) ?
    C23 N2 C20 C21 . . . . -19.7(4) ?
    C23 N2 C20 C24 . . . . 101.7(3) ?
    N2 C20 C21 C22 . . . . -1.4(4) ?
    C24 C20 C21 C22 . . . . -121.9(4) ?
    C20 C21 C22 C23 . . . . 21.6(5) ?
    C20 N2 C23 C22 . . . . 33.4(4) ?
    C21 C22 C23 N2 . . . . -33.4(5) ?
    N2 C20 C24 O7 . . . . -0.7(5) ?
    C21 C20 C24 O7 . . . . 116.3(4) ?
    N2 C20 C24 O8 . . . . 178.9(3) ?
    C21 C20 C24 O8 . . . . -64.1(5) ?
loop_
    _geom_hbond_atom_site_label_D
    _geom_hbond_atom_site_label_H
    _geom_hbond_atom_site_label_A
    _geom_hbond_site_symmetry_A
    _geom_hbond_distance_DH
    _geom_hbond_distance_HA
    _geom_hbond_distance_DA
    _geom_hbond_angle_DHA
    _geom_hbond_publ_flag
    O1 H1' O8 . 0.84(2) 1.78(3) 2.597(3) 166(5) yes
    O2 H2' O6 . 0.92 1.74 2.647(3) 172 yes
    O3 H3' O2 3 0.85(2) 1.93(3) 2.778(3) 175(5) yes
    O4 H4' O9 . 0.99 1.76 2.575(6) 137 yes
    O9 H9A O7 2_566 0.89(2) 1.76(3) 2.639(5) 168(4) yes
    N1 H1A O6 2_556 0.89 1.90 2.777(4) 168 yes
    N1 H1B O4 3_645 0.89 2.28 2.951(4) 132 yes
    N1 H1B O9 3_645 0.89 2.47 3.105(5) 129 yes
    N2 H2A O8 3_546 0.89 1.90 2.753(3) 159 yes
    N2 H2B O5 4_565 0.89 2.07 2.829(3) 143 yes
    N2 H2B O7 . 0.89 2.24 2.677(4) 110 yes
    C6 H6 O6 . 0.93 2.58 3.261(4) 130 yes
    C12 H12 O2 3 0.93 2.65 3.339(5) 131 no
_shelx_space_group_comment
;
The symmetry employed for this shelxl refinement is uniquely defined
by the following loop, which should always be used as a source of
symmetry information in preference to the above space-group names.
They are only intended as comments.
;
_shelx_estimated_absorpt_T_min     0.967
_shelx_estimated_absorpt_T_max     0.988
_shelx_hkl_file
;
   2   0   0 3094.79   70.89
  -2   0   0 3081.49   70.89
   3   0   0    4.10    1.50
  -3   0   0    1.30    1.40
  -4   0   0  965.90   24.20
   4   0   0  957.00   24.30
   5   0   0   -0.20    1.80
  -5   0   0    1.20    1.90
  -6   0   0  388.56   12.70
   6   0   0  419.56   13.00
   7   0   0    1.10    2.40
  -7   0   0   -0.70    1.80
  -8   0   0   24.70    3.90
   8   0   0   16.80    3.80
   9   0   0    0.20    2.80
 -10   0   0   35.70    5.00
  10   0   0   26.10    4.70
  11   0   0   -1.40    3.30
  -2  -1   0  979.70   22.70
   2   1   0  985.80   22.50
  -2  -1   0  951.80   23.50
   2  -1   0  975.50   23.40
  -2   1   0  985.90   23.40
  -2  -1   0  983.10   22.70
   2   1   0 1006.20   23.60
  -3   1   0   52.49    3.50
  -3  -1   0   51.59    2.00
   3   1   0   50.59    3.60
  -3  -1   0   53.89    2.10
   3  -1   0   59.79    3.50
  -3  -1   0   57.29    3.50
   4   1   0   59.49    4.20
  -4  -1   0   59.89    4.10
   4  -1   0   61.59    3.90
  -4   1   0   63.59    4.10
   5   1   0  667.93   18.50
  -5   1   0  698.93   18.40
  -5  -1   0  661.03   18.40
   5  -1   0  665.73   18.30
   6   1   0    3.10    2.20
   6  -1   0    3.00    2.20
  -6  -1   0    3.90    2.30
  -6   1   0    3.00    2.20
  -7   1   0  157.38    7.70
  -7  -1   0  158.98    7.80
   7   1   0  159.68    7.90
   7  -1   0  168.28    7.90
   8   1   0  690.93   21.00
  -8   1   0  709.03   20.90
  -8  -1   0  730.53   21.20
   8  -1   0  662.03   20.60
   9  -1   0   40.70    5.10
  -9  -1   0   27.90    5.00
   9   1   0   51.69    5.90
  -9   1   0   32.60    4.80
 -10   1   0   19.70    4.40
  10   1   0   17.80    4.40
  11   1   0   32.30    5.70
  12   1   0    9.60    4.40
   0   2   0 1213.68   29.40
   0  -2   0 1273.77   29.40
   0   2   0 1282.37   29.40
   0  -2   0 1263.47   29.40
   1  -2   0 4391.16   98.59
   1   2   0 4281.57   98.69
  -1   2   0 4337.57   98.69
  -1  -2   0 4371.66   98.79
   1   2   0 4221.58   98.69
  -1  -2   0 4254.37   98.69
   1  -2   0 4387.56   98.59
  -1   2   0 4412.16   98.69
  -3   2   0   44.70    2.10
  -3   2   0   44.10    2.10
   3   2   0   43.50    3.30
  -3  -2   0   45.50    2.60
   3   2   0   44.60    2.20
  -3   2   0   43.70    3.20
   3   2   0   44.90    2.20
  -3  -2   0   42.40    2.50
  -4  -2   0  117.99    5.40
  -4  -2   0  109.59    4.00
   4   2   0  114.99    5.40
  -4   2   0  114.89    5.20
  -4   2   0  111.89    3.40
  -4  -2   0  111.59    4.00
  -5  -2   0  997.10   27.20
  -5  -2   0 1061.59   25.00
  -5   2   0 1054.99   26.80
   5   2   0 1056.69   27.20
  -5  -2   0 1068.79   24.90
  -6   2   0  897.91   24.20
   6   2   0  912.51   24.60
  -6  -2   0  915.21   21.90
  -6  -2   0  912.41   21.90
  -6  -2   0  907.61   24.60
  -7  -2   0  121.59    6.90
   7   2   0  122.39    7.10
  -7   2   0  120.09    6.90
  -7  -2   0  121.69    4.40
  -7  -2   0  114.39    4.40
  -8  -2   0   90.89    3.90
   8   2   0   85.29    6.70
  -8  -2   0   92.59    3.90
  -8   2   0   93.89    6.80
   9   2   0   32.40    4.80
  -9  -2   0   28.70    2.90
  -9   2   0   28.30    4.70
  -9  -2   0   28.30    2.50
  10   2   0  140.19    9.20
 -10   2   0  142.09    9.40
 -10  -2   0  141.89    5.30
  11   2   0   56.19    6.50
 -11  -2   0   50.49    3.60
  12   2   0    6.90    3.70
   0  -3   0    1.10    1.40
   0   3   0    1.70    1.50
   0   3   0    2.40    1.50
   0  -3   0   -0.70    1.30
  -1   3   0 3276.97   76.39
  -1   3   0 3318.57   76.29
  -1  -3   0 3284.87   76.39
   1  -3   0 3318.17   76.29
   1   3   0 3406.66   76.49
  -1  -3   0 3325.57   76.49
   1   3   0 3247.48   76.39
   1  -3   0 3387.46   76.29
   2   3   0 2150.08   48.90
  -2  -3   0 2118.29   49.10
   2   3   0 2102.39   49.00
  -2   3   0 2114.79   48.90
   2  -3   0 2103.89   48.70
  -2   3   0 2078.49   48.80
   2  -3   0 2072.79   48.60
  -2  -3   0 2082.89   49.00
   3   3   0 9948.30  222.48
   3  -3   0 9857.31  221.98
  -3   3   0 9858.21  223.08
  -3   3   0 9912.31  222.48
   3  -3   0 9311.37  221.88
  -3  -3   0 9665.73  222.78
   3   3   0 9867.81  222.48
  -3  -3   0 9999.00  222.78
  -3   3   0 9781.72  222.38
   4   3   0 1043.30   26.60
  -4   3   0 1039.30   24.80
  -4  -3   0 1032.80   25.20
  -4   3   0 1017.80   26.00
  -4   3   0 1054.79   24.80
   4   3   0 1048.60   24.70
  -4  -3   0 1042.40   25.20
   4   3   0 1044.80   24.70
  -5  -3   0  282.47    8.30
  -5   3   0  290.57    7.80
  -5  -3   0  286.77    8.40
   5   3   0  270.37   11.10
  -5   3   0  288.67    9.60
  -5   3   0  292.77    7.80
  -6  -3   0  166.48    5.80
   6   3   0  164.58    7.80
  -6   3   0  159.18    5.10
  -6  -3   0  167.78    5.80
  -6   3   0  167.88    5.10
  -6   3   0  158.48    7.20
  -7  -3   0    4.80    1.80
  -7   3   0    2.80    2.30
  -7  -3   0    3.10    1.80
  -7   3   0    6.30    1.50
   7   3   0    5.70    2.90
  -8   3   0   21.30    3.80
   8   3   0   28.10    4.20
  -8  -3   0   25.50    2.70
  -8  -3   0   22.50    2.60
  -9  -3   0  248.98    8.20
  -9   3   0  264.77   11.70
   9   3   0  248.08   11.60
  -9  -3   0  256.67    8.30
 -10  -3   0    0.00    2.00
 -10   3   0    1.40    3.00
 -10  -3   0   -0.70    1.90
  10   3   0   -0.20    5.90
 -11  -3   0    1.70    2.00
  11   3   0    2.40    3.70
 -11  -3   0    2.40    1.90
 -12  -3   0   23.60    3.10
  12   3   0   23.10    6.20
 -12  -3   0   23.00    2.90
   0   4   0 3125.19   72.79
   0  -4   0 3149.28   72.79
   0   4   0 3090.09   72.79
   0  -4   0 3190.38   72.79
  -1   4   0   69.79    3.80
   1   4   0   67.69    3.80
   1  -4   0   61.49    3.60
   1   4   0   59.19    3.60
  -1   4   0   65.39    3.80
  -1  -4   0   59.49    3.70
   1  -4   0   65.59    3.70
   2  -4   0 1984.70   45.20
  -2   4   0 1905.11   45.30
  -2  -4   0 1959.60   45.60
   2  -4   0 1886.31   45.10
  -2   4   0 1898.21   45.40
   2   4   0 1925.81   45.40
   2   4   0 1940.91   45.50
  -2  -4   0 1889.31   45.50
   3   4   0  592.24   15.20
  -3   4   0  579.04   15.10
   3   4   0  595.04   16.10
  -3   4   0  581.64   15.20
   3  -4   0  586.34   14.70
   3  -4   0  596.84   14.80
  -3  -4   0  565.24   15.40
  -3  -4   0  583.54   15.40
   3   4   0  601.44   15.30
   4   4   0 6794.42  154.18
  -4  -4   0 6841.52  154.68
   4   4   0 6773.02  154.08
  -4  -4   0 6650.43  154.58
   4   4   0 6696.63  155.68
  -4   4   0 6788.42  155.08
  -4   4   0 6704.33  154.18
   4  -4   0 6789.32  153.28
  -4   4   0 6799.12  154.28
   4  -4   0 6694.33  153.28
   5   4   0  612.04   15.50
   5   4   0  631.64   15.50
  -5   4   0  625.84   17.20
  -5  -4   0  618.74   16.40
  -5   4   0  619.74   15.90
  -5   4   0  621.84   15.90
   5   4   0  593.04   17.80
  -5  -4   0  635.14   16.50
  -6  -4   0  101.99    4.80
   6   4   0   98.99    6.20
  -6  -4   0  102.59    4.90
  -6   4   0  102.39    5.90
  -6   4   0   99.39    4.30
  -6   4   0   98.69    4.30
  -7  -4   0  158.78    6.30
   7   4   0  156.48    8.20
  -7   4   0  160.38    5.60
  -7   4   0  153.18    7.60
  -7   4   0  159.68    5.50
  -8   4   0  124.99    7.60
   8   4   0  130.89    8.30
  -8   4   0  117.19    4.90
  -8  -4   0  126.79    5.70
  -8  -4   0  127.39    5.90
  -8   4   0  127.89    5.10
  -9   4   0   14.90    2.20
   9   4   0   16.90    4.30
  -9   4   0   17.10    2.20
  -9  -4   0   14.30    2.60
  -9   4   0   20.70    4.60
  -9  -4   0   14.70    2.80
  10   4   0    1.20    3.30
 -10  -4   0    1.60    2.10
 -10  -4   0    1.00    3.50
 -10   4   0    0.20    3.40
  11   4   0    1.70    3.30
 -11  -4   0    1.90    2.20
 -11  -4   0   -2.10    2.20
  12   4   0   15.90    5.20
 -12  -4   0   19.40    3.20
 -12  -4   0   25.80    3.50
   0   5   0   -0.80    1.70
   0   5   0   -0.90    1.70
   0  -5   0    0.90    1.70
   0  -5   0    2.40    1.80
  -1   5   0 1388.86   33.40
   1  -5   0 1387.56   33.20
  -1   5   0 1324.07   33.20
   1   5   0 1332.17   33.30
   1   5   0 1366.96   33.40
  -1  -5   0 1346.77   33.40
   1  -5   0 1390.56   33.30
  -1  -5   0 1400.36   33.50
  -2   5   0   77.29    4.40
   2   5   0   79.49    4.30
  -2  -5   0   71.89    4.40
   2   5   0   77.29    4.40
   2  -5   0   72.49    4.00
   2  -5   0   75.79    4.10
  -2  -5   0   77.59    4.50
  -2   5   0   72.09    4.20
  -3   5   0   26.40    3.00
  -3  -5   0   13.60    4.20
   3   5   0   22.80    2.80
  -3   5   0   23.60    2.80
   3  -5   0   23.10    2.50
   3   5   0   19.40    2.70
  -3  -5   0   25.90    3.10
   3  -5   0   32.60    2.90
   4  -5   0    3.90    1.60
  -4  -5   0   -1.30    2.00
   4   5   0    1.80    1.90
  -4   5   0    6.60    2.10
  -4  -5   0    1.60    2.00
   4   5   0   -0.10    1.70
  -4   5   0    4.30    2.00
   4  -5   0    1.80    1.50
  -4   5   0    2.70    2.00
  -5   5   0  676.23   17.10
   5   5   0  636.64   18.70
   5   5   0  630.54   16.60
  -5   5   0  635.54   16.90
  -5  -5   0  653.43   17.50
  -5   5   0  641.94   17.90
   5   5   0  640.14   16.60
  -5  -5   0  619.34   17.40
  -6  -5   0   48.40    4.10
  -6   5   0   49.10    4.70
   6   5   0   42.90    3.00
   6   5   0   42.00    4.50
  -6  -5   0   48.00    4.20
  -6   5   0   48.10    3.60
   6   5   0   45.80    3.10
  -6   5   0   49.99    3.80
  -7   5   0   39.10    4.60
  -7   5   0   39.00    3.30
  -7  -5   0   33.80    3.60
  -7   5   0   37.00    3.50
  -7  -5   0   35.70    6.20
   7   5   0   37.10    5.00
  -8   5   0  193.98    9.40
  -8  -5   0  205.08    8.10
  -8  -5   0  197.18    7.90
  -8   5   0  190.68    9.30
  -8   5   0  205.98    7.30
   8   5   0  191.78   10.10
  -9   5   0   14.90    2.50
  -9   5   0   17.80    2.60
  -9  -5   0   15.40    3.10
   9   5   0   18.40    4.60
  -9  -5   0   19.20    3.20
 -10   5   0   -3.00    2.80
 -10   5   0    1.80    1.90
 -10  -5   0    0.70    2.20
  10   5   0    1.50    3.10
 -10   5   0    1.40    1.90
 -10  -5   0    4.10    2.50
 -11   5   0    0.00    1.80
 -11  -5   0   -2.60    2.20
  11   5   0   -2.50    3.50
 -11  -5   0    0.70    2.60
 -11   5   0    2.50    2.10
 -12  -5   0    7.60    3.10
  12   5   0   15.50    5.30
 -12  -5   0   12.40    3.10
   0   6   0 1436.56   35.30
   0   6   0 1372.66   35.00
   0  -6   0 1445.56   35.10
   0  -6   0 1435.66   35.10
   1   6   0   12.30    2.40
  -1  -6   0   11.60    3.00
  -1   6   0    9.30    2.40
  -1   6   0   15.50    2.70
   1   6   0   13.00    2.60
   1  -6   0   11.40    4.00
   1  -6   0   11.30    2.40
  -1  -6   0    9.40    2.50
  -2   6   0 1426.46   35.30
  -2  -6   0 1472.75   37.20
  -2   6   0 1449.95   35.50
   2   6   0 1387.76   35.80
   2   6   0 1440.66   35.30
   2  -6   0 1469.15   35.20
  -2  -6   0 1386.96   35.40
   2  -6   0 1434.56   35.00
  -3   6   0    5.50    2.20
   3  -6   0   11.00    2.20
   3   6   0    8.60    2.50
  -3   6   0    4.10    2.40
  -3  -6   0    9.10    2.60
   3  -6   0    5.60    2.10
  -3  -6   0    5.70    2.40
   3   6   0    6.60    2.30
  -4  -6   0    6.80    2.50
   4  -6   0    6.20    1.90
   4   6   0    7.90    2.80
  -4  -6   0    9.80    2.60
  -4   6   0    6.90    2.30
   4   6   0    4.40    3.80
   4   6   0    4.90    2.30
  -4   6   0    6.40    2.40
   4  -6   0    5.10    1.90
  -5   6   0  168.68    7.00
  -5  -6   0  176.18    7.40
   5   6   0  178.58    8.40
   5   6   0  181.88    6.90
  -5   6   0  177.28    7.20
  -5  -6   0  188.18    7.70
   5  -6   0  172.18    5.70
   5   6   0  178.58    6.80
  -5   6   0  192.98   11.30
   5  -6   0  169.28    5.70
  -6  -6   0  423.86   13.20
   6   6   0  426.76   14.60
  -6  -6   0  400.06   13.00
  -6   6   0  414.06   12.60
   6   6   0  414.06   11.90
  -6   6   0  412.76   12.50
   6   6   0  406.36   11.80
  -6   6   0  418.96   13.40
  -7   6   0   -2.10    2.20
   7   6   0   -4.50    2.60
  -7  -6   0    1.70    2.60
  -7  -6   0   -0.70    2.20
   7   6   0    0.40    1.50
  -7   6   0    0.60    2.00
   7   6   0    1.00    1.50
  -7   6   0    3.50    2.60
  -8   6   0   55.49    4.30
   8   6   0   65.39    6.90
  -8  -6   0   47.30    4.70
  -8  -6   0   50.59    5.10
  -8   6   0   51.09    4.60
  -8   6   0   56.99    5.90
  -9   6   0   20.40    4.20
  -9  -6   0   27.50    4.00
  -9  -6   0   24.50    3.70
  -9   6   0   19.70    3.00
  10   6   0    7.90    4.10
 -10   6   0   13.10    2.80
 -10   6   0    9.30    2.60
 -10  -6   0   13.80    3.20
 -11  -6   0   22.10    3.50
 -11   6   0   14.00    2.70
 -11  -6   0   14.40    3.30
  11   6   0   10.20    4.90
 -11   6   0   12.60    3.10
   0  -7   0   -2.30    1.90
   0  -7   0   -0.60    2.00
   0   7   0    6.30    2.40
   0   7   0    2.80    2.00
  -1   7   0  168.98    7.30
   1  -7   0  179.18    7.20
   1   7   0  158.78    6.90
   1  -7   0  164.98    7.00
  -1   7   0  164.28    7.10
  -1  -7   0  155.38    7.00
  -1  -7   0  166.88    7.20
   1   7   0  164.48    7.20
   2  -7   0   98.69    5.40
  -2   7   0  106.29    5.70
  -2  -7   0  106.59    5.80
   2   7   0  104.99    5.90
   2   7   0  109.59    5.70
   2  -7   0  104.19    5.60
  -2  -7   0  106.59    5.90
  -2   7   0  112.09    5.90
   3  -7   0   49.99    4.00
  -3  -7   0   41.70    4.20
  -3   7   0   50.59    4.40
  -3   7   0   45.20    4.50
  -3  -7   0   49.30    4.60
   3   7   0   42.90    4.40
   3   7   0   45.50    4.20
  -4  -7   0   38.90    4.10
   4   7   0   44.80    4.60
   4  -7   0   45.40    3.70
   4   7   0   45.70    4.40
  -4  -7   0   34.50    4.10
   4  -7   0   37.50    3.70
   4   7   0   41.40    4.10
  -4   7   0   37.10    3.90
  -4   7   0   42.20    4.00
   5   7   0    6.40    2.50
  -5  -7   0    4.70    2.90
  -5   7   0    7.60    2.70
   5   7   0    6.80    2.70
  -5   7   0    3.70    2.70
  -5  -7   0    4.70    2.60
   5  -7   0    7.40    2.00
   5   7   0    1.50    2.60
   5  -7   0    7.60    2.00
  -5   7   0    6.70    2.60
  -6   7   0   43.90    4.40
  -6  -7   0   46.30    4.60
   6   7   0   44.70    4.20
  -6   7   0   47.30    4.70
   6   7   0   46.90    5.20
   6   7   0   48.90    4.40
  -6  -7   0   38.90    4.70
  -6   7   0   41.20    4.10
  -7   7   0   45.30    4.80
  -7  -7   0   54.59    5.40
  -7  -7   0   48.50    4.70
   7   7   0   47.70    5.30
   7   7   0   41.10    3.60
   7   7   0   47.70    3.80
  -7   7   0   46.30    4.40
  -7   7   0   48.40    4.60
  -8   7   0   58.29    5.90
  -8   7   0   58.29    5.20
  -8  -7   0   65.69    6.00
  -8   7   0   59.59    4.90
   8   7   0   55.79    6.30
  -8  -7   0   67.99    6.70
   9   7   0   32.20    5.50
  -9  -7   0   33.00    4.50
  -9   7   0   33.30    4.80
  -9  -7   0   28.00    4.00
  -9   7   0   37.50    4.20
  -9   7   0   26.80    3.40
  10   7   0    2.70    3.70
 -10   7   0    0.70    2.40
 -10   7   0    4.20    2.90
 -10  -7   0    2.00    2.70
  11   7   0    8.10    4.60
 -11   7   0   10.20    3.40
 -11   7   0    5.30    2.60
 -11  -7   0    4.80    3.10
   0  -8   0  790.82   22.50
   0   8   0  820.32   22.60
   0   8   0  851.61   22.80
   0  -8   0  816.62   22.40
   1   8   0   54.19    5.00
  -1  -8   0   46.30    4.50
  -1   8   0   47.00    4.70
   1  -8   0   50.69    4.80
   1   8   0   54.79    4.80
  -1  -8   0   47.50    4.60
   1  -8   0   53.79    4.80
  -1   8   0   51.09    4.90
   2   8   0  432.06   13.60
  -2   8   0  418.66   13.50
   2  -8   0  415.86   13.10
  -2  -8   0  434.46   13.80
   2  -8   0  396.96   12.90
  -2  -8   0  419.16   13.50
   2   8   0  413.86   13.40
  -2   8   0  418.16   13.60
  -3  -8   0   65.19    5.30
  -3  -8   0   52.79    4.90
  -3   8   0   58.09    5.20
   3   8   0   57.69    4.90
  -3   8   0   60.39    5.00
   3  -8   0   55.39    4.70
   3   8   0   57.89    5.30
   3  -8   0   54.79    4.60
  -4  -8   0   17.50    3.70
   4   8   0   17.10    3.10
   4  -8   0   15.00    2.90
   4  -8   0   11.70    2.70
  -4   8   0   10.20    3.10
  -4  -8   0    9.70    3.20
   4   8   0   13.00    3.20
   4   8   0   16.10    3.50
  -4   8   0   17.50    3.30
  -5  -8   0    6.20    3.20
   5   8   0    3.40    2.90
   5  -8   0    2.70    2.20
  -5   8   0    3.50    3.00
  -5   8   0    8.20    2.90
  -5   8   0    6.30    2.60
   5  -8   0    2.70    2.00
   5   8   0    2.20    2.70
   5   8   0    2.70    2.70
  -5  -8   0    3.90    3.00
   6   8   0    2.00    2.50
   6  -8   0    0.90    1.60
  -6   8   0    3.60    2.90
  -6  -8   0    3.10    2.70
   6   8   0    4.10    2.40
   6   8   0    0.70    3.00
  -6   8   0    2.00    2.50
  -6  -8   0    5.30    3.20
  -6   8   0    1.40    2.60
   6  -8   0    2.20    1.80
  -7   8   0  202.48    9.30
  -7  -8   0  202.88    9.10
  -7   8   0  208.08    8.80
  -7  -8   0  232.68    9.80
   7   8   0  204.88    7.90
   7   8   0  202.68   10.60
   7   8   0  210.98    7.90
  -7   8   0  209.58    9.10
  -8   8   0    4.00    2.90
  -8   8   0    3.30    2.70
   8   8   0   -1.10    1.80
   8   8   0    2.50    1.80
  -8  -8   0    3.20    3.20
  -8   8   0    5.70    3.20
   9   8   0    3.30    3.80
  -9   8   0   -1.60    2.90
  -9  -8   0    2.60    3.40
  -9   8   0   -0.70    2.60
  -9   8   0    3.60    3.10
  10   8   0    7.20    4.40
 -10   8   0    3.60    3.10
 -10   8   0   11.40    3.30
 -10  -8   0   10.00    3.90
   0   9   0    2.00    2.40
   0  -9   0    0.10    2.60
   0   9   0    5.90    2.90
   0  -9   0    3.50    2.50
   1   9   0  197.38    8.90
   1  -9   0  204.48    8.70
  -1   9   0  208.98    9.30
  -1  -9   0  201.28    9.20
  -1   9   0  208.58    9.10
  -1  -9   0  220.78    9.10
   1   9   0  207.48    9.20
   1  -9   0  209.28    9.10
   2  -9   0   28.30    3.70
  -2  -9   0   24.30    3.90
   2   9   0   23.20    3.50
  -2   9   0   22.00    4.30
  -2   9   0   30.90    4.20
   2  -9   0   27.70    4.00
   2   9   0   34.70    4.30
  -3  -9   0    7.90    2.90
   3  -9   0    4.70    2.70
  -3  -9   0    0.40    2.90
   3   9   0    5.80    2.90
   3   9   0    7.20    3.10
   3  -9   0    6.70    2.90
  -3   9   0   10.60    3.40
  -4   9   0   63.39    5.70
  -4  -9   0   57.89    5.60
  -4   9   0   60.19    5.80
   4  -9   0   53.89    4.90
   4   9   0   61.29    5.30
   4   9   0   60.79    5.70
   4   9   0   57.09    5.80
   4  -9   0   55.59    4.80
  -4  -9   0   67.79    5.90
   5  -9   0   21.00    3.10
   5   9   0   18.90    3.80
   5   9   0   19.00    3.30
  -5   9   0   16.20    3.30
   5   9   0   19.90    3.90
  -5   9   0   21.20    3.80
  -5   9   0   17.30    3.80
   5  -9   0   20.50    3.10
  -5  -9   0   14.90    3.60
  -5  -9   0   15.40    3.90
   6  -9   0   26.00    2.90
  -6   9   0   28.80    4.10
   6   9   0   17.60    3.60
   6   9   0   23.30    4.50
  -6  -9   0   24.00    4.50
  -6   9   0   23.00    3.90
   6  -9   0   20.70    2.70
  -6   9   0   18.00    3.80
   6   9   0   17.10    3.40
   7   9   0    8.70    3.70
  -7  -9   0    5.30    3.40
   7   9   0    8.80    3.00
   7   9   0   15.90    3.10
  -7   9   0   13.10    3.40
  -7   9   0   11.60    3.40
  -7   9   0   11.90    3.60
  -8   9   0   26.80    4.80
  -8   9   0   32.50    4.70
  -8  -9   0   29.00    4.70
   8   9   0   35.70    5.60
   8   9   0   28.30    3.20
   8   9   0   30.30    3.50
  -9  -9   0    1.20    3.70
   9   9   0    0.20    3.70
  -9   9   0    5.50    3.40
  -9   9   0    2.00    3.70
   0 -10   0    0.80    2.80
   0  10   0   -0.70    2.80
   0 -10   0    3.70    2.70
  -1 -10   0   13.90    3.50
   1  10   0   22.50    4.00
  -1 -10   0   18.30    4.00
   1 -10   0   21.30    4.00
  -1  10   0   22.10    4.10
   1  10   0   16.30    3.90
   1 -10   0   19.10    3.60
   2 -10   0   72.39    6.10
   2  10   0   69.09    6.50
  -2  10   0   67.39    6.60
   2 -10   0   73.39    6.80
  -2 -10   0   73.89    6.60
  -2  10   0   72.49    6.30
   2  10   0   71.39    5.80
   3 -10   0   -0.20    2.30
   3  10   0    6.60    2.80
   3 -10   0    6.40    2.90
  -3  10   0    1.40    2.80
  -3  10   0    0.50    3.40
   3  10   0   -0.70    3.10
  -3 -10   0    3.30    3.40
   4 -10   0   35.30    4.00
  -4  10   0   31.40    5.00
  -4 -10   0   21.90    4.10
   4  10   0   28.80    4.30
   4  10   0   22.80    4.20
   4  10   0   20.90    4.00
   4 -10   0   27.60    3.80
  -5  10   0    1.60    2.60
   5  10   0    3.10    2.50
   5 -10   0    0.30    2.30
  -5  10   0    8.60    3.60
   5  10   0   -1.60    2.80
   5  10   0    4.70    3.10
  -5 -10   0   -0.40    3.10
   5 -10   0   -2.60    2.40
   6  10   0   -2.10    2.90
   6 -10   0    8.50    2.40
   6 -10   0    4.50    2.30
  -6  10   0    2.80    2.80
   6  10   0   -0.10    2.60
  -6  10   0   -0.90    3.20
   7  10   0    6.00    2.70
   7  10   0    4.70    2.90
  -7  10   0    3.40    2.70
  -7 -10   0    7.90    3.80
   7  10   0    6.10    3.80
  -7  10   0    9.50    3.70
  -8  10   0    5.00    3.50
   8  10   0    2.30    3.80
   8  10   0    5.00    2.50
   8  10   0    9.40    2.80
  -8  10   0    7.30    3.50
  -8 -10   0    4.90    3.40
   0  11   0    0.80    3.30
   0 -11   0   -1.10    3.10
  -1  11   0   34.30    5.20
   1  11   0   36.10    5.20
  -1 -11   0   38.50    5.10
   1 -11   0   42.20    5.20
   2 -11   0   32.10    5.10
  -2 -11   0   27.90    5.70
   2  11   0   29.70    4.90
  -2  11   0   27.80    5.00
   2 -11   0   30.70    4.70
   3  11   0   24.20    4.60
   3 -11   0   20.50    3.60
   3 -11   0   18.00    3.90
   3  11   0   12.00    3.40
  -3 -11   0   18.70    4.30
  -3  11   0   21.50    4.60
   4  11   0    2.90    3.30
   4 -11   0    0.90    2.70
  -4 -11   0    2.30    3.50
  -4  11   0    2.30    4.60
   4  11   0    1.30    2.90
  -5 -11   0    8.20    4.00
   5  11   0    0.50    3.20
   5 -11   0    0.10    2.50
   5 -11   0    2.30    2.80
  -5  11   0    2.80    2.50
   5  11   0    2.20    3.20
  -5  11   0   -5.50    3.80
  -6  11   0   -2.30    3.30
  -6 -11   0    4.80    3.90
   6 -11   0    7.80    2.60
   6  11   0    4.40    3.10
  -6  11   0    2.00    2.90
   6 -11   0    4.70    2.50
  -7  11   0   73.49    7.20
   7  11   0   75.79    6.50
   7  11   0   74.09    6.10
  -7  11   0   77.89    7.60
   7  11   0   81.29    7.90
  -7 -11   0   78.39    7.70
   0 -12   0   23.10    4.80
   0  12   0   18.80    4.50
   1  12   0    4.00    3.80
  -1  12   0   -2.90    3.50
   1 -12   0    6.30    3.80
  -1 -12   0   -0.30    3.50
   2  12   0    5.80    3.90
  -2  12   0    5.70    3.90
   2 -12   0   -1.90    4.10
  -2 -12   0    4.30    3.60
   3 -12   0   33.00    4.60
   3  12   0   30.30    5.30
   3  12   0   31.50    4.50
  -3 -12   0   23.20    4.90
  -3  12   0   32.20    5.50
  -4  12   0   -1.70    3.60
  -4 -12   0   -6.30    3.00
   4  12   0   -1.50    3.30
   4 -12   0    2.00    2.90
   4  12   0    1.60    3.20
   5 -12   0   10.10    3.00
   5 -12   0    9.70    3.20
  -5  12   0    7.80    4.20
  -5 -12   0    7.60    4.20
   5  12   0    7.60    4.10
   5  12   0    5.30    3.50
  -5  12   0    8.50    3.00
   6  12   0   23.90    4.50
   6 -12   0   17.00    3.30
   6 -12   0   15.10    3.30
   6  12   0   18.20    4.20
  -6  12   0   14.40    3.70
  -6  12   0   17.20    4.80
  -6 -12   0   20.00    5.00
   0 -13   0    0.60    4.00
   0  13   0   -0.20    3.80
  -1 -13   0    2.90    4.00
   1 -13   0    3.10    3.60
  -1  13   0   -4.60    3.60
   1  13   0   -3.70    3.50
  -2  13   0    1.00    4.20
  -2 -13   0    2.30    3.70
   2  13   0   -0.70    2.90
   2  13   0   -3.40    3.70
   2 -13   0   -1.70    3.40
  -3 -13   0   12.60    4.60
   3  13   0    7.80    3.30
   3 -13   0    7.40    3.80
   3  13   0    5.10    4.10
  -3  13   0    9.40    4.80
   4  13   0    0.60    3.60
  -4  13   0   -1.80    4.10
  -4 -13   0    0.60    4.10
   4 -13   0    0.90    2.90
   4  13   0   -0.10    3.40
  -3   0  -1  138.59    5.10
   3   0  -1  132.79    5.30
   3   0   1  146.09    5.30
  -3   0   1  136.49    5.20
  -4   0   1  313.97    9.70
   4   0   1  328.27    9.80
   4   0  -1  308.97    9.70
  -5   0   1  411.26   12.10
  -5   0  -1  367.76   11.80
   5   0  -1  407.16   12.10
   5   0   1  377.06   11.90
   6   0  -1  144.89    6.90
  -6   0  -1  143.99    6.70
   6   0   1  157.98    7.00
  -6   0   1  133.59    6.70
  -7   0   1  223.38    9.30
   7   0   1  233.38    9.40
   7   0  -1  219.98    9.30
  -8   0   1  225.38   10.00
   8   0   1  236.78   10.20
  -8   0  -1  229.48    9.90
   8   0  -1  228.68   10.10
   9   0   1   19.30    3.90
  -9   0   1   26.60    6.90
  -9   0  -1   10.50    5.10
   9   0  -1   29.90    4.60
  10   0  -1   24.60    4.80
 -10   0  -1   30.00    4.50
 -10   0   1   22.60    4.80
  10   0   1   28.60    4.80
  11   0   1   22.80    4.80
  12   0   1  104.59    9.10
  -1   1   1  179.48    4.80
  -1  -1  -1  177.08    5.10
   1   1   1  168.68    5.10
  -1   1  -1  180.68    4.70
  -2  -1  -1 5844.62  131.89
  -2   1  -1 5947.40  131.69
  -2  -1   1 5834.62  131.79
  -2   1  -1 5752.42  132.39
   2   1   1 5712.23  131.69
  -3  -1  -1 4735.83  105.69
  -3   1   1 4838.12  107.09
  -3  -1  -1 4686.53  105.69
   3  -1   1 4473.25  106.79
  -3  -1  -1 4544.05  106.99
   3   1  -1 4542.05  106.99
  -3  -1   1 4725.83  105.59
   3   1   1 4825.22  107.19
   3  -1  -1 4691.93  106.99
  -3  -1   1 4633.94  105.59
  -3   1  -1 4515.55  106.79
  -4  -1  -1 2284.77   54.79
  -4  -1  -1 2343.37   52.89
  -4   1   1 2236.48   54.69
   4  -1   1 2391.76   54.69
   4   1  -1 2318.27   54.89
   4   1   1 2292.87   54.79
  -4  -1   1 2306.37   54.89
   4  -1  -1 2290.27   54.79
  -4   1  -1 2354.66   54.69
  -5  -1  -1 1056.79   26.50
   5  -1   1 1040.80   26.30
   5   1  -1  994.30   26.40
  -5   1   1  995.00   26.30
   5   1   1 1033.30   26.50
  -5   1  -1 1019.10   26.20
  -5  -1   1 1007.10   26.40
   5  -1  -1 1060.09   26.50
  -6   1   1  318.07   10.90
   6  -1   1  328.27   11.00
  -6  -1  -1  314.07   10.90
   6   1  -1  318.17   10.90
   6  -1  -1  321.97   10.90
  -6   1  -1  323.27   10.80
   6   1   1  314.77   11.00
  -6  -1   1  288.97   10.80
  -7   1   1  245.98    9.90
   7   1  -1  251.17   10.20
   7  -1   1  255.57   10.00
  -7  -1  -1  261.97   10.20
   7  -1  -1  254.87   10.10
  -7  -1   1  256.97   10.20
  -7   1  -1  259.47   10.10
   7   1   1  280.37   10.40
  -8   1   1  135.09    7.70
   8  -1   1  140.69    7.70
   8   1  -1  121.09    7.60
  -8  -1  -1  135.69    7.80
   8  -1  -1  131.39    7.80
  -8  -1   1  117.69    7.30
   8   1   1  132.69    7.70
  -8   1  -1  135.89    7.70
   9   1  -1   60.29    6.40
   9  -1   1   53.19    5.50
  -9   1   1   62.39   10.10
   9   1   1   56.69    5.80
  -9   1  -1   63.59    6.40
  -9  -1   1   49.50    5.40
 -10   1   1  165.38    9.80
  10   1  -1  165.58    9.80
  10  -1   1  181.68   10.00
  10   1   1  161.08    9.60
 -10   1  -1  154.08    9.30
  11   1  -1   13.70    4.50
  11   1   1   20.50    4.90
  12   1  -1   -1.00    3.40
  12   1   1    2.90    3.50
   2   2  -1 5811.52  132.99
   2  -2   1 5923.21  132.79
  -2  -2  -1 5679.73  133.19
  -2   2   1 5806.12  132.89
  -2  -2  -1 5769.72  133.19
   2   2  -1 5878.51  133.69
  -2   2   1 5936.91  132.89
   2  -2   1 6019.20  132.79
   2   2  -1 5931.81  132.99
  -2  -2   1 5963.80  133.19
   2   2   1 5755.82  133.09
   2  -2  -1 5890.71  132.69
   2   2   1 5818.42  133.09
  -2   2  -1 5694.33  132.99
  -2  -2   1 5761.92  133.09
   2  -2  -1 5932.41  132.69
  -2   2  -1 5967.60  133.29
  -2   2  -1 5830.22  132.99
   3   2  -1  227.38    6.00
  -3   2   1  229.78    7.30
  -3   2   1  233.48    6.00
   3   2  -1  224.48    6.00
  -3   2   1  239.38    6.00
  -3  -2  -1  222.58    6.40
   3   2  -1  234.08    7.50
  -3  -2  -1  234.68    6.40
   3   2   1  227.78    6.10
  -3  -2   1  223.28    6.40
  -3   2  -1  220.38    7.00
  -3  -2   1  231.88    7.40
  -3   2  -1  220.78    6.10
  -3  -2   1  225.98    6.40
  -3   2  -1  219.18    6.10
   3   2   1  225.08    6.10
   3   2   1  224.58    7.50
  -4  -2  -1  197.28    6.00
   4   2  -1  207.68    7.60
   4  -2   1  209.78    7.20
  -4  -2  -1  202.58    6.00
  -4   2   1  187.08    7.00
  -4   2   1  196.58    5.30
  -4   2   1  196.58    5.40
  -4  -2   1  217.48    5.90
   4   2   1  193.78    7.40
  -4   2  -1  208.88    7.10
  -4  -2   1  215.18    7.60
  -4   2  -1  203.78    5.50
  -4  -2   1  207.08    6.00
  -4   2  -1  212.08    5.50
   5   2  -1  166.18    7.10
  -5  -2  -1  171.48    5.20
  -5   2   1  162.58    6.80
   5  -2   1  152.78    6.60
  -5  -2  -1  162.88    5.20
  -5  -2   1  157.48    7.00
   5   2   1  168.18    7.00
  -5  -2   1  159.08    5.10
  -5  -2   1  160.18    5.00
  -5   2  -1  165.78    6.70
   6  -2   1   95.29    6.50
  -6  -2  -1   97.29    3.80
   6   2  -1   99.29    6.00
  -6   2   1  103.29    5.70
  -6  -2  -1   99.39    3.90
  -6  -2   1   93.49    5.80
  -6   2  -1   88.99    5.60
  -6  -2   1   98.49    3.80
   6   2   1  105.19    6.10
  -6  -2   1   95.79    3.70
  -7  -2  -1  749.03   18.90
   7   2  -1  759.22   22.00
  -7  -2  -1  773.52   18.90
  -7   2   1  806.22   22.00
   7  -2   1  770.02   21.70
  -7  -2   1  789.42   22.20
  -7  -2   1  745.23   18.80
  -7   2  -1  756.12   21.70
  -7  -2   1  777.32   18.90
   7   2   1  770.22   22.20
  -8   2   1   19.50    3.70
  -8  -2  -1   20.70    2.20
  -8  -2  -1   24.40    2.20
   8   2  -1   21.30    4.00
   8  -2   1   23.30    4.00
  -8  -2   1   24.30    2.20
   8   2   1   21.20    4.10
  -8   2  -1   26.90    4.40
  -8  -2   1   26.70    2.30
  -8  -2   1   37.50    5.10
  -9   2   1  105.69    9.50
  -9  -2  -1   69.29    3.70
  -9  -2  -1   72.49    3.80
   9   2  -1   76.29    7.10
   9   2   1   72.19    7.00
  -9  -2   1   71.09    3.70
  -9   2  -1   81.39    6.90
  -9  -2   1   76.19    3.80
 -10  -2  -1   41.70    3.30
 -10  -2  -1   39.10    3.40
 -10   2   1   43.60    5.90
  10   2  -1   48.20    6.00
  10   2   1   47.10    6.10
 -10  -2   1   42.80    3.30
 -10   2  -1   45.50    5.70
  11   2  -1   44.70    5.90
 -11  -2  -1   39.80    3.50
  11   2   1   33.80    5.70
 -12  -2  -1   15.30    2.30
  12   2  -1   14.10    5.20
  12   2   1   14.20    4.90
   0  -3   1 2571.24   60.69
   0  -3  -1 2699.83   60.79
   0  -3   1 2560.44   60.69
   0   3   1 2741.53   60.79
   0  -3  -1 2730.93   60.79
   0   3  -1 2515.25   60.69
   0   3   1 2617.44   60.69
   0   3  -1 2563.04   60.69
   1  -3   1 5116.69  116.89
  -1   3   1 5215.18  117.09
  -1  -3  -1 5092.59  117.09
   1  -3   1 5118.59  116.89
  -1  -3  -1 5173.88  117.09
  -1   3   1 5023.50  116.89
   1   3  -1 5044.80  117.09
   1   3  -1 5031.90  116.99
   1   3   1 5221.28  117.09
  -1  -3   1 5037.00  117.09
  -1  -3   1 5107.29  117.09
  -1   3  -1 5111.99  116.99
  -1   3  -1 5022.80  116.99
   1  -3  -1 5176.08  116.89
   1   3   1 5220.18  117.09
   1  -3  -1 5227.68  116.89
  -2   3   1 8168.08  187.48
   2   3  -1 8308.97  187.68
  -2   3   1 8279.47  187.58
  -2  -3  -1 8005.70  187.68
  -2  -3  -1 8286.87  187.78
   2  -3   1 8408.96  187.38
   2   3   1 8299.37  187.68
   2   3   1 8176.08  187.68
   2  -3  -1 8327.47  187.38
  -2   3  -1 8241.08  187.58
  -2  -3   1 8232.78  187.78
   2  -3  -1 8279.57  187.38
  -2   3  -1 8261.27  187.58
  -3  -3  -1 1759.92   40.90
  -3  -3  -1 1737.03   40.90
   3   3  -1 1736.13   40.60
  -3   3   1 1759.12   40.60
  -3   3   1 1762.52   40.60
   3  -3   1 1735.53   40.20
   3   3  -1 1774.32   41.70
   3  -3   1 1716.53   40.20
   3   3  -1 1745.33   40.60
  -3   3  -1 1731.83   40.60
   3   3   1 1733.53   40.70
   3  -3  -1 1698.83   40.10
  -3   3  -1 1743.53   41.10
   3  -3  -1 1769.62   40.10
   3   3   1 1750.72   41.80
  -3  -3   1 1705.53   40.90
  -3  -3   1 1729.13   40.90
  -3   3  -1 1712.83   40.60
   3   3   1 1727.13   40.60
  -4   3   1  136.59    4.60
   4   3  -1  143.89    4.50
  -4   3   1  137.49    5.90
  -4   3   1  134.69    4.60
  -4  -3  -1  143.59    5.10
   4   3  -1  128.69    6.10
  -4  -3  -1  136.19    5.10
   4   3  -1  143.69    4.50
  -4  -3   1  131.49    5.00
   4   3   1  143.99    4.60
  -4   3  -1  148.19    4.70
  -4   3  -1  134.29    5.60
   4   3   1  134.39    4.50
  -4  -3   1  147.59    5.10
   4   3   1  144.89    6.30
  -4   3  -1  139.79    4.70
  -5  -3  -1    4.60    1.70
  -5  -3  -1    3.30    1.60
  -5   3   1    4.20    1.30
  -5   3   1    3.40    1.30
  -5   3   1    3.20    2.00
  -5   3  -1    3.60    2.00
  -5   3  -1    2.80    1.40
  -5  -3   1    7.10    1.70
   5   3   1    1.80    2.20
  -5   3  -1    5.80    1.40
  -5  -3   1    3.70    1.60
  -6  -3  -1   59.39    3.70
  -6  -3  -1   61.49    3.60
  -6   3   1   62.69    2.90
   6   3  -1   63.79    5.30
  -6   3   1   65.89    3.00
  -6   3   1   70.39    5.20
   6   3   1   60.69    5.10
  -6   3  -1   71.09    3.10
  -6  -3   1   71.69    3.80
  -6   3  -1   71.39    5.10
  -6   3  -1   68.79    3.10
  -6  -3   1   76.79    3.70
  -7   3   1  247.18    9.70
   7   3  -1  236.58   10.00
  -7  -3  -1  237.98    7.50
  -7  -3  -1  238.48    7.60
  -7   3  -1  231.78    6.70
  -7  -3   1  238.98    7.50
  -7   3  -1  232.18    6.80
  -7   3  -1  228.98    9.40
   7   3   1  247.48   10.20
  -7  -3   1  239.28    7.60
  -8   3   1   13.30    3.50
  -8  -3  -1   19.00    2.40
   8   3  -1   10.20    3.40
  -8  -3  -1   15.60    2.40
  -8   3  -1   11.90    3.30
  -8  -3   1   16.80    2.30
   8   3   1   15.70    3.80
  -8  -3   1   14.70    2.40
  -9  -3  -1  136.09    5.80
   9   3  -1  134.69    8.80
  -9  -3  -1  137.69    5.70
  -9   3   1  149.69   13.60
  -9   3  -1  145.69    8.50
   9   3   1  133.39    8.80
  -9  -3   1  135.49    5.50
  -9  -3   1  134.59    5.60
 -10  -3  -1   41.20    3.70
  10   3  -1   46.60    9.20
 -10  -3  -1   58.89    4.00
 -10   3   1   42.60    5.60
 -10  -3   1   42.30    4.00
 -10  -3   1   44.90    3.90
 -10   3  -1   50.29    5.90
 -11  -3  -1    9.90    2.40
  11   3  -1   17.60    4.80
 -11  -3  -1   13.30    2.50
  11   3   1   16.60    4.60
 -11  -3   1    9.30    2.30
 -11  -3   1   11.40    2.40
 -12  -3  -1   40.00    3.90
 -12  -3  -1   46.30    4.30
  12   3  -1   35.90    6.10
 -12  -3   1   46.10    4.10
 -12  -3   1   37.60    3.70
  12   3   1   49.70    6.90
   0   4  -1  446.26   12.40
   0  -4   1  463.65   12.40
   0  -4   1  482.95   12.40
   0   4  -1  480.35   12.40
   0  -4  -1  429.06   12.30
   0  -4  -1  430.16   12.20
   1  -4   1  670.93   17.00
   1   4  -1  668.93   17.10
   1  -4   1  666.23   16.90
  -1  -4  -1  642.24   17.10
   1   4  -1  677.63   17.20
  -1  -4  -1  660.53   17.10
  -1   4   1  659.53   17.00
  -1   4   1  673.83   17.10
  -1  -4   1  681.33   17.20
   1  -4  -1  667.53   17.00
   1   4   1  679.73   17.20
  -1   4  -1  673.13   17.10
  -1  -4   1  680.33   17.20
  -1   4  -1  654.83   17.00
   1   4   1  644.04   17.00
   1  -4  -1  680.23   17.00
   2  -4   1 2299.17   53.89
   2   4  -1 2225.78   54.09
  -2   4   1 2357.66   54.09
  -2  -4  -1 2387.96   54.39
   2  -4   1 2281.07   53.89
  -2  -4  -1 2327.57   54.29
  -2   4   1 2342.87   54.19
   2   4  -1 2272.97   54.19
   2  -4  -1 2387.26   53.89
  -2   4  -1 2267.77   54.09
  -2  -4   1 2314.87   54.29
   2   4   1 2396.66   54.29
  -2  -4   1 2257.07   54.29
  -2   4  -1 2256.57   54.09
   2   4   1 2312.97   54.09
   2  -4  -1 2305.47   53.89
   3  -4   1   50.79    3.00
  -3  -4  -1   48.10    3.70
  -3  -4  -1   47.10    3.60
  -3   4   1   60.09    3.50
   3   4  -1   58.29    4.00
  -3   4   1   59.19    3.40
   3  -4   1   44.70    3.00
   3   4  -1   50.29    3.40
   3   4  -1   50.39    3.30
   3   4   1   54.39    3.50
   3   4   1   50.19    3.30
  -3  -4   1   53.69    3.60
   3  -4  -1   56.49    3.10
   3  -4  -1   57.29    3.00
  -3   4  -1   48.80    3.30
  -3   4  -1   52.59    3.50
  -3  -4   1   51.59    3.70
  -4  -4  -1 3244.08   77.69
  -4  -4  -1 3444.06   77.89
   4   4  -1 3241.08   77.09
  -4   4   1 3348.47   77.29
   4  -4   1 3209.68   76.39
   4  -4   1 3324.47   76.49
  -4   4   1 3445.56   78.39
   4   4  -1 3351.26   78.79
  -4   4   1 3426.16   77.39
   4   4  -1 3276.57   77.19
  -4  -4   1 3286.57   77.69
  -4   4  -1 3377.76   77.39
   4   4   1 3391.66   77.29
  -4   4  -1 3285.37   77.89
   4  -4  -1 3374.26   76.39
  -4  -4   1 3330.67   77.69
   4   4   1 3395.26   78.89
   4   4   1 3424.76   77.29
   4  -4  -1 3412.16   76.39
  -4   4  -1 3283.37   77.29
  -5   4   1  262.87    9.40
   5   4  -1  276.57    9.90
   5   4  -1  286.37    7.80
   5   4  -1  288.27    7.80
  -5  -4  -1  251.67    8.60
  -5  -4  -1  269.57    8.70
  -5   4   1  271.57    8.10
  -5   4   1  276.07    8.10
  -5   4  -1  279.37    8.20
   5   4   1  252.87    7.70
  -5  -4   1  286.67    8.70
   5   4   1  266.37   10.00
   5   4   1  246.78    7.70
  -5   4  -1  278.27    8.20
  -5   4  -1  284.27    9.30
  -5  -4   1  294.87    8.70
  -6  -4  -1    4.50    1.90
  -6   4   1    8.60    1.80
   6   4  -1    2.70    2.50
  -6   4   1    5.90    1.80
  -6  -4  -1    5.60    2.00
  -6   4   1    6.70    2.50
  -6   4  -1    5.00    1.70
  -6   4  -1    4.20    2.20
  -6  -4   1    4.60    2.00
  -6  -4   1    7.40    2.10
  -6   4  -1    6.80    1.70
   6   4   1    6.20    2.80
  -7   4   1   79.39    5.90
  -7  -4  -1   73.09    4.70
  -7  -4  -1   77.89    4.60
  -7   4   1   68.89    3.70
  -7   4   1   78.89    3.80
   7   4  -1   79.89    6.40
  -7   4  -1   71.29    3.90
   7   4   1   68.49    6.30
  -7   4  -1   70.29    3.80
  -7  -4   1   73.09    4.40
  -7   4  -1   63.39    5.60
  -8  -4  -1  170.38    6.80
  -8   4   1  171.18    5.90
  -8  -4  -1  175.88    6.90
  -8   4   1  178.58    9.00
   8   4  -1  171.48    9.30
  -8   4   1  178.88    6.00
   8   4   1  170.78    9.20
  -8   4  -1  166.68    6.00
  -8  -4   1  158.58    6.60
  -8   4  -1  164.78    6.00
  -8   4  -1  178.68    8.70
  -8  -4   1  169.88    6.80
  -9   4   1   39.80    6.20
  -9  -4  -1   46.10    4.10
  -9  -4  -1   40.80    4.10
   9   4  -1   43.90    5.50
  -9   4   1   53.19    3.40
  -9   4   1   45.50    3.30
  -9  -4   1   48.30    4.20
  -9   4  -1   46.40    3.40
  -9  -4   1   42.30    4.00
  -9   4  -1   38.70    5.10
  -9   4  -1   42.40    3.50
   9   4   1   42.40    5.70
 -10  -4  -1    3.70    2.20
  10   4  -1   16.30    4.30
 -10   4   1    9.10    4.40
 -10   4  -1    0.00    3.20
 -10  -4   1    6.90    2.80
  10   4   1   -1.10    3.30
 -10   4  -1    6.60    2.00
 -10  -4   1    0.90    2.10
 -10   4  -1    6.50    2.00
  11   4  -1   10.60    4.50
 -11  -4  -1   12.50    2.60
 -11  -4  -1   11.20    2.70
 -11  -4   1   12.20    2.90
 -11  -4   1   13.10    2.70
  11   4   1    4.60    3.40
 -12  -4  -1    4.10    2.40
  12   4  -1    8.30    4.70
 -12  -4  -1    0.30    2.50
  12   4   1    2.00    3.90
 -12  -4   1    8.40    2.70
 -12  -4   1   14.70    2.90
   0   5  -1 1590.94   39.30
   0  -5   1 1652.13   39.40
   0   5   1 1610.94   39.40
   0  -5   1 1639.84   39.40
   0  -5  -1 1644.44   39.40
   0  -5  -1 1640.64   39.40
   0   5  -1 1668.03   39.50
   1   5  -1  243.58    7.80
  -1  -5  -1  212.28    7.60
   1  -5   1  224.18    7.50
  -1   5   1  227.48    7.70
   1  -5   1  225.48    7.60
  -1  -5  -1  211.38    7.60
   1   5  -1  228.78    7.60
  -1   5   1  215.08    7.50
  -1   5  -1  234.28    7.80
  -1  -5   1  227.28    7.70
   1   5   1  235.88    7.80
  -1  -5   1  223.18    7.60
   1  -5  -1  228.28    7.50
   1  -5  -1  229.18    7.50
  -1   5  -1  235.38    7.60
   1   5   1  211.68    7.50
   2   5  -1  279.77    8.80
  -2  -5  -1  258.07    8.80
  -2  -5  -1  280.97    9.00
  -2   5   1  283.77    8.80
   2  -5   1  276.57    8.50
  -2   5   1  257.17    8.50
   2  -5   1  275.37    8.50
   2   5  -1  271.77    8.70
  -2   5  -1  272.67    8.70
   2  -5  -1  270.97    8.40
   2  -5  -1  281.77    8.60
  -2  -5   1  282.17    9.00
   2   5   1  279.27    8.80
  -2   5  -1  288.77    8.90
   2   5   1  287.07    8.90
  -2  -5   1  271.47    8.80
   3   5  -1 2424.86   58.19
   3  -5   1 2417.56   57.79
   3   5  -1 2419.26   58.79
  -3   5   1 2517.35   58.39
  -3  -5  -1 2489.05   58.69
  -3   5   1 2502.25   58.29
   3   5  -1 2450.75   58.29
   3  -5   1 2411.06   57.79
  -3  -5   1 2553.14   62.29
  -3   5  -1 2466.35   58.39
  -3  -5   1 2486.45   58.59
   3  -5  -1 2494.55   57.79
  -3   5  -1 2438.46   58.19
   3   5   1 2528.35   58.39
   3   5   1 2480.95   58.29
   3  -5  -1 2513.05   57.79
   4  -5   1 1634.94   38.60
   4   5  -1 1632.64   39.30
  -4   5   1 1620.34   39.30
  -4  -5  -1 1658.83   39.80
   4   5  -1 1661.83   39.20
   4   5  -1 1667.03   40.60
   4  -5   1 1598.14   38.50
  -4   5   1 1608.24   39.30
  -4  -5  -1 1591.84   39.70
  -4  -5   1 1662.33   39.80
   4   5   1 1636.74   39.30
   4  -5  -1 1579.64   38.40
  -4   5  -1 1640.34   39.40
   4   5   1 1637.04   41.00
   4  -5  -1 1613.34   38.50
   4   5   1 1640.44   39.20
  -4   5  -1 1658.03   39.60
  -4  -5   1 1654.43   39.80
  -4   5  -1 1679.13   39.50
  -5  -5  -1  346.47   10.80
  -5   5   1  350.86   10.20
   5   5  -1  336.67    9.90
   5   5  -1  329.97    9.80
  -5  -5  -1  342.97   10.70
   5   5  -1  333.47   11.70
  -5   5   1  356.46   10.30
   5   5   1  342.87   10.00
  -5   5  -1  346.17   10.30
   5   5   1  334.47    9.90
  -5  -5   1  341.67   10.70
  -5  -5   1  323.37   10.60
  -5   5  -1  346.27   10.90
   5   5   1  337.97   11.80
  -5   5  -1  342.77   10.20
  -6  -5  -1    4.90    2.10
  -6   5   1    4.00    2.00
   6   5  -1    2.00    2.40
   6   5  -1    1.30    1.40
   6   5  -1    2.10    1.50
  -6   5   1    2.10    1.90
  -6  -5  -1    2.10    2.10
  -6   5   1    5.00    2.60
  -6   5  -1   -1.50    2.00
   6   5   1    1.30    1.60
  -6  -5   1   -2.50    2.00
  -6  -5   1   -1.00    2.30
   6   5   1    2.00    2.50
   6   5   1    1.90    1.50
  -6   5  -1   -0.60    1.90
  -6   5  -1   -2.40    1.60
  -7   5   1  170.68    6.40
  -7  -5  -1  144.89    6.80
   7   5  -1  172.08    8.80
  -7   5   1  162.78    6.20
  -7  -5  -1  153.08    7.70
  -7   5   1  172.48    8.30
  -7   5  -1  155.28    6.30
  -7  -5   1  167.58   10.80
  -7   5  -1  165.98    7.90
  -7   5  -1  161.48    6.50
   7   5   1  143.89    8.50
  -7  -5   1  170.48    7.00
  -8   5   1    4.60    2.90
   8   5  -1   -0.10    2.90
  -8  -5  -1    0.30    2.40
  -8   5   1   -1.90    2.20
  -8  -5  -1   -2.90    2.20
  -8   5   1   -0.30    2.10
   8   5   1   -1.00    3.00
  -8  -5   1   -1.20    2.20
  -8   5  -1   -1.10    2.00
  -8   5  -1    2.70    3.00
  -8  -5   1   -1.40    2.40
  -9   5   1    4.70    2.00
  -9  -5  -1    5.30    2.40
  -9   5   1    3.90    3.10
  -9   5   1    2.50    2.10
   9   5  -1    7.40    3.70
  -9  -5  -1    1.30    2.40
  -9   5  -1    3.40    2.10
  -9   5  -1    1.30    1.90
  -9  -5   1    2.80    2.60
  -9  -5   1    4.10    2.40
  -9   5  -1    2.90    3.20
   9   5   1    1.70    3.20
 -10  -5  -1    4.00    2.30
  10   5  -1    8.50    4.20
 -10   5   1    4.90    2.00
 -10   5   1    8.70    2.10
 -10  -5  -1   10.10    2.90
 -10  -5   1    5.20    2.70
 -10  -5   1    8.00    2.90
 -10   5  -1    5.00    2.00
 -10   5  -1    9.80    2.40
 -10   5  -1    4.00    3.30
  10   5   1    5.00    3.70
 -11  -5  -1    0.50    2.50
  11   5  -1    6.70    3.90
 -11   5   1    3.00    1.90
 -11   5   1    1.70    2.10
 -11  -5  -1    5.20    2.70
 -11  -5   1    4.40    2.80
 -11   5  -1    0.10    1.90
  11   5   1   -3.10    3.60
 -11  -5   1    0.70    2.40
 -11   5  -1   -1.00    2.00
  12   5  -1   18.20    5.50
 -12  -5  -1   14.60    3.30
 -12  -5  -1   13.70    3.40
  12   5   1   10.50    5.10
 -12  -5   1   11.90    3.10
 -12  -5   1   12.70    3.70
 -12   5  -1    9.40    2.40
   0   6  -1   17.70    2.80
   0   6   1   20.80    2.80
   0  -6  -1   28.20    3.00
   0  -6   1   17.50    2.70
   0   6   1   30.30    3.30
   0   6  -1   14.80    2.70
   0  -6  -1   24.90    3.00
   0  -6   1   19.10    2.70
   1  -6   1  372.76   12.30
   1   6  -1  336.87   11.40
   1   6  -1  353.46   11.10
  -1  -6  -1  368.66   11.30
  -1   6   1  385.96   11.40
  -1   6   1  358.66   11.10
  -1  -6  -1  397.06   12.70
   1  -6   1  358.06   11.00
  -1   6  -1  346.37   11.10
   1   6   1  362.56   11.20
  -1   6  -1  362.16   11.30
  -1  -6   1  362.56   12.50
   1   6   1  357.86   11.50
  -1  -6   1  347.47   11.10
   1  -6  -1  363.96   11.00
   2  -6   1  765.82   19.60
   2   6  -1  721.93   21.10
  -2   6   1  765.32   19.90
  -2  -6  -1  735.13   20.30
   2  -6   1  750.32   19.50
  -2  -6  -1  715.43   19.90
   2   6  -1  724.13   19.70
  -2   6   1  731.53   19.70
   2   6   1  741.63   21.10
  -2   6  -1  740.53   19.70
  -2   6  -1  768.92   20.00
  -2  -6   1  715.33   20.90
   2  -6  -1  755.72   19.50
   2  -6  -1  771.22   19.60
  -2  -6   1  704.53   19.80
   2   6   1  767.62   19.80
   3   6  -1 1013.30   25.80
  -3   6   1 1007.70   25.50
  -3  -6  -1  937.11   25.50
  -3   6   1 1004.90   25.40
   3  -6   1  953.50   24.80
   3   6  -1  989.30   25.30
   3   6  -1 1004.50   25.80
   3  -6   1  985.50   24.80
  -3  -6  -1  984.80   25.70
  -3   6  -1 1038.90   25.60
  -3   6  -1 1020.20   25.40
  -3  -6   1  994.30   25.70
   3  -6  -1  949.60   24.80
   3   6   1  956.00   25.30
  -3  -6   1  994.10   25.70
   3  -6  -1 1043.80   25.00
   3   6   1  962.80   26.70
   4   6  -1  714.03   20.10
   4  -6   1  692.93   18.50
  -4  -6  -1  754.22   19.90
  -4   6   1  720.63   19.30
  -4   6   1  739.93   19.50
   4  -6   1  718.83   18.60
  -4  -6  -1  728.53   19.80
   4   6  -1  740.73   19.40
   4  -6  -1  705.23   18.40
  -4  -6   1  728.63   19.80
   4  -6  -1  721.33   18.60
   4   6   1  745.63   19.50
  -4  -6   1  717.73   19.80
  -4   6  -1  703.93   19.30
   4   6   1  748.23   20.50
  -4   6  -1  720.53   19.20
   4   6   1  745.53   20.60
  -4   6  -1  709.33   19.40
   5   6  -1  165.98    6.50
   5  -6   1  171.88    5.70
  -5  -6  -1  166.28    7.30
  -5   6   1  184.48    7.20
   5  -6   1  167.88    5.60
   5   6  -1  180.68    6.80
  -5   6   1  176.88    6.90
   5   6  -1  166.88    8.10
  -5   6   1  167.08    7.40
  -5  -6  -1  181.48    7.50
  -5  -6   1  166.18    7.20
  -5   6  -1  177.48    6.90
  -5   6  -1  176.98    7.20
   5   6   1  164.38    8.10
  -5  -6   1  177.38    7.50
   5  -6  -1  174.48    5.60
   5   6   1  161.58    6.70
   5   6   1  173.08    6.70
  -5   6  -1  172.18    7.10
   5  -6  -1  172.08    5.60
  -6   6   1  882.81   23.40
  -6  -6  -1  917.71   24.20
  -6  -6  -1  872.31   24.00
  -6   6   1  892.41   24.60
  -6   6   1  929.31   23.60
   6   6  -1  883.11   22.70
   6   6  -1  923.51   25.50
   6   6  -1  913.01   22.80
  -6   6  -1  926.21   24.40
  -6  -6   1  897.61   24.10
  -6   6  -1  901.11   23.40
   6   6   1  929.01   25.80
  -6  -6   1  902.21   24.20
   6   6   1  896.41   22.80
   6   6   1  888.31   22.90
  -6   6  -1  899.41   23.60
  -7   6   1   74.19    5.10
   7   6  -1   70.59    6.60
  -7   6   1   68.59    5.80
  -7  -6  -1   69.69    5.20
   7   6  -1   63.09    3.40
  -7   6   1   74.09    4.70
  -7  -6  -1   73.49    5.40
   7   6  -1   69.79    3.60
  -7  -6   1   72.69    5.50
  -7   6  -1   65.29    5.80
  -7   6  -1   63.59    4.90
   7   6   1   74.09    6.80
  -7  -6   1   72.59    5.30
   7   6   1   65.89    3.60
   7   6   1   70.09    3.60
  -7   6  -1   66.09    4.60
  -8   6   1   37.30    3.70
  -8   6   1   31.30    4.40
   8   6  -1   27.40    5.00
  -8  -6  -1   33.60    4.10
  -8  -6  -1   41.40    4.20
  -8   6   1   32.10    3.30
   8   6   1   37.40    5.30
  -8   6  -1   31.30    4.40
  -8   6  -1   37.20    3.60
  -8   6  -1   38.30    5.70
  -8  -6   1   40.90    4.20
  -8  -6   1   29.90    3.80
  -9   6   1   44.60    5.40
  -9   6   1   39.60    3.70
  -9  -6  -1   39.40    4.50
  -9  -6  -1   37.10    4.30
   9   6  -1   31.40    7.40
  -9   6  -1   34.50    3.60
  -9   6  -1   44.90    4.70
  -9  -6   1   30.30    4.10
  -9  -6   1   43.50    4.40
   9   6   1   42.00    8.40
 -10   6   1   -2.70    2.20
 -10  -6  -1   -1.10    2.40
  10   6  -1    2.70    3.70
 -10  -6  -1    4.40    3.20
 -10   6   1    0.20    2.00
 -10   6  -1    2.40    2.40
 -10   6  -1    4.50    3.90
 -10  -6   1    2.70    2.80
 -10   6  -1    0.50    2.20
  10   6   1   -0.10    3.40
  11   6  -1   11.10    4.70
 -11  -6  -1   16.60    3.40
 -11   6   1   13.60    3.10
 -11  -6  -1   15.40    3.20
 -11   6   1   17.30    2.80
 -11  -6   1   18.40    3.40
  11   6   1   16.70    4.60
 -11   6  -1   15.20    3.00
 -11  -6   1   10.00    3.30
 -11   6  -1   10.80    2.70
   0   7   1    6.40    2.30
   0   7  -1    3.30    2.30
   0   7  -1   11.90    2.60
   0  -7  -1    9.30    2.50
   0  -7   1    6.10    2.40
   0  -7  -1    7.70    2.40
   0   7   1   10.00    2.70
   0  -7   1   10.00    2.60
  -1  -7  -1   38.30    3.70
   1   7  -1   36.20    3.60
  -1   7   1   40.70    4.00
   1  -7   1   27.40    3.30
   1   7  -1   25.10    3.40
   1  -7   1   33.00    3.50
  -1  -7  -1   36.80    3.70
  -1   7   1   31.40    3.50
  -1  -7   1   32.40    3.60
   1   7   1   43.20    4.10
   1  -7  -1   38.00    3.70
   1   7   1   36.60    3.60
  -1   7  -1   40.50    3.90
  -1  -7   1   29.50    3.50
   1  -7  -1   34.00    3.60
  -1   7  -1   29.40    3.40
   2  -7   1  179.08    7.10
  -2  -7  -1  161.68    7.20
   2   7  -1  185.58    7.30
  -2   7   1  153.58    6.90
   2  -7   1  174.18    6.90
  -2  -7  -1  154.78    7.30
   2   7  -1  172.98    7.30
  -2   7   1  158.48    7.30
   2  -7  -1  169.88    7.00
   2   7   1  155.28    7.10
  -2  -7   1  161.58    7.20
   2  -7  -1  156.38    6.80
  -2  -7   1  167.88    7.40
  -2   7  -1  176.08    7.50
  -2   7  -1  167.28    7.10
   2   7   1  155.38    6.90
  -3   7   1   15.80    2.90
   3   7  -1   18.20    3.40
  -3  -7  -1   15.50    3.10
   3   7  -1   20.10    3.00
   3  -7   1   12.10    2.40
   3  -7   1   18.30    3.10
  -3  -7  -1   17.50    3.00
   3   7  -1   16.70    3.10
  -3   7   1   15.90    3.10
  -3  -7   1   20.60    3.30
   3  -7  -1   16.40    2.60
  -3   7  -1   22.00    3.40
  -3   7  -1   12.20    2.70
  -3  -7   1   22.60    3.40
   3   7   1   18.90    3.10
   3   7   1   22.10    3.10
   4  -7   1    0.60    2.00
  -4   7   1    9.40    2.80
   4   7  -1    7.10    2.60
  -4  -7  -1    0.40    2.40
   4  -7   1    2.80    2.00
   4   7  -1    4.80    2.40
   4   7  -1    8.60    2.80
  -4  -7  -1    3.40    2.50
  -4   7   1    6.50    2.50
  -4   7  -1    4.40    2.30
   4   7   1    6.40    2.30
  -4  -7   1   -2.40    2.40
   4   7   1    8.30    2.90
   4   7   1   11.70    2.80
  -4   7  -1    4.40    2.50
  -4  -7   1    4.80    2.50
   4  -7  -1    4.60    2.10
   4  -7  -1    3.60    2.00
   5   7  -1  144.79    6.60
  -5  -7  -1  142.39    7.10
   5   7  -1  142.09    6.40
  -5  -7  -1  137.09    7.40
  -5   7   1  129.39    6.90
   5  -7   1  135.39    5.50
   5  -7   1  136.39    5.60
   5   7  -1  143.49    7.70
  -5   7   1  139.29    6.90
  -5   7   1  153.58    6.80
   5   7   1  141.69    6.60
  -5   7  -1  134.89    7.00
   5  -7  -1  141.89    5.40
  -5  -7   1  136.29    7.00
   5   7   1  143.79    6.50
   5  -7  -1  143.09    5.50
   5   7   1  149.99    7.90
  -5  -7   1  128.39    7.20
  -5   7  -1  131.39    6.60
  -6   7   1  338.97   11.50
  -6   7   1  327.37   11.90
   6   7  -1  352.26   10.80
   6   7  -1  341.97   12.90
  -6  -7  -1  325.77   11.90
  -6   7   1  329.67   11.10
   6   7  -1  357.76   10.90
  -6  -7  -1  323.47   11.70
   6   7   1  340.87   10.80
  -6   7  -1  339.17   11.70
  -6   7  -1  359.56   11.70
  -6  -7   1  334.37   12.00
  -6   7  -1  345.97   11.40
  -6  -7   1  334.37   11.80
   6   7   1  316.07   10.60
   6   7   1  337.17   13.00
  -7  -7  -1   15.90    3.20
  -7   7   1   19.50    3.20
  -7  -7  -1   15.70    3.50
   7   7  -1   14.80    2.40
  -7   7   1   15.10    3.10
  -7   7   1   16.90    3.70
   7   7  -1   16.20    4.00
   7   7  -1   14.50    2.50
   7   7   1   23.40    2.80
  -7  -7   1   14.90    3.40
  -7   7  -1   10.20    3.10
  -7  -7   1   16.60    3.50
   7   7   1   14.50    2.50
  -7   7  -1   15.20    3.50
   7   7   1   15.40    3.90
  -7   7  -1   16.20    3.10
  -8  -7  -1   31.00    4.30
   8   7  -1   19.10    4.50
  -8   7   1   22.90    3.30
  -8   7   1   22.80    3.60
  -8   7   1   21.90    4.00
  -8  -7  -1   20.60    3.90
  -8   7  -1   20.80    3.60
  -8   7  -1   31.50    4.60
  -8  -7   1   19.80    4.40
  -8   7  -1   26.60    3.40
  -8  -7   1   20.40    3.90
   8   7   1   24.60    4.70
  -9  -7  -1   12.50    3.30
  -9   7   1   17.10    4.20
  -9  -7  -1   19.90    3.90
  -9   7   1   19.50    3.40
  -9   7   1   18.70    3.10
   9   7  -1   17.30    4.70
  -9   7  -1   26.00    4.70
  -9  -7   1   22.30    3.70
   9   7   1   17.90    4.50
  -9   7  -1   25.20    3.80
  -9  -7   1   19.90    3.90
  -9   7  -1   23.80    3.30
 -10   7   1   10.50    2.80
 -10  -7  -1    9.30    3.30
 -10   7   1    6.10    2.90
  10   7  -1    0.60    3.80
 -10  -7   1    4.60    2.80
 -10   7  -1    0.30    2.50
 -10   7  -1    9.50    3.10
  10   7   1   -0.30    3.60
  11   7  -1   11.20    4.90
 -11   7   1    7.00    3.10
 -11  -7  -1   14.90    3.50
 -11   7   1   11.30    2.90
 -11   7  -1   14.70    3.10
  11   7   1   10.10    4.80
 -11   7  -1    9.00    3.20
 -11  -7   1   18.40    3.90
   0   8  -1  362.36   12.40
   0  -8  -1  377.66   12.40
   0  -8  -1  371.16   12.20
   0  -8   1  359.26   12.00
   0   8   1  361.06   12.40
   0   8   1  351.06   12.10
   0  -8   1  362.36   12.20
   0   8  -1  347.97   12.00
   1  -8   1  331.87   11.10
   1   8  -1  324.77   11.30
   1   8  -1  310.27   11.00
   1  -8   1  312.97   10.80
  -1  -8  -1  284.77   11.00
  -1   8   1  314.47   11.20
  -1   8   1  310.37   11.00
  -1  -8  -1  304.47   11.10
  -1   8  -1  334.57   11.50
  -1  -8   1  341.67   11.50
  -1   8  -1  312.37   11.10
   1  -8  -1  313.27   11.00
   1   8   1  311.27   10.90
   1   8   1  314.77   11.20
  -1  -8   1  324.67   11.10
   1  -8  -1  320.17   10.90
  -2   8   1   29.30    3.70
  -2  -8  -1   21.20    3.30
   2   8  -1   16.70    3.40
   2   8  -1   25.60    3.60
   2  -8   1   22.00    3.30
   2  -8   1   23.90    3.30
  -2   8   1   22.10    3.60
  -2  -8  -1   27.50    3.80
   2   8   1   22.50    3.40
   2  -8  -1   21.80    3.30
  -2   8  -1   15.90    3.30
   2   8   1   26.20    3.70
  -2  -8   1   28.60    3.80
  -2   8  -1   21.20    3.40
   2  -8  -1   28.70    3.50
  -2  -8   1   16.80    3.20
   3   8  -1   61.49    5.20
   3  -8   1   63.69    4.90
  -3   8   1   61.99    5.00
   3  -8   1   55.69    4.60
   3   8  -1   63.89    5.10
  -3  -8  -1   58.29    5.30
  -3  -8  -1   58.39    5.60
   3   8  -1   66.39    5.40
  -3   8   1   59.89    5.30
   3   8   1   62.29    5.10
   3  -8  -1   63.79    4.90
  -3   8  -1   51.69    4.90
  -3  -8   1   63.79    5.60
   3  -8  -1   68.69    4.80
   3   8   1   61.09    5.30
  -3  -8   1   61.09    5.20
  -3   8  -1   61.99    5.40
   4  -8   1   39.50    3.80
  -4  -8  -1   36.30    4.50
  -4  -8  -1   32.40    4.20
   4   8  -1   39.10    4.30
  -4   8   1   32.90    4.00
   4   8  -1   26.30    3.60
   4   8  -1   35.30    4.30
  -4   8   1   31.80    4.20
   4  -8   1   34.60    3.70
   4   8   1   39.90    4.40
   4  -8  -1   34.90    3.50
   4  -8  -1   39.00    3.70
   4   8   1   35.40    3.90
  -4  -8   1   38.60    4.40
  -4  -8   1   31.00    4.30
   4   8   1   41.10    4.50
  -4   8  -1   28.00    3.70
  -4   8  -1   33.40    4.20
  -5  -8  -1   47.00    5.00
  -5   8   1   50.79    5.00
  -5  -8  -1   47.70    6.80
   5   8  -1   42.80    4.70
   5  -8   1   43.00    4.80
   5  -8   1   41.60    3.90
   5   8  -1   39.70    4.30
  -5   8   1   49.00    4.80
   5   8  -1   49.20    4.60
   5   8   1   49.00    5.50
   5  -8  -1   47.20    3.90
  -5  -8   1   50.69    5.20
   5  -8  -1   39.70    3.70
  -5   8  -1   37.20    4.50
  -5  -8   1   45.70    5.50
   5   8   1   41.60    4.40
   5   8   1   41.60    4.30
  -5   8  -1   57.59    5.10
  -6  -8  -1  116.29    7.40
   6   8  -1  125.89    7.90
   6   8  -1  130.89    6.50
   6   8  -1  118.89    6.20
  -6   8   1  114.39    6.50
  -6   8   1  111.39    7.00
  -6  -8  -1  104.19    6.80
   6  -8   1  115.99    4.90
  -6   8   1  111.89    6.80
   6  -8   1  116.19    4.90
  -6  -8   1  122.39    7.40
  -6   8  -1  116.19    6.90
  -6   8  -1  111.99    6.50
  -6   8  -1  122.69    6.70
  -6  -8   1  129.79    7.10
   6  -8  -1  121.09    4.90
   6   8   1  113.19    6.20
   6   8   1  127.49    6.50
   6  -8  -1  120.69    4.80
   6   8   1  126.29    8.10
   7   8  -1   68.09    6.90
   7   8  -1   55.99    4.60
  -7   8   1   54.89    5.70
  -7   8   1   66.79    5.60
  -7  -8  -1   59.49    5.70
  -7   8   1   64.39    5.30
  -7  -8  -1   54.89    5.40
   7   8  -1   56.39    4.40
  -7   8  -1   63.79    5.90
  -7   8  -1   61.39    5.90
  -7  -8   1   57.29    5.60
   7   8   1   67.39    6.90
   7   8   1   68.19    4.70
   7   8   1   51.69    4.50
  -7   8  -1   64.29    5.20
  -7  -8   1   67.79    6.10
  -8  -8  -1   86.59    7.00
  -8   8   1   76.69    6.70
   8   8  -1   86.39    4.30
   8   8  -1   91.69    9.00
   8   8  -1   84.29    4.50
  -8   8   1   72.99    6.10
  -8   8   1  102.59   11.80
   8   8   1   89.69    4.40
  -8  -8   1   82.59    6.80
   8   8   1   93.19    4.60
  -8   8  -1   80.69    6.70
   8   8   1   89.69    9.60
  -8   8  -1   95.79    6.60
  -9   8   1   37.00    5.10
  -9   8   1   30.80    4.20
  -9  -8  -1   39.80    5.30
   9   8  -1   33.80    5.60
  -9   8   1   31.70    4.10
  -9  -8   1   32.70    5.00
  -9   8  -1   36.00    4.60
  -9   8  -1   29.10    4.10
  -9   8  -1   29.10    4.80
   9   8   1   27.30    5.20
  10   8  -1   62.49    7.30
 -10   8   1   64.49    5.90
 -10   8   1   69.79    6.00
 -10  -8  -1   75.39    6.80
  10   8   1   72.89    8.00
 -10   8  -1   56.39    5.70
 -10   8  -1   67.69    5.80
 -10  -8   1   61.39    6.30
   0  -9   1   16.00    3.30
   0  -9  -1   17.40    3.30
   0   9  -1   15.10    3.50
   0  -9   1   13.90    3.30
   0  -9  -1   14.80    3.30
   0   9  -1   12.30    3.20
   0   9   1   16.00    3.20
   0   9   1   14.20    3.30
  -1   9   1   23.30    3.60
   1  -9   1   18.60    3.40
   1   9  -1   19.10    3.80
  -1   9   1   22.70    4.00
  -1  -9  -1   16.60    3.50
   1   9  -1   14.20    3.40
   1  -9   1   15.90    3.50
  -1  -9  -1   20.70    3.70
  -1   9  -1   17.30    3.90
  -1   9  -1   16.80    3.40
   1  -9  -1   16.70    3.50
  -1  -9   1   17.50    3.50
   1   9   1   21.20    3.80
  -1  -9   1   16.90    3.60
   1  -9  -1   19.00    3.30
   1   9   1   21.20    3.80
  -2  -9  -1   60.59    5.70
  -2   9   1   67.59    6.40
   2  -9   1   60.19    5.10
   2   9  -1   65.89    5.30
   2  -9   1   56.19    5.30
  -2   9   1   58.09    5.40
   2   9  -1   58.09    5.70
   2  -9  -1   65.79    5.50
   2  -9  -1   57.69    5.10
   2   9   1   56.39    5.60
  -2   9  -1   53.79    5.90
   2   9   1   55.49    5.10
  -2   9  -1   64.59    5.80
  -2  -9   1   58.79    5.50
  -3  -9  -1   27.00    4.00
   3  -9   1   24.60    3.70
   3  -9   1   26.40    3.70
   3   9  -1   30.30    4.10
  -3   9   1   37.10    4.60
   3   9  -1   29.00    4.10
  -3  -9  -1   19.40    4.00
   3   9  -1   28.60    3.90
   3  -9  -1   35.90    4.10
  -3   9  -1   31.70    6.20
   3   9   1   30.70    4.20
   3  -9  -1   32.40    4.00
  -3  -9   1   28.00    3.90
  -3   9  -1   28.70    4.40
  -3  -9   1   21.60    4.00
   3   9   1   26.10    3.80
  -4   9   1   32.90    4.20
   4   9  -1   31.70    4.00
   4   9  -1   26.90    4.10
   4  -9   1   29.00    3.70
   4  -9   1   26.40    3.60
  -4   9   1   31.40    4.40
  -4  -9  -1   29.60    4.20
  -4  -9  -1   26.90    4.20
   4   9  -1   31.70    4.30
  -4   9  -1   29.00    4.00
   4   9   1   24.90    3.90
  -4  -9   1   25.70    3.90
   4   9   1   34.30    4.60
   4   9   1   34.30    4.40
   4  -9  -1   31.00    3.70
  -4   9  -1   40.10    4.70
   4  -9  -1   34.30    3.90
  -4  -9   1   32.40    4.70
   5  -9   1    7.90    2.60
  -5   9   1    5.00    3.20
   5   9  -1    5.60    3.00
  -5  -9  -1    3.30    3.10
   5   9  -1    8.30    3.50
   5  -9   1    5.40    2.50
  -5   9   1    3.80    2.90
   5   9  -1    8.70    2.70
  -5  -9  -1    4.30    3.10
  -5  -9   1    7.00    3.30
  -5  -9   1    6.30    3.20
   5   9   1    4.50    3.00
  -5   9  -1    9.50    3.50
   5   9   1   10.00    3.40
  -5   9  -1    8.10    2.70
   5   9   1    8.70    2.60
   5  -9  -1    8.70    2.50
  -5   9  -1   12.00    3.10
   5  -9  -1    7.10    2.50
   6  -9   1   30.90    3.00
  -6   9   1   23.20    3.90
   6  -9   1   22.10    2.90
   6   9  -1   24.60    3.90
   6   9  -1   31.10    4.00
  -6   9   1   30.70    4.30
  -6  -9  -1   30.40    4.90
   6   9  -1   25.70    4.20
  -6   9   1   19.80    3.80
   6  -9  -1   31.50    3.10
   6   9   1   28.70    4.70
   6   9   1   27.70    4.00
  -6   9  -1   31.30    4.00
  -6   9  -1   30.10    4.50
  -6   9  -1   21.70    3.80
   6   9   1   25.80    3.80
   6  -9  -1   26.70    3.00
  -6  -9   1   20.50    4.30
  -7   9   1   48.80    5.40
  -7   9   1   58.49    5.60
   7   9  -1   59.39    6.70
   7   9  -1   51.69    5.00
  -7   9   1   48.60    5.40
  -7  -9  -1   45.80    5.40
   7   9  -1   50.39    4.80
  -7   9  -1   48.50    5.40
  -7  -9   1   57.39    5.80
   7   9   1   59.49    6.60
  -7   9  -1   56.79    5.70
   7   9   1   56.39    5.20
   7   9   1   61.29    5.10
  -7   9  -1   52.69    5.20
   8   9  -1  120.19    5.90
  -8   9   1  129.89    7.70
   8   9  -1  111.79    8.90
  -8   9   1  124.29    8.60
   8   9  -1  124.69    6.10
  -8  -9  -1  132.69    8.30
  -8   9   1  112.19    7.80
  -8  -9   1  135.49    8.30
  -8   9  -1  117.59    7.50
  -8   9  -1  128.79    7.80
   8   9   1  137.69    9.60
   8   9   1  126.19    6.20
   8   9   1  129.49    5.90
  -8   9  -1  123.79   10.60
  -9  -9  -1   30.80    5.20
  -9   9   1   25.00    4.40
   9   9  -1   34.40    5.80
   9   9   1   24.90    5.30
  -9   9  -1   30.50    4.80
  -9  -9   1   31.00    5.00
  -9   9  -1   41.40    5.00
   0 -10   1   18.20    3.80
   0 -10  -1   22.50    4.20
   0 -10  -1   17.40    3.50
   0 -10   1   21.30    3.80
   0  10   1   14.90    3.80
   0  10  -1   14.10    3.70
   1  10  -1  207.28    9.30
  -1 -10  -1  193.98    9.30
   1 -10   1  196.38    8.90
  -1  10   1  217.38    9.90
  -1 -10  -1  189.68    9.50
   1 -10   1  199.68    9.20
   1  10  -1  198.88    9.60
  -1 -10   1  201.28    9.30
   1  10   1  190.78    9.00
   1  10   1  196.28    9.70
  -1  10  -1  211.58    9.90
  -1 -10   1  198.78    9.60
   1 -10  -1  189.68    9.20
   1 -10  -1  188.78    8.90
  -2  10   1   49.60    5.30
  -2 -10  -1   39.90    5.10
  -2  10   1   46.20    5.40
   2  10  -1   44.20    4.90
   2 -10   1   40.90    4.80
   2  10  -1   43.50    5.10
   2 -10   1   49.60    5.80
   2  10   1   56.89    5.70
  -2  10  -1   36.20    4.70
  -2 -10   1   40.00    5.00
   2 -10  -1   53.79    5.90
   2 -10  -1   54.59    5.30
  -2  10  -1   52.19    5.80
   2  10   1   45.80    5.10
   3 -10   1   14.60    3.40
   3  10  -1   15.70    3.40
  -3  10   1   25.40    4.60
   3  10  -1   18.10    4.00
  -3  10   1   17.10    3.70
   3 -10   1   18.00    3.20
   3  10  -1   17.00    3.60
  -3 -10  -1   18.90    4.10
  -3 -10   1   15.30    3.90
  -3  10  -1    8.80    3.50
   3  10   1   21.80    3.70
   3 -10  -1   20.00    3.60
   3  10   1   22.50    4.30
   3 -10  -1   15.00    3.20
  -3  10  -1   16.00    4.10
   4 -10   1   16.10    3.10
   4 -10   1   15.30    3.30
   4  10  -1   23.70    4.20
  -4 -10  -1   18.10    4.10
   4  10  -1   12.80    3.80
   4  10  -1   23.20    4.00
  -4  10   1   13.10    3.90
   4 -10  -1   20.40    3.40
   4  10   1   18.70    4.00
  -4  10  -1   16.60    4.30
  -4 -10   1   20.70    4.20
   4  10   1   14.70    3.60
   4  10   1   16.80    3.80
   4 -10  -1   16.40    3.10
  -5  10   1   36.40    5.20
  -5 -10  -1   35.50    5.30
   5 -10   1   37.40    4.10
   5  10  -1   45.90    4.90
   5 -10   1   39.30    4.00
   5  10  -1   43.30    4.80
   5  10  -1   46.40    5.20
   5  10   1   38.60    5.10
  -5  10  -1   39.40    4.30
  -5  10  -1   39.50    5.40
   5  10   1   31.20    4.50
   5 -10  -1   41.20    4.10
   5 -10  -1   33.50    4.00
  -5 -10   1   31.40    5.00
   5  10   1   34.70    4.30
   6  10  -1   13.20    4.80
   6 -10   1    6.10    2.40
   6  10  -1    1.90    3.00
   6  10  -1    3.60    3.00
  -6  10   1    7.50    2.90
  -6  10   1    6.20    3.60
   6 -10   1   10.50    2.60
   6 -10  -1    4.50    2.30
   6  10   1   11.40    3.20
  -6  10  -1   -3.80    3.20
   6 -10  -1    8.60    2.40
   6  10   1    4.90    3.40
  -6  10  -1    5.00    2.80
  -7 -10  -1   32.30    5.20
  -7  10   1   26.80    4.60
  -7  10   1   37.20    5.00
   7  10  -1   32.10    4.10
   7  10  -1   29.30    4.20
   7  10  -1   34.20    6.20
  -7  10  -1   42.80    5.40
   7  10   1   30.90    4.10
  -7  10  -1   28.50    4.10
   7  10   1   30.50    3.90
   7  10   1   31.20    5.30
  -7 -10   1   28.30    5.00
  -8  10   1   20.20    4.20
  -8 -10  -1   23.50    4.50
  -8  10   1   21.00    4.50
   8  10  -1   23.70    3.50
   8  10  -1   24.80    3.20
   8  10  -1   19.30    4.80
   8  10   1   19.10    4.80
   8  10   1   22.40    3.20
   8  10   1   22.20    3.40
  -8 -10   1   22.10    4.40
  -8  10  -1   20.80    4.50
   0  11  -1   17.60    4.30
   0  11   1   19.40    4.40
   0 -11  -1   12.40    3.90
   0 -11   1   19.90    4.10
  -1  11   1   12.90    3.80
   1  11  -1    8.80    3.90
  -1 -11  -1   18.90    4.20
   1 -11   1   10.80    3.70
  -1 -11   1   13.90    3.90
   1  11   1   16.40    4.20
  -1  11  -1   10.50    3.90
   1 -11  -1   10.90    3.60
  -2 -11  -1   73.09    7.90
  -2  11   1   76.79    7.30
   2  11  -1   72.49    7.00
   2 -11   1   80.39    6.60
  -2 -11   1   85.19    8.60
   2 -11  -1   77.49    7.40
  -2  11  -1   79.39    7.10
   2  11   1   77.59    7.00
   2 -11  -1   68.99    6.50
   3  11  -1   40.10    5.30
  -3 -11  -1   37.40    5.20
   3 -11   1   46.70    5.30
   3  11  -1   43.50    5.00
   3 -11   1   47.00    4.80
  -3  11   1   40.00    5.50
   3 -11  -1   45.80    4.80
   3  11   1   47.80    5.70
   3 -11  -1   40.30    4.90
  -3  11  -1   45.00    5.90
  -3 -11   1   42.80    5.80
  -4  11   1   68.69    9.80
   4  11  -1   66.49    6.30
   4  11  -1   66.29    6.30
   4 -11   1   61.19    7.20
   4 -11   1   65.59    5.70
  -4 -11  -1   72.89    7.20
   4  11   1   58.29    6.30
  -4 -11   1   60.19    6.50
   4  11   1   65.69    6.30
   4 -11  -1   53.99    5.50
   5 -11   1   30.90    4.10
  -5  11   1   25.10    6.00
   5  11  -1   26.40    4.70
  -5 -11  -1   26.40    5.00
   5  11  -1   28.60    4.60
   5 -11   1   25.10    3.70
  -5 -11   1   30.40    5.20
   5 -11  -1   28.10    3.80
   5  11   1   26.80    4.50
  -5  11  -1   27.10    3.50
   5  11   1   32.40    4.90
   5 -11  -1   25.10    3.90
  -5  11  -1   31.50    5.70
  -6  11   1    4.60    3.90
   6  11  -1    6.60    3.10
   6 -11   1    4.90    2.50
   6  11  -1    7.50    3.50
  -6 -11  -1    0.10    3.60
  -6  11   1    5.30    3.20
   6 -11  -1    4.40    2.60
   6  11   1    6.50    3.60
   6 -11  -1    3.50    2.40
  -6  11  -1    0.40    2.70
  -6  11  -1    2.40    3.70
  -6 -11   1   -0.60    3.80
   6  11   1    4.40    3.30
   7  11  -1   57.09    5.60
  -7  11   1   59.89    6.40
  -7  11   1   45.40    5.50
   7  11  -1   45.00    6.00
   7  11  -1   58.19    5.70
  -7 -11  -1   44.90    6.20
   7  11   1   57.29    5.60
  -7  11  -1   57.19    6.40
   7  11   1   48.40    5.30
  -7  11  -1   40.70    5.10
  -7 -11   1   48.10    6.60
   7  11   1   60.99    7.20
   0 -12   1    3.50    3.70
   0  12   1   -0.80    3.40
   0 -12  -1    0.90    3.40
   0  12  -1    2.00    3.70
  -1  12   1   47.80    6.20
  -1 -12  -1   45.20    5.90
   1  12  -1   47.30    6.10
   1 -12   1   49.90    5.90
  -1 -12   1   49.20    6.00
   1 -12  -1   41.70    5.60
   1  12   1   44.90    6.00
  -1  12  -1   52.79    6.50
   2  12  -1   17.20    4.50
  -2 -12  -1   15.90    4.50
   2  12  -1   12.40    3.30
  -2  12   1   17.40    4.60
   2 -12   1   13.10    4.40
   2  12   1   18.20    4.60
  -2  12  -1   12.60    4.40
   2 -12  -1   10.70    4.90
  -2 -12   1   19.60    4.70
   3  12  -1   23.40    4.10
  -3  12   1   17.60    4.90
  -3 -12  -1   22.80    5.10
   3 -12   1   16.20    4.10
   3  12  -1   19.60    4.70
   3  12   1   28.30    4.80
   3  12   1   18.10    4.70
   3 -12  -1   21.70    4.30
  -3  12  -1   23.40    5.10
  -3 -12   1   24.10    4.80
  -4  12   1    5.10    4.00
   4  12  -1    0.40    3.10
  -4 -12  -1    1.20    3.50
   4 -12   1   -0.50    2.70
   4  12  -1    9.30    3.90
  -4 -12   1   -0.90    3.50
   4 -12  -1   -2.70    2.80
  -4  12  -1    1.90    4.10
   4  12   1    5.00    3.60
   4  12   1    2.70    3.20
  -5 -12  -1   -0.20    3.60
   5 -12   1    1.10    2.90
   5  12  -1    3.50    3.20
  -5  12   1    1.80    2.80
   5 -12   1    6.70    3.00
   5  12  -1    1.60    3.40
  -5  12   1    1.60    3.80
   5 -12  -1   -0.60    2.40
   5  12   1    2.20    3.30
  -5  12  -1    2.10    2.60
   5  12   1    2.40    3.50
   5 -12  -1   -0.20    2.60
  -5 -12   1    3.50    4.00
  -5  12  -1   -0.50    3.70
  -6 -12  -1   10.10    4.40
   6 -12   1    6.90    3.00
   6 -12   1   14.40    3.10
  -6  12   1   11.30    4.70
   6  12  -1   14.70    4.00
  -6  12   1   11.70    4.20
   6  12  -1   14.90    4.30
   6 -12  -1    6.40    2.70
  -6  12  -1   10.60    3.20
  -6 -12   1   13.00    4.60
   6 -12  -1   12.40    3.00
   6  12   1    9.80    3.80
  -6  12  -1   17.50    4.60
   6  12   1   11.70    4.50
   0  13   1   10.30    4.60
   0 -13   1   12.90    4.60
   0 -13  -1   13.60    4.70
   0  13  -1   18.60    5.20
  -1 -13  -1    4.90    4.10
   1 -13   1    4.00    3.50
  -1  13   1    3.10    4.20
   1  13  -1    4.60    3.90
  -1 -13   1   15.40    4.80
  -1  13  -1    5.60    4.40
   1 -13  -1    5.90    3.90
   1  13   1    2.90    4.00
   2 -13   1    3.20    3.60
   2  13  -1    4.80    4.10
   2  13  -1    3.70    2.70
  -2  13   1    3.60    4.40
  -2 -13  -1    9.80    4.30
   2  13   1   11.20    4.70
  -2  13  -1    0.20    4.30
   2 -13  -1    2.30    3.60
  -2 -13   1    4.10    3.90
   3 -13   1    2.40    3.50
   3  13  -1    0.10    3.70
  -3  13   1    0.40    4.00
   3  13  -1    6.50    3.30
  -3 -13  -1   -1.30    3.70
   3  13   1   -1.10    2.80
  -3 -13   1    1.60    3.90
   3  13   1    5.80    4.30
  -3  13  -1   -1.80    4.30
   3 -13  -1   -1.10    3.20
  -4  13   1   21.30    5.40
   4 -13   1   15.90    3.80
   4  13  -1   10.40    3.50
   4  13  -1   16.40    4.70
  -4 -13  -1   14.40    5.00
  -4  13  -1    7.20    3.10
   4 -13  -1   18.40    3.90
   4  13   1   16.80    4.70
  -4  13  -1    9.90    4.90
   4  13   1   18.80    4.40
  -4 -13   1   11.20    4.90
  -2   0  -2 5522.85  124.79
  -2   0  -2 5444.85  124.79
   2   0   2 5573.04  125.69
  -3   0   2 5033.90  115.69
   3   0   2 4980.00  115.49
   3   0  -2 5087.09  115.69
  -3   0  -2 5047.40  115.49
   4   0  -2 2189.68   51.49
  -4   0   2 2141.59   51.39
   4   0   2 2155.48   51.29
  -5   0   2    1.70    1.90
   5   0   2    5.30    2.10
  -5   0  -2    0.80    1.70
   5   0  -2    5.10    2.10
  -6   0  -2    5.70    2.30
  -6   0   2    8.80    2.50
   6   0  -2   10.60    2.80
   6   0   2    7.80    2.50
   7   0  -2  155.18    7.70
  -7   0  -2  147.89    7.40
  -7   0   2  157.08    7.70
   7   0   2  135.89    7.40
   8   0  -2   19.30    4.10
  -8   0  -2   17.70    3.50
   8   0   2   13.50    3.30
  -8   0   2   29.00    4.50
   9   0  -2   68.69    6.70
   9   0   2   67.69    6.70
  -9   0  -2   88.29    8.20
  -9   0   2   74.99    7.00
  10   0   2  126.19    8.70
  10   0  -2  124.39    9.00
  11   0   2   75.99    7.80
  12   0   2   -1.70    3.80
  -1   1   2  121.49    3.50
   1  -1   2  124.89    3.70
   1  -1   2  117.89    3.50
  -1  -1  -2  117.89    3.60
   1   1  -2  119.49    3.50
   1   1  -2  121.49    3.70
   1   1  -2  119.69    3.60
  -1   1   2  123.29    3.40
   1  -1   2  119.39    3.30
  -1  -1  -2  124.29    3.70
  -1   1  -2  118.19    3.50
  -1   1  -2  121.89    3.60
   1  -1  -2  121.99    3.40
  -1  -1   2  121.49    3.70
  -1  -1   2  125.19    3.60
  -1   1  -2  114.29    3.30
  -1  -1   2  118.59    3.50
   1   1   2  125.89    3.60
   1  -1  -2  125.49    3.40
   1   1   2  121.99    3.60
  -2   1   2 3678.33   83.89
   2   1  -2 3752.12   84.89
   2  -1   2 3739.23   83.79
  -2  -1  -2 3794.22   84.19
  -2  -1  -2 3722.83   84.19
  -2   1   2 3617.74   83.89
   2   1  -2 3681.83   83.89
   2  -1   2 3635.14   84.49
   2   1  -2 3623.14   83.89
  -2  -1   2 3668.43   84.89
  -2   1  -2 3689.53   83.99
  -2   1  -2 3703.93   84.49
   2   1   2 3762.72   84.09
  -2  -1   2 3641.64   84.09
  -2  -1   2 3713.43   84.09
   2   1   2 3723.53   84.09
  -2   1  -2 3718.23   83.99
   3  -1   2  314.07    8.80
  -3  -1  -2  296.67    7.80
   3   1  -2  308.47    9.20
  -3   1   2  316.27    9.10
  -3  -1  -2  290.97    7.80
  -3   1  -2  322.07    7.60
  -3  -1   2  314.97    9.20
  -3   1  -2  299.27    8.80
  -3  -1   2  313.97    7.70
   3   1   2  293.47    9.00
  -3   1  -2  313.27    7.60
  -3  -1   2  317.37    7.70
   4  -1   2 1390.26   33.10
   4   1  -2 1376.76   33.40
  -4   1   2 1308.57   33.20
  -4  -1  -2 1310.77   31.50
  -4  -1  -2 1292.47   31.50
  -4  -1   2 1426.66   31.40
   4   1   2 1319.57   33.30
  -4   1  -2 1357.56   33.10
  -4  -1   2 1412.16   33.50
  -4  -1   2 1403.56   31.30
  -5  -1  -2  836.42   20.20
  -5  -1  -2  849.91   20.20
   5   1  -2  856.31   22.70
   5  -1   2  867.11   22.40
  -5   1   2  875.11   22.60
   5   1   2  852.21   22.60
  -5  -1   2  855.61   22.70
  -5   1  -2  859.21   22.40
  -6   1   2 1762.22   44.20
   6   1  -2 1760.62   44.30
  -6  -1  -2 1749.22   44.20
  -6  -1  -2 1769.72   41.30
  -6  -1  -2 1802.22   41.30
   6  -1   2 1833.72   45.80
   6   1   2 1886.41   44.40
  -6  -1   2 1733.93   44.30
  -6   1  -2 1772.12   44.00
  -7  -1  -2   45.60    2.50
  -7   1   2   51.09    5.10
   7   1  -2   49.40    5.10
   7  -1   2   43.50    4.70
   7   1   2   53.69    5.20
  -7   1  -2   45.60    4.70
  -7  -1   2   58.19    5.80
   8  -1   2   53.39    5.60
  -8   1   2   48.50    5.10
   8   1  -2   41.40    4.70
   8   1   2   49.90    5.30
  -8  -1   2   53.69    5.30
  -8   1  -2   40.40    4.70
   9  -1   2  289.97   11.80
  -9   1   2  265.97   13.70
   9   1  -2  276.07   12.00
   9   1   2  276.27   11.90
  -9   1  -2  263.37   11.50
  10   1  -2    9.80    3.80
  10  -1   2   19.20    4.40
 -10   1   2   20.50    4.70
 -10   1  -2   15.30    4.10
  10   1   2   18.80    4.40
  11  -1   2   48.40    6.20
  11   1  -2   43.90    6.10
  11   1   2   49.70    6.50
  12   1   2   50.39    6.50
   0  -2   2   31.50    2.30
   0   2  -2   32.30    2.30
   0  -2  -2   22.90    2.20
   0  -2  -2   26.30    2.10
   0   2   2   26.10    2.20
   0  -2   2   30.20    2.20
   0   2   2   27.80    2.20
   2   2  -2 2230.78   49.99
  -2   2   2 2123.39   49.90
   2   2  -2 2159.38   50.49
   2   2  -2 2255.07   49.99
  -2   2   2 2108.69   49.90
   2  -2   2 2197.08   49.80
  -2  -2  -2 2124.29   50.19
  -2  -2  -2 2127.59   50.19
   2  -2   2 2166.78   49.80
   2   2   2 2110.59   50.09
  -2   2  -2 2205.68   50.09
  -2   2  -2 2212.18   49.99
   2  -2  -2 2120.19   49.70
  -2  -2   2 2211.58   50.19
   2   2   2 2094.09   49.99
  -2   2  -2 2224.88   49.99
  -2  -2   2 2219.18   50.59
  -2  -2   2 2256.37   50.19
   2  -2  -2 2094.99   49.70
   3   2  -2 2429.46   55.39
  -3   2   2 2485.65   55.49
   3   2  -2 2409.76   56.79
  -3  -2  -2 2454.95   55.89
  -3   2   2 2457.75   55.49
   3   2  -2 2444.06   55.49
   3  -2   2 2391.96   56.29
  -3  -2  -2 2442.86   55.89
   3   2   2 2433.06   55.59
  -3  -2   2 2438.86   56.79
  -3   2  -2 2323.37   55.49
  -3   2  -2 2455.05   56.29
   3   2   2 2343.27   56.89
   3   2   2 2331.77   55.59
  -3   2  -2 2457.05   55.59
  -3  -2   2 2385.76   55.79
  -3  -2   2 2470.45   55.79
  -4   2   2  849.72   19.20
   4  -2   2  811.02   20.80
  -4  -2  -2  828.62   19.80
  -4   2   2  812.02   21.10
   4   2  -2  788.12   21.20
  -4  -2  -2  820.02   19.80
  -4  -2   2  813.62   19.70
  -4  -2   2  818.32   21.20
  -4   2  -2  777.92   19.30
  -4   2  -2  839.42   20.80
  -4  -2   2  824.22   19.70
   4   2   2  855.61   21.50
  -4   2  -2  782.72   19.40
  -5  -2  -2  329.67    8.90
  -5   2   2  321.17   10.60
  -5  -2  -2  331.17    8.90
   5  -2   2  345.47   10.50
   5   2  -2  334.77   10.90
  -5   2  -2  324.17    8.40
  -5   2  -2  331.67   10.40
   5   2   2  329.07   10.90
  -5  -2   2  316.17   10.90
  -5  -2   2  335.57    8.80
  -5  -2   2  331.57    8.80
  -5   2  -2  328.97    8.40
  -6  -2  -2  424.46   11.00
   6   2  -2  425.86   13.50
  -6   2   2  411.26   13.20
  -6  -2  -2  410.26   10.90
   6  -2   2  426.86   17.40
  -6   2  -2  412.16   13.30
  -6  -2   2  419.06   13.40
   6   2   2  404.06   13.40
  -6  -2   2  419.76   10.80
  -6  -2   2  414.16   10.80
   7   2  -2   37.40    4.40
  -7   2   2   39.50    4.30
   7  -2   2   39.30    4.10
  -7  -2  -2   35.10    2.90
  -7  -2  -2   39.50    2.90
   7   2   2   37.40    4.30
  -7  -2   2   51.89    5.30
  -7   2  -2   44.60    4.60
  -7  -2   2   39.20    2.80
  -7  -2   2   41.60    2.70
  -8  -2  -2   56.09    3.40
   8  -2   2   63.89    5.80
  -8  -2  -2   56.99    3.30
  -8   2   2   64.89    6.10
   8   2  -2   59.09    6.10
  -8   2  -2   62.09    5.90
  -8  -2   2   53.59    3.20
   8   2   2   65.09    6.30
  -8  -2   2   52.79    3.30
  -8  -2   2   60.69    5.80
  -9  -2  -2  241.68    7.50
   9   2  -2  246.38   11.30
  -9   2   2  258.97   14.00
  -9  -2  -2  235.78    7.40
   9  -2   2  241.08   10.70
   9   2   2  231.68   11.10
  -9  -2   2  221.68    7.20
  -9   2  -2  222.38   10.60
  -9  -2   2  236.48    7.30
 -10  -2  -2   20.90    2.50
  10   2  -2   21.80    4.50
 -10  -2  -2   21.50    2.40
 -10   2   2   22.60    5.30
 -10   2  -2   12.80    3.90
 -10  -2   2   19.30    2.30
 -10  -2   2   17.30    2.20
  10   2   2   19.70    4.70
  11   2  -2   35.90    5.50
 -11  -2  -2   43.50    3.50
  11   2   2   41.80    6.00
  12   2  -2    3.60    4.10
 -12  -2  -2    4.00    2.10
  12   2   2    0.40    3.80
   0  -3  -2 1575.74   37.00
   0   3   2 1587.54   37.00
   0   3  -2 1556.44   37.00
   0  -3  -2 1548.84   36.90
   0   3   2 1558.24   36.90
   0  -3   2 1549.05   37.00
   0  -3   2 1579.54   36.90
   0   3  -2 1591.14   36.90
   1  -3   2  520.65   13.60
   1   3  -2  528.75   13.70
   1   3  -2  522.85   13.60
  -1  -3  -2  546.35   13.80
  -1  -3  -2  551.64   13.80
  -1   3   2  527.65   13.60
  -1   3   2  531.55   13.70
   1  -3   2  537.85   13.60
  -1  -3   2  523.45   13.70
  -1   3  -2  527.35   13.70
  -1  -3   2  526.35   13.70
   1   3   2  550.34   13.70
   1   3   2  553.24   13.80
   1  -3  -2  538.45   13.60
  -1   3  -2  530.65   13.70
   1  -3  -2  542.25   13.60
  -2   3   2 2755.12   64.49
   2   3  -2 2815.52   64.89
  -2  -3  -2 2725.43   64.69
   2   3  -2 2882.11   64.69
   2   3  -2 2816.32   64.59
   2  -3   2 2858.01   64.39
  -2   3   2 2816.02   64.49
  -2  -3  -2 2740.23   64.69
   2  -3   2 2762.32   64.39
   2   3   2 2809.92   64.59
  -2  -3   2 2795.22   64.69
  -2   3  -2 2766.42   64.49
   2  -3  -2 2747.53   64.29
  -2   3  -2 2867.61   64.29
  -2  -3   2 2808.42   64.79
   2   3   2 2741.43   64.59
   2  -3  -2 2787.72   64.29
  -2   3  -2 2834.82   64.59
  -3  -3  -2  623.64   15.20
   3  -3   2  562.94   14.30
  -3  -3  -2  603.84   15.10
  -3   3   2  601.84   14.70
   3  -3   2  574.64   14.30
   3   3  -2  582.24   15.70
   3   3  -2  569.84   14.70
   3   3  -2  567.94   14.70
  -3   3   2  617.14   14.80
  -3   3  -2  558.24   14.70
   3   3   2  633.64   15.00
  -3  -3   2  563.44   15.00
   3  -3  -2  611.14   14.30
  -3   3  -2  570.34   15.00
  -3  -3   2  562.14   15.00
  -3   3  -2  581.84   14.80
   3   3   2  626.24   14.90
   3  -3  -2  587.24   14.20
   4   3  -2  727.63   17.40
   4   3  -2  719.93   19.20
  -4   3   2  729.93   19.10
   4   3  -2  719.03   17.40
  -4   3   2  725.53   17.60
  -4   3   2  693.33   17.50
  -4  -3  -2  719.83   18.00
  -4  -3  -2  690.13   18.00
   4   3   2  715.93   17.50
  -4  -3   2  713.03   18.00
  -4   3  -2  744.13   18.60
   4   3   2  716.23   19.40
  -4  -3   2  712.33   19.10
  -4  -3   2  708.23   18.00
  -4   3  -2  694.03   17.60
  -4   3  -2  725.53   17.70
   4   3   2  727.23   17.50
  -5  -3  -2    2.70    1.60
  -5   3   2    1.80    1.20
  -5   3   2    2.40    1.20
  -5   3   2    2.90    2.10
  -5  -3  -2    2.30    1.60
  -5  -3   2    1.60    2.20
  -5  -3   2   -0.80    1.50
   5   3   2    3.60    2.30
  -5  -3   2    2.80    1.50
  -5   3  -2   -0.30    1.30
  -5   3  -2    2.60    1.90
  -5   3  -2    2.30    1.30
  -6  -3  -2  219.18    7.00
  -6   3   2  204.98    8.60
  -6   3   2  209.28    6.20
   6   3  -2  220.48    8.90
  -6   3   2  210.98    6.20
  -6  -3  -2  214.68    7.00
  -6  -3   2  216.38    7.00
   6   3   2  215.98    9.00
  -6   3  -2  207.68    6.40
  -6  -3   2  217.88    8.90
  -6   3  -2  217.48    9.60
  -6   3  -2  226.58    6.50
  -6  -3   2  224.68    7.00
  -7  -3  -2   84.59    4.20
  -7   3   2   75.29    3.30
   7   3  -2   74.69    6.00
  -7  -3  -2   83.39    4.10
  -7   3   2   82.79    6.10
  -7   3   2   78.09    3.30
  -7  -3   2   72.69    4.00
  -7  -3   2   71.69    3.90
   7   3   2   78.59    6.30
  -7   3  -2   72.09    5.70
  -7   3  -2   79.79    3.50
  -7   3  -2   84.29    3.70
  -7  -3   2   81.19    6.00
  -8  -3  -2   96.99    4.70
   8   3  -2  105.29    7.30
  -8   3   2  100.09    6.90
  -8  -3  -2   94.99    4.70
   8   3   2   95.49    7.10
  -8  -3   2   94.49    4.70
  -8   3  -2   96.69    4.00
  -8   3  -2   90.49    6.70
  -8  -3   2  100.09    4.80
  -8   3  -2  101.59    4.00
  -9   3   2  116.19    8.10
  -9  -3  -2  103.59    5.00
   9   3  -2  107.19    8.00
  -9  -3   2   94.69    4.90
  -9  -3   2   90.79    4.70
   9   3   2  102.79    8.00
  -9   3  -2  124.59    7.70
 -10  -3  -2  110.29    5.10
 -10  -3  -2  103.99    5.20
 -10  -3   2  103.59    5.20
 -10   3  -2  107.79    8.10
 -10  -3   2  105.29    5.20
  11   3  -2   11.20    4.10
 -11  -3  -2    4.90    2.10
 -11  -3  -2    2.90    2.20
 -11  -3   2    2.10    2.10
 -11  -3   2    5.30    2.20
  11   3   2    6.90    4.00
  12   3  -2    9.60    4.30
 -12  -3  -2    7.60    2.50
 -12  -3  -2    6.90    2.30
 -12  -3   2    5.70    2.30
 -12  -3   2    9.70    2.20
  12   3   2    9.20    4.50
   0   4  -2 9365.16  217.98
   0  -4   2 9776.12  217.88
  -1   4   2 1022.20   24.90
  -1  -4  -2 1011.10   25.10
  -1  -4  -2 1000.10   25.00
   1  -4   2 1026.30   24.90
   1   4  -2 1042.50   25.10
   1  -4   2  997.70   24.80
  -1   4   2 1017.40   25.00
   1   4  -2 1017.40   25.00
  -1  -4   2 1038.40   25.10
  -1   4  -2  990.50   25.00
   1  -4  -2 1029.70   24.80
  -1  -4   2 1047.80   25.10
   1   4   2  991.50   25.00
   1   4   2 1005.40   24.90
   1  -4  -2 1014.50   24.80
  -1   4  -2  994.20   24.90
   2   4  -2 1822.62   43.00
   2  -4   2 1801.52   42.80
   2  -4   2 1809.72   42.80
  -2   4   2 1775.72   42.90
  -2   4   2 1857.01   43.00
   2   4  -2 1793.12   43.00
  -2  -4  -2 1789.02   43.20
   2   4  -2 1841.52   43.10
  -2  -4  -2 1818.52   43.20
  -2  -4   2 1820.32   43.20
   2  -4  -2 1844.62   42.80
  -2   4  -2 1769.32   43.00
   2   4   2 1847.72   43.10
   2  -4  -2 1845.22   42.80
  -2   4  -2 1831.02   43.00
   2   4   2 1832.32   43.00
  -2  -4   2 1789.32   43.10
   3   4  -2  592.54   15.60
  -3   4   2  602.34   15.60
   3  -4   2  588.34   15.30
  -3  -4  -2  593.54   16.00
   3   4  -2  599.94   15.70
  -3  -4  -2  622.44   16.10
  -3   4   2  614.94   15.70
   3   4  -2  632.14   16.40
   3  -4   2  602.64   15.30
   3   4   2  609.74   15.80
  -3   4  -2  609.24   15.60
  -3   4  -2  594.04   15.70
  -3  -4   2  604.84   16.00
   3  -4  -2  631.94   15.30
  -3  -4   2  621.84   16.10
  -3   4  -2  607.34   15.80
   3   4   2  600.64   15.70
   3  -4  -2  621.94   15.30
  -4  -4  -2  203.88    7.60
  -4   4   2  208.88    7.30
   4  -4   2  269.07    6.70
  -4  -4  -2  207.18    7.70
   4   4  -2  246.98    7.30
   4   4  -2  258.07    8.80
   4  -4   2  254.17    6.60
   4   4  -2  258.17    7.30
  -4   4   2  199.68    7.30
  -4  -4   2  262.97    8.00
  -4   4  -2  271.47    7.60
   4   4   2  204.78    7.30
   4  -4  -2  209.38    6.40
   4   4   2  209.48    7.30
  -4   4  -2  253.07    7.50
  -4   4  -2  263.87    7.90
   4   4   2  225.98    8.70
  -4  -4   2  257.17    7.90
   4  -4  -2  207.18    6.30
  -5   4   2  260.57    7.60
   5   4  -2  238.48    7.20
   5   4  -2  247.38    7.10
  -5  -4  -2  259.27    8.20
  -5  -4  -2  262.77    8.20
   5   4  -2  246.48    9.30
  -5   4   2  257.87    7.60
  -5   4  -2  231.28    7.50
  -5  -4   2  240.98    8.00
  -5   4  -2  233.28    8.40
   5   4   2  248.78    7.30
   5   4   2  260.97    7.40
  -5   4  -2  225.98    7.60
  -5  -4   2  237.68    8.00
   5   4   2  269.77    9.70
   6   4  -2  120.19    6.70
  -6   4   2  113.59    4.60
  -6  -4  -2  117.59    5.30
  -6  -4  -2  110.89    5.20
  -6   4   2  116.29    4.60
  -6   4   2  112.69    6.30
  -6   4  -2  114.99    6.10
   6   4   2  107.99    6.70
  -6  -4   2  113.69    5.20
  -6   4  -2  105.59    4.70
  -6  -4   2  114.09    5.30
  -6   4  -2  112.99    4.70
  -7  -4  -2  162.68    6.40
  -7   4   2  155.88    5.50
  -7   4   2  160.18    5.60
  -7   4   2  157.58    8.00
   7   4  -2  165.58    8.30
  -7  -4  -2  159.58    6.30
  -7   4  -2  147.39    5.70
   7   4   2  153.18    8.40
  -7   4  -2  140.69    7.50
  -7   4  -2  148.49    5.70
  -7  -4   2  152.68    8.70
  -7  -4   2  153.58    6.30
  -8  -4  -2  193.08    7.70
  -8   4   2  205.48    6.70
  -8   4   2  212.18    6.80
  -8   4   2  200.08    9.60
   8   4  -2  211.88   10.20
  -8  -4  -2  201.98    7.60
  -8   4  -2  202.78    9.40
  -8  -4   2  215.78    7.70
   8   4   2  196.38   10.10
  -8   4  -2  211.98    6.90
  -8   4  -2  216.28    7.00
  -8  -4   2  205.88    7.50
  -9   4   2   48.80    3.40
  -9  -4  -2   55.69    4.40
  -9   4   2   49.70    3.40
  -9  -4  -2   51.89    4.20
  -9   4   2   53.79    5.70
   9   4  -2   46.30    5.80
  -9   4  -2   51.19    3.80
   9   4   2   50.59    6.00
  -9   4  -2   59.89    6.00
  -9  -4   2   59.79    4.50
  -9  -4   2   51.89    4.30
  -9   4  -2   49.99    3.60
  10   4  -2   -0.60    3.30
 -10  -4  -2    6.70    2.30
 -10  -4  -2    5.40    2.40
 -10   4  -2    3.10    1.90
 -10  -4   2   -0.50    1.90
 -10   4  -2    2.20    1.80
 -10  -4   2    2.10    2.60
 -10   4  -2   -0.50    3.40
  10   4   2   -1.80    3.00
 -11  -4  -2    9.70    2.80
  11   4  -2   15.60    4.80
 -11  -4  -2   16.00    2.90
 -11  -4   2   13.80    2.70
 -11   4  -2   17.60    2.30
 -11  -4   2   22.90    3.20
  11   4   2   13.50    4.60
 -12  -4  -2    0.70    2.40
 -12  -4  -2    5.10    2.60
  12   4  -2   -0.90    4.10
  12   4   2   -1.40    4.10
 -12  -4   2    1.70    2.30
 -12  -4   2    1.80    2.50
   0  -5  -2  230.68    7.80
   0  -5   2  224.28    7.70
   0   5  -2  239.98    7.90
   0   5   2  237.18    7.90
   0   5  -2  228.68    7.70
   0   5   2  222.38    7.70
   0  -5   2  235.78    7.80
   0  -5  -2  224.28    7.60
  -1   5   2  218.38    7.60
   1   5  -2  233.68    7.60
  -1   5   2  203.28    7.40
   1  -5   2  228.58    7.50
   1  -5   2  227.58    7.50
  -1  -5  -2  206.98    7.50
  -1  -5  -2  213.48    7.60
   1   5  -2  227.58    7.70
   1  -5  -2  220.98    7.50
  -1  -5   2  231.48    7.70
   1   5   2  223.28    7.50
  -1  -5   2  224.98    7.70
   1   5   2  222.08    7.70
  -1   5  -2  222.78    7.70
  -1   5  -2  230.08    7.60
   1  -5  -2  218.28    7.40
  -2   5   2  693.53   18.40
   2  -5   2  692.83   18.20
   2  -5   2  704.53   18.30
   2   5  -2  709.13   18.50
   2   5  -2  701.53   18.50
  -2  -5  -2  706.73   18.60
   2   5  -2  694.73   18.30
  -2   5   2  715.53   18.60
  -2  -5  -2  672.33   18.60
  -2  -5   2  700.73   18.70
  -2   5  -2  713.03   18.50
  -2  -5   2  707.93   18.70
   2   5   2  707.83   18.60
   2   5   2  720.83   18.50
   2  -5  -2  728.83   18.30
  -2   5  -2  749.42   18.70
   2  -5  -2  710.33   18.20
  -3   5   2 2004.60   47.90
   3   5  -2 1977.90   48.30
   3  -5   2 1952.70   47.60
   3   5  -2 2049.40   48.00
   3   5  -2 2052.59   48.10
  -3  -5  -2 2034.60   49.70
  -3  -5  -2 2008.90   48.30
  -3   5   2 2059.89   48.10
   3  -5   2 1962.20   47.50
   3   5   2 1915.51   47.90
  -3  -5   2 2152.48   52.19
  -3   5  -2 2059.99   48.10
  -3   5  -2 2003.00   48.00
   3   5   2 2038.80   48.10
  -3  -5   2 2009.60   48.30
   3  -5  -2 1997.50   47.50
   3  -5  -2 2013.00   47.50
   4   5  -2  106.09    4.80
  -4   5   2  117.99    5.20
  -4   5   2  110.89    5.10
   4   5  -2  110.39    5.90
  -4  -5  -2  109.09    5.40
  -4  -5  -2  120.99    5.70
   4  -5   2  110.59    4.40
   4   5  -2  105.99    5.00
   4  -5   2  105.39    4.40
   4   5   2  118.99    5.20
  -4   5  -2  114.79    5.10
  -4  -5   2  108.89    5.40
   4   5   2  111.09    5.00
  -4   5  -2  113.49    5.20
  -4   5  -2  105.59    5.00
   4  -5  -2  110.39    4.30
   4  -5  -2  114.99    4.40
  -4  -5   2  107.49    5.40
   5   5  -2  398.66   12.80
  -5   5   2  396.26   12.50
  -5  -5  -2  370.96   11.70
  -5   5   2  393.86   11.30
   5   5  -2  388.46   11.00
  -5  -5  -2  383.56   11.80
   5   5  -2  377.76   10.80
  -5   5   2  388.86   11.20
  -5  -5   2  403.86   11.90
  -5  -5   2  386.56   11.70
  -5   5  -2  383.96   11.40
   5   5   2  386.76   11.10
  -5   5  -2  376.76   11.20
  -5   5  -2  402.46   11.90
   5   5   2  397.06   13.10
   5   5   2  387.16   11.00
   6   5  -2  130.69    7.40
  -6  -5  -2  162.18    7.60
   6   5  -2  137.69    5.00
   6   5  -2  135.99    5.00
  -6   5   2  141.69    5.80
  -6   5   2  149.29    7.30
  -6  -5  -2  144.19    6.30
  -6   5   2  139.29    5.70
  -6  -5   2  129.09    6.20
  -6   5  -2  140.79    5.90
  -6   5  -2  125.09    5.60
   6   5   2  149.79    5.10
   6   5   2  148.99    7.70
  -6   5  -2  142.69    6.70
   6   5   2  141.79    5.20
  -6  -5   2  132.89    6.30
  -7  -5  -2   46.60    4.10
  -7  -5  -2   43.50    4.30
  -7   5   2   47.50    3.90
  -7   5   2   45.80    4.90
   7   5  -2   45.30    4.90
  -7   5   2   50.79    3.80
   7   5   2   37.20    5.10
  -7  -5   2   51.89    4.50
  -7   5  -2   46.60    4.30
  -7  -5   2   42.50    5.20
  -7   5  -2   56.39    5.40
  -8  -5  -2  430.46   13.20
  -8   5   2  442.66   12.50
   8   5  -2  440.76   15.70
  -8   5   2  416.06   14.90
  -8  -5  -2  420.36   13.30
  -8   5   2  410.66   13.80
  -8   5  -2  452.75   12.70
   8   5   2  431.06   15.80
  -8   5  -2  444.46   14.70
  -8  -5   2  446.26   13.40
  -8  -5   2  432.76   13.20
  -8   5  -2  417.26   12.40
  -9   5   2   16.50    2.40
  -9   5   2   17.10    4.10
  -9  -5  -2   16.00    3.10
  -9  -5  -2   17.90    3.20
  -9   5   2   16.50    2.60
   9   5  -2   10.30    3.80
   9   5   2   13.30    4.20
  -9  -5   2   11.80    2.90
  -9  -5   2   17.00    3.00
  -9   5  -2   14.30    2.50
  -9   5  -2   17.80    3.90
  -9   5  -2   15.70    2.80
 -10   5   2    1.70    1.90
 -10  -5  -2    1.10    2.60
 -10   5   2   -0.10    1.80
  10   5  -2    2.50    3.40
 -10  -5  -2    1.30    2.10
 -10   5  -2    3.00    2.30
 -10   5  -2   -0.60    1.90
  10   5   2    0.40    3.40
 -10  -5   2   -2.40    2.30
 -10  -5   2    1.00    2.50
 -10   5  -2    1.60    3.10
 -11   5   2   15.10    2.60
 -11  -5  -2   23.90    3.50
 -11  -5  -2   22.40    3.60
 -11   5   2   16.30    2.30
  11   5  -2   11.90    4.30
 -11   5  -2   16.50    2.50
  11   5   2   19.70    4.80
 -11  -5   2   11.90    3.00
 -11   5  -2   17.10    2.60
 -11  -5   2   19.00    3.40
  12   5  -2   17.40    5.20
 -12  -5  -2    8.60    3.00
 -12  -5  -2    7.70    3.20
 -12  -5   2    4.20    2.80
 -12  -5   2   -5.70    3.00
  12   5   2    4.70    4.80
 -12   5  -2    4.60    2.40
 -12   5  -2    4.70    2.30
   0   6  -2    3.20    2.30
   0  -6   2    6.30    2.20
   0   6   2    7.20    2.10
   0   6   2    7.70    2.40
   0  -6   2    4.30    2.00
   0  -6  -2    5.60    2.10
   0   6  -2    2.10    2.00
   0  -6  -2    7.50    2.30
   1   6  -2  846.12   21.80
   1  -6   2  842.92   21.80
  -1   6   2  786.32   21.70
  -1  -6  -2  808.92   21.90
   1  -6   2  845.72   21.70
  -1   6   2  835.52   21.90
   1   6  -2  866.01   23.40
   1  -6  -2  825.72   22.90
   1  -6  -2  828.72   21.70
  -1   6  -2  819.42   21.80
   1   6   2  823.42   21.90
  -1  -6   2  838.52   22.00
   1   6   2  858.11   26.00
  -1   6  -2  873.61   22.10
  -2  -6  -2  351.06   11.20
  -2   6   2  351.66   11.00
   2  -6   2  358.16   10.80
   2   6  -2  346.17   11.00
   2  -6   2  356.76   10.80
  -2  -6  -2  350.36   11.20
  -2   6   2  363.86   11.10
  -2  -6   2  337.27   11.00
  -2   6  -2  359.16   11.10
   2  -6  -2  367.76   10.80
  -2   6  -2  349.37   11.00
  -2  -6   2  350.96   11.40
   2   6   2  350.16   11.00
   2  -6  -2  368.66   10.90
  -3  -6  -2  240.48    8.80
  -3   6   2  233.28    8.50
   3   6  -2  246.48    9.60
  -3   6   2  240.68    8.60
   3  -6   2  249.08    8.10
   3   6  -2  241.98    8.60
  -3  -6  -2  224.48    8.60
   3  -6   2  244.98    8.00
   3   6  -2  248.68    8.40
   3  -6  -2  238.88    8.00
  -3  -6   2  250.97    8.80
   3  -6  -2  228.28    7.90
  -3  -6   2  245.18    8.80
  -3   6  -2  247.88    8.50
   3   6   2  229.68    8.40
  -3   6  -2  257.27    8.70
  -4  -6  -2  265.87    9.70
  -4   6   2  292.07    9.50
   4  -6   2  287.97    8.70
  -4  -6  -2  270.07    9.60
   4  -6   2  274.57    8.50
   4   6  -2  287.37   10.00
   4   6  -2  292.37    9.30
  -4   6   2  270.87    9.20
   4  -6  -2  277.67    8.50
   4  -6  -2  270.77    8.50
   4   6   2  259.37    9.60
  -4   6  -2  273.27    8.90
  -4   6  -2  275.97    9.30
  -4  -6   2  285.17    9.70
  -4   6  -2  296.27    9.60
   4   6   2  257.67    9.10
  -4  -6   2  307.07    9.90
  -5   6   2   68.79    4.60
  -5   6   2   70.59    4.80
   5   6  -2   73.09    4.40
   5   6  -2   65.49    4.40
  -5  -6  -2   75.29    5.20
   5  -6   2   70.99    3.50
   5   6  -2   57.99    5.40
   5  -6   2   70.79    3.50
  -5  -6  -2   62.99    4.80
   5   6   2   65.29    4.30
   5  -6  -2   65.59    3.30
  -5   6  -2   75.09    4.90
  -5   6  -2   73.69    4.60
   5   6   2   75.29    5.90
   5  -6  -2   62.39    3.30
  -5   6  -2   69.89    4.70
  -5  -6   2   75.39    5.20
  -5  -6   2   69.39    4.90
   5   6   2   71.29    4.60
  -6   6   2   41.40    4.00
  -6  -6  -2   43.50    4.40
   6   6  -2   38.30    3.60
  -6   6   2   52.79    5.10
   6   6  -2   40.80    4.90
  -6  -6  -2   50.79    4.80
  -6   6   2   43.10    4.30
   6   6  -2   36.50    3.70
   6   6   2   41.10    3.90
   6   6   2   46.40    3.60
  -6  -6   2   39.50    4.20
  -6   6  -2   45.00    4.30
   6   6   2   45.20    4.70
  -6  -6   2   50.19    4.60
  -6   6  -2   42.70    4.20
  -6   6  -2   39.80    3.90
  -7   6   2   61.99    5.50
  -7   6   2   57.09    4.40
   7   6  -2   55.99    3.30
  -7   6   2   62.99    4.80
   7   6  -2   59.39    6.30
  -7  -6  -2   60.29    5.10
  -7  -6  -2   52.49    4.90
   7   6  -2   59.89    3.40
  -7   6  -2   54.89    5.30
  -7  -6   2   65.89    5.10
   7   6   2   56.69    3.50
   7   6   2   59.59    3.50
  -7  -6   2   74.39    5.50
   7   6   2   55.99    5.80
  -7   6  -2   69.19    6.60
  -7   6  -2   55.09    4.50
  -8  -6  -2  123.39    6.70
   8   6  -2  115.09    8.20
  -8  -6  -2  115.19    6.30
  -8   6   2  107.49    5.90
  -8   6   2  119.39    7.70
  -8   6   2  107.59    5.50
  -8   6  -2  133.99    8.00
  -8   6  -2  108.39    5.70
  -8  -6   2  123.39    6.40
  -8   6  -2  111.79    7.30
  -8  -6   2  117.99    6.60
   8   6   2  125.39    8.30
  -9   6   2    4.80    2.20
  -9   6   2   11.20    3.60
  -9  -6  -2   15.10    3.20
   9   6  -2   17.40    4.80
  -9  -6  -2    8.10    3.00
   9   6   2    8.10    4.10
  -9  -6   2   11.00    3.00
  -9   6  -2    6.50    2.50
  -9   6  -2    9.70    2.50
  -9   6  -2    9.30    3.60
  -9  -6   2    8.90    3.00
 -10  -6  -2   42.40    4.60
  10   6  -2   39.40    6.00
 -10   6   2   43.70    4.10
 -10  -6  -2   43.70    4.70
 -10   6   2   45.40    4.50
 -10   6  -2   46.60    6.10
 -10   6  -2   47.90    4.30
  10   6   2   43.80    6.20
 -10   6  -2   43.60    4.10
 -10  -6   2   50.09    4.90
 -11   6   2   12.50    2.70
 -11   6   2   13.70    3.00
 -11  -6  -2   12.70    3.60
 -11  -6  -2   17.90    3.80
  11   6  -2    9.90    4.60
  11   6   2    7.20    4.50
 -11   6  -2   12.60    2.70
 -11  -6   2   16.00    3.30
 -11   6  -2   12.70    3.00
 -11  -6   2   13.60    3.40
   0  -7   2  136.39    6.30
   0   7  -2  128.09    6.40
   0  -7   2  134.39    6.50
   0  -7  -2  142.29    6.40
   0   7   2  148.09    6.70
   0  -7  -2  133.09    6.40
   0   7   2  139.79    6.50
   0   7  -2  147.29    6.70
   1   7  -2   96.59    5.50
   1  -7   2   85.69    5.10
   1   7  -2   88.79    5.20
   1  -7   2  102.39    5.40
  -1  -7  -2   98.79    5.60
  -1   7   2   92.39    5.50
  -1  -7  -2   90.99    5.40
  -1   7   2   90.39    5.30
   1   7   2   94.19    5.50
   1  -7  -2   94.09    5.40
  -1   7  -2   81.09    5.20
   1   7   2   93.09    5.30
   1  -7  -2   82.89    5.00
  -1  -7   2   98.19    5.60
  -1   7  -2   94.49    5.60
  -1  -7   2   88.39    5.40
  -2   7   2  165.88    7.30
   2  -7   2  181.78    7.20
   2   7  -2  178.98    7.40
   2  -7   2  181.88    7.20
   2   7  -2  175.38    7.50
  -2  -7  -2  156.38    7.30
  -2   7   2  162.98    7.20
  -2  -7  -2  166.38    7.30
  -2   7  -2  181.98    7.40
  -2   7  -2  187.58    7.70
  -2  -7   2  164.08    7.40
   2  -7  -2  171.48    7.10
   2   7   2  166.48    7.20
   2  -7  -2  161.78    6.90
   2   7   2  175.18    7.50
  -2  -7   2  168.88    7.40
   3  -7   2  283.87    9.50
   3   7  -2  276.67    9.80
  -3  -7  -2  268.57   10.00
  -3   7   2  281.77    9.90
   3   7  -2  290.27   10.10
  -3   7   2  286.77   10.00
   3   7  -2  283.47    9.80
  -3  -7  -2  283.87   10.20
   3  -7   2  277.97    9.40
  -3   7  -2  291.87   10.00
  -3   7  -2  286.97   10.10
   3   7   2  276.67    9.70
   3   7   2  287.37   10.00
  -3  -7   2  270.17   10.00
   3  -7  -2  275.67   10.50
   3  -7  -2  282.37    9.30
  -3  -7   2  278.37   10.10
  -4  -7  -2  370.46   12.40
  -4   7   2  392.26   12.10
  -4   7   2  390.76   12.30
   4   7  -2  374.36   12.00
   4   7  -2  377.76   12.60
  -4  -7  -2  374.26   12.50
   4   7  -2  360.26   11.70
   4  -7   2  384.36   11.40
   4  -7   2  371.86   11.20
  -4   7  -2  362.26   12.00
   4  -7  -2  372.56   11.10
  -4  -7   2  360.36   12.30
  -4   7  -2  379.56   12.20
   4  -7  -2  384.96   11.30
   4   7   2  377.06   11.90
  -4  -7   2  380.36   12.60
   4   7   2  398.86   12.30
  -4   7  -2  376.26   11.30
   5   7  -2  443.56   13.20
  -5   7   2  443.66   13.60
  -5  -7  -2  429.06   13.90
   5   7  -2  431.46   13.10
  -5  -7  -2  432.96   14.00
   5  -7   2  430.56   12.20
   5  -7   2  431.56   12.20
  -5   7   2  424.86   13.40
   5   7  -2  439.76   14.50
   5   7   2  427.96   14.80
  -5  -7   2  447.96   14.10
   5  -7  -2  446.46   12.10
   5   7   2  424.66   13.20
  -5   7  -2  465.65   13.80
   5   7   2  439.16   13.30
  -5   7  -2  410.66   13.30
  -5  -7   2  439.36   13.90
   5  -7  -2  433.06   12.10
  -5   7  -2  422.16   13.10
  -6  -7  -2   88.59    6.10
   6   7  -2   82.39    5.10
   6   7  -2   93.19    5.40
  -6   7   2   95.99    6.40
  -6   7   2   90.59    5.70
   6   7  -2   86.09    6.80
  -6  -7  -2   93.49    6.40
  -6   7   2   99.69    6.00
  -6  -7   2   86.09    5.90
  -6  -7   2   94.59    6.60
  -6   7  -2  100.89    6.00
   6   7   2   87.69    7.20
  -6   7  -2  109.69    6.30
   6   7   2   86.59    5.10
  -6   7  -2   98.09    5.90
   6   7   2  101.19    5.60
  -7   7   2   94.69    5.90
   7   7  -2  100.09    4.90
  -7   7   2   92.39    6.80
   7   7  -2   95.99    7.30
  -7  -7  -2   86.89    5.80
  -7  -7  -2   98.69    6.50
  -7   7   2   80.29    5.40
   7   7  -2   93.29    4.70
   7   7   2   87.49    4.80
   7   7   2   86.89    7.50
  -7  -7   2   95.59    6.40
  -7   7  -2   88.39    6.00
  -7  -7   2   77.79    6.00
  -7   7  -2   85.09    5.60
  -7   7  -2  102.69    6.50
   7   7   2   93.99    4.90
  -8   7   2    6.90    3.90
  -8   7   2    8.20    3.00
   8   7  -2    8.50    3.60
  -8   7   2   16.40    3.00
  -8  -7  -2    4.70    2.80
  -8  -7  -2   10.70    3.40
  -8  -7   2    1.70    3.00
  -8   7  -2    7.30    2.60
  -8  -7   2    7.60    3.30
  -8   7  -2   10.30    3.30
  -8   7  -2    8.50    3.00
   8   7   2    7.30    4.20
  -9   7   2    4.30    2.50
  -9  -7  -2    4.10    3.00
  -9   7   2   12.00    3.80
  -9   7   2    6.40    2.70
   9   7  -2   12.30    4.20
  -9  -7  -2    5.10    3.10
   9   7   2    3.40    3.90
  -9  -7   2    8.20    3.30
  -9  -7   2    3.20    2.70
  -9   7  -2    6.10    2.50
  -9   7  -2    7.20    2.80
 -10   7   2    4.70    2.50
 -10  -7  -2    4.80    3.10
 -10   7   2    7.00    2.90
  10   7  -2    3.10    4.00
 -10   7  -2    3.30    2.70
 -10  -7   2   -0.40    2.40
 -10   7  -2    1.00    2.40
  10   7   2   -4.50    3.40
 -10   7  -2    2.00    4.00
 -11   7   2   31.40    4.20
 -11  -7  -2   29.20    4.40
  11   7  -2   21.80    5.40
 -11   7   2   22.40    3.40
 -11  -7   2   28.10    4.30
 -11   7  -2   29.30    4.20
  11   7   2   14.10    5.00
   0  -8   2  126.69    6.70
   0   8  -2  134.79    6.70
   0   8  -2  128.89    6.90
   0   8   2  121.29    6.50
   0  -8  -2  114.19    6.30
   0  -8   2  132.39    6.60
   0   8   2  116.69    6.70
   0  -8  -2  107.89    6.40
  -1   8   2  155.38    7.60
   1  -8   2  149.09    7.30
  -1   8   2  155.38    7.30
  -1  -8  -2  142.89    7.20
   1   8  -2  152.38    7.50
   1  -8   2  160.58    7.30
  -1  -8  -2  161.68    7.50
   1   8  -2  153.78    7.30
   1  -8  -2  157.48    7.30
   1  -8  -2  158.28    7.30
   1   8   2  155.28    7.50
  -1  -8   2  173.68    7.90
   1   8   2  148.39    7.20
  -1  -8   2  154.58    7.20
  -1   8  -2  154.18    7.70
  -1   8  -2  150.88    7.20
   2   8  -2  170.18    7.70
  -2  -8  -2  178.48    8.20
  -2   8   2  161.18    7.60
  -2   8   2  178.78    8.30
   2   8  -2  166.38    8.00
  -2  -8  -2  180.58    7.90
   2  -8   2  189.28    7.80
   2  -8   2  189.18    7.80
   2  -8  -2  184.08    7.60
  -2  -8   2  185.48    8.20
   2   8   2  173.28    8.00
  -2  -8   2  183.58    8.00
  -2   8  -2  188.38    8.30
   2   8   2  159.08    7.60
   2  -8  -2  168.28    7.50
  -2   8  -2  172.68    7.80
   3   8  -2  144.49    6.90
  -3  -8  -2  137.49    7.50
   3   8  -2  142.69    7.20
  -3   8   2  138.69    7.00
   3  -8   2  144.39    6.80
  -3  -8  -2  140.59    7.20
   3   8  -2  136.69    6.90
   3  -8   2  156.48    6.70
  -3   8   2  138.49    7.20
  -3   8  -2  144.19    7.10
   3   8   2  130.89    6.80
  -3   8  -2  150.18    7.50
   3  -8  -2  138.99    6.50
  -3  -8   2  137.79    7.30
   3  -8  -2  138.39    6.60
  -3  -8   2  141.69    7.50
   3   8   2  137.59    7.20
   4  -8   2  145.99    6.60
   4  -8   2  145.29    6.60
  -4  -8  -2  148.19    7.60
   4   8  -2  144.09    7.50
  -4   8   2  154.18    7.60
   4   8  -2  145.09    7.30
   4   8  -2  141.69    7.00
  -4  -8  -2  171.78    8.20
  -4   8   2  145.49    7.20
  -4  -8   2  147.69    7.80
  -4   8  -2  130.49    7.10
   4   8   2  152.18    7.40
   4   8   2  147.39    7.10
  -4  -8   2  134.59    7.50
   4  -8  -2  153.78    6.70
  -4   8  -2  146.69    7.60
   4  -8  -2  140.69    6.40
  -4   8  -2  147.39    6.50
   5   8  -2  180.58    8.60
  -5   8   2  168.18    8.00
  -5   8   2  160.28    7.70
   5   8  -2  182.08    7.90
   5   8  -2  174.18    7.70
  -5  -8  -2  174.18    8.50
   5  -8   2  169.98    9.40
   5   8   2  156.48    8.70
   5   8   2  164.48    7.60
  -5   8  -2  172.88    7.90
  -5  -8   2  174.68    8.50
   5  -8  -2  171.98    6.80
  -5  -8   2  168.38   12.00
  -5   8  -2  174.58    8.20
   5  -8  -2  168.28    6.60
   5   8   2  156.98    7.70
  -6  -8  -2   22.90    4.00
  -6   8   2   19.20    3.60
   6  -8   2   15.90    2.30
   6   8  -2   22.70    3.50
  -6   8   2   18.70    3.40
   6  -8   2   20.20    2.50
   6   8  -2   23.80    4.10
  -6   8   2   17.00    3.70
   6   8  -2   17.70    3.00
  -6  -8  -2   18.60    3.70
  -6  -8   2   14.10    3.80
   6  -8  -2   18.70    2.30
  -6   8  -2   18.20    3.40
   6  -8  -2   20.00    2.30
   6   8   2   14.60    3.20
   6   8   2   20.00    4.30
  -6   8  -2   18.10    3.70
  -6  -8   2   18.10    3.70
   6   8   2   13.30    3.00
  -6   8  -2   14.20    3.00
   7   8  -2    7.80    2.60
   7   8  -2    5.10    2.10
  -7  -8  -2   11.70    3.50
   7   8  -2    5.00    3.40
  -7  -8  -2   10.40    3.20
  -7   8   2    6.10    3.00
  -7   8   2    9.30    2.80
  -7   8   2    5.90    2.90
   7   8   2    4.50    2.60
  -7  -8   2   10.90    3.30
   7   8   2    9.50    2.60
  -7  -8   2   10.70    3.10
  -7   8  -2    9.30    2.90
  -7   8  -2    5.30    3.10
   7   8   2    4.90    3.60
  -7   8  -2    7.70    3.20
   8   8  -2    2.60    1.70
   8   8  -2    4.10    3.50
  -8   8   2    4.80    2.80
  -8   8   2    1.10    3.00
  -8  -8  -2    2.50    3.40
  -8   8   2    1.20    3.00
   8   8  -2    1.30    1.90
  -8   8  -2    1.20    2.80
  -8   8  -2    5.40    5.30
   8   8   2    5.20    3.90
  -8  -8   2    3.60    3.20
  -8   8  -2    5.30    3.00
   8   8   2    2.70    1.80
   8   8   2    1.40    1.90
  -9  -8  -2   18.30    4.30
  -9   8   2   17.20    3.40
  -9   8   2   18.00    3.60
   9   8  -2   21.20    4.90
  -9   8  -2   19.10    3.70
   9   8   2   18.90    5.10
  -9  -8   2   15.30    4.20
  -9   8  -2   17.00    4.10
  -9   8  -2   17.40    3.50
 -10   8   2    2.90    3.00
 -10   8   2    0.10    2.90
 -10  -8  -2    1.10    3.10
  10   8  -2    7.80    4.50
  10   8   2    0.50    4.10
 -10   8  -2    4.50    3.10
 -10  -8   2    2.00    3.70
 -10   8  -2    2.40    2.60
   0   9  -2    4.40    2.70
   0   9   2    5.90    3.00
   0  -9   2    0.10    2.70
   0   9   2    2.40    2.30
   0   9  -2    6.30    2.80
   0  -9  -2    4.50    2.80
   0  -9   2    3.70    2.40
   0  -9  -2    6.00    2.50
   1   9  -2  145.79    8.00
   1  -9   2  141.29    7.30
  -1   9   2  147.69    7.90
   1   9  -2  154.78    7.70
  -1  -9  -2  155.58    7.60
  -1  -9  -2  141.19    7.60
  -1   9   2  144.89    7.70
   1  -9   2  140.19    7.50
   1  -9  -2  139.89    7.50
  -1   9  -2  149.69    7.90
   1   9   2  135.69    7.40
  -1   9  -2  139.99    7.80
  -1  -9   2  150.48    7.90
  -1  -9   2  143.79    7.50
   1  -9  -2  147.29    7.20
   1   9   2  158.78    8.00
  -2   9   2   22.70    3.80
   2  -9   2   21.50    3.70
   2  -9   2   30.60    3.90
   2   9  -2   28.80    4.10
   2   9  -2   21.30    3.60
  -2   9   2   29.20    5.90
  -2  -9  -2   23.60    3.90
   2   9   2   30.60    3.90
   2  -9  -2   29.90    4.00
   2   9   2   24.40    3.90
   2  -9  -2   30.50    3.90
  -2   9  -2   29.50    4.20
  -2  -9   2   19.60    3.60
   3   9  -2   97.99    6.10
  -3   9   2   94.49    9.70
   3  -9   2   94.39    6.10
   3   9  -2   74.89    5.90
   3   9  -2   90.59    6.30
   3  -9   2   81.19    5.60
  -3  -9  -2   82.89    6.60
  -3  -9  -2   65.19    5.70
  -3   9   2   92.19    6.70
  -3   9  -2   94.69    6.70
  -3  -9   2   89.89    6.60
  -3  -9   2   83.59    6.20
   3  -9  -2   78.29    5.60
   3  -9  -2   88.19    5.90
   3   9   2   84.99    6.40
  -3   9  -2   83.79    7.40
   3   9   2   98.29    6.30
   4  -9   2   49.60    4.80
   4   9  -2   46.20    4.70
   4  -9   2   45.00    4.40
  -4  -9  -2   54.89    5.40
  -4   9   2   56.99    5.30
   4   9  -2   48.10    5.10
   4   9  -2   51.69    5.40
  -4   9   2   54.49    5.40
  -4  -9  -2   51.99    5.20
   4   9   2   50.59    5.10
   4   9   2   48.60    5.00
   4  -9  -2   50.59    4.80
   4  -9  -2   46.70    4.50
  -4  -9   2   46.10    4.90
  -4   9  -2   38.60    4.70
  -4   9  -2   53.29    5.30
  -4  -9   2   43.20    5.00
   5  -9   2   99.49    5.80
   5   9  -2  103.69    6.20
   5  -9   2  102.39    5.70
  -5  -9  -2  106.49    7.00
  -5  -9  -2   98.59    7.20
  -5   9   2  100.89    6.70
   5   9  -2   97.19    6.60
   5   9  -2  104.99    7.10
  -5   9   2  109.29    7.10
  -5   9  -2  103.69    7.20
   5   9   2   99.69    7.50
  -5  -9   2  105.49    7.30
   5  -9  -2  106.99    5.60
   5  -9  -2  106.39    5.60
  -5   9  -2   97.39    6.50
  -5  -9   2  103.89    7.00
   5   9   2   99.19    6.10
  -5   9  -2  104.39    5.80
   5   9   2  106.79    6.60
  -6  -9  -2   87.69    7.10
  -6   9   2   93.29    6.70
   6   9  -2   83.89    5.90
   6  -9   2   81.19    4.70
  -6   9   2   93.29    6.80
  -6   9   2   80.39    6.20
   6   9  -2   70.69    6.70
   6   9  -2   84.89    6.00
   6  -9  -2   86.59    4.70
   6   9   2   87.39    6.20
  -6   9  -2   95.39    6.60
  -6   9  -2   79.89    5.80
  -6  -9   2   94.09    7.30
   6   9   2  102.59    7.90
   6  -9  -2   85.49    4.70
  -6   9  -2   89.19    6.80
   6   9   2   92.39    6.10
   7   9  -2   17.10    3.30
   7   9  -2   12.70    4.10
  -7  -9  -2    8.30    3.70
  -7   9   2   19.20    3.80
  -7   9   2   14.70    3.70
   7   9  -2   15.10    3.10
  -7   9   2   10.40    3.60
  -7   9  -2   14.90    4.00
  -7  -9   2   16.20    4.00
  -7   9  -2   21.20    3.60
   7   9   2    9.40    2.90
   7   9   2    7.40    4.00
   7   9   2   10.40    3.10
  -7   9  -2    7.00    3.30
   8   9  -2   20.70    2.90
   8   9  -2   21.80    3.20
  -8   9   2   26.50    4.80
  -8  -9  -2   29.60    5.00
  -8   9   2   24.10    4.10
  -8   9   2   25.30    4.40
   8   9  -2   27.60    5.20
  -8  -9   2   33.90    5.00
   8   9   2   24.80    3.30
  -8   9  -2   27.90    4.50
   8   9   2   22.10    5.20
   8   9   2   23.20    3.00
  -8   9  -2   26.30    4.10
  -9  -9  -2   46.70    5.80
   9   9  -2   42.20    6.30
  -9   9   2   48.00    5.30
   9   9   2   46.20    6.70
  -9  -9   2   46.80    5.80
  -9   9  -2   45.40    5.10
  -9   9  -2   36.60    5.30
   0  10  -2    2.60    3.00
   0 -10  -2    1.30    2.70
   0 -10  -2   -2.60    2.50
   0 -10   2   -2.20    2.20
   0  10   2    4.50    3.10
   0 -10   2    0.00    2.80
   1  10  -2   56.09    5.60
   1 -10   2   64.29    5.90
   1  10  -2   64.79    6.10
  -1 -10  -2   59.39    5.80
  -1 -10  -2   63.39    5.90
  -1  10   2   70.59    6.50
   1 -10   2   55.79    5.40
   1 -10  -2   61.39    6.00
  -1 -10   2   54.29    5.60
   1  10   2   52.89    5.70
   1 -10  -2   64.69    5.70
  -1  10  -2   61.99    5.90
  -1 -10   2   66.39    6.40
   1  10   2   57.69    5.80
   2 -10   2    3.50    2.90
   2  10  -2    1.90    2.60
  -2  10   2    4.10    3.40
  -2  10   2    4.10    3.00
   2  10  -2    1.30    2.30
   2  10  -2    1.20    2.90
  -2 -10  -2    0.90    2.90
  -2  10  -2    3.70    3.30
   2  10   2    0.40    2.60
   2 -10  -2    1.50    2.70
   2  10   2    8.50    3.60
  -2 -10   2    0.60    3.00
  -2  10  -2    2.90    3.10
   2 -10  -2    1.60    2.70
   3  10  -2   37.30    4.30
  -3  10   2   36.30    4.90
  -3  10   2   38.90    5.40
  -3 -10  -2   32.70    4.80
   3  10  -2   35.10    4.90
   3  10  -2   30.80    4.40
   3 -10   2   39.60    4.80
   3 -10   2   36.60    4.00
   3  10   2   36.50    4.80
   3 -10  -2   35.50    4.30
  -3 -10   2   28.80    4.70
   3  10   2   44.90    4.90
   3 -10  -2   39.10    4.60
  -3  10  -2   34.30    4.90
  -3  10  -2   35.20    5.40
  -4 -10  -2   27.10    4.60
   4  10  -2   16.60    3.50
   4  10  -2   26.20    4.50
  -4  10   2   19.80    4.20
   4 -10   2   16.50    3.50
   4  10  -2   17.30    3.80
   4 -10   2   19.00    3.40
  -4  10  -2   17.20    4.30
  -4 -10   2   17.30    3.90
   4 -10  -2   20.20    3.30
   4  10   2   20.00    3.90
   4  10   2   18.80    4.10
   4 -10  -2   24.80    3.60
   5 -10   2   34.80    4.00
  -5  10   2   36.10    5.10
   5  10  -2   43.30    4.80
   5 -10   2   35.30    4.10
   5  10  -2   35.10    4.50
   5  10  -2   31.00    4.80
  -5 -10  -2   31.60    5.00
   5  10   2   43.40    4.70
   5 -10  -2   42.30    4.30
   5  10   2   35.30    5.40
  -5  10  -2   40.00    5.40
  -5  10  -2   37.80    4.10
   5 -10  -2   33.50    4.00
   5  10   2   42.60    5.00
  -5 -10   2   27.30    4.80
  -6 -10  -2   10.40    6.10
   6  10  -2   12.20    4.80
   6  10  -2    8.80    3.70
   6 -10   2   13.90    2.80
  -6  10   2   11.90    3.30
   6  10  -2   13.50    3.50
   6 -10   2   12.60    2.50
  -6  10   2   12.70    4.00
   6 -10  -2   13.80    2.60
  -6  10  -2   16.50    4.40
   6  10   2   12.10    3.80
   6 -10  -2   15.00    2.70
  -6  10  -2   15.40    3.20
   6  10   2   11.90    3.50
   6  10   2   10.80    3.80
  -7  10   2    9.50    3.80
  -7 -10  -2    9.10    4.00
   7  10  -2   17.00    3.30
   7  10  -2   14.60    3.40
  -7  10   2    9.10    4.00
   7  10   2   14.40    3.10
  -7 -10   2    6.80    3.80
   7  10   2   15.80    4.50
   7  10   2   11.60    3.20
  -7  10  -2   10.10    3.50
  -7  10  -2   13.40    4.10
   8  10  -2   40.70    4.10
   8  10  -2   51.29    4.50
  -8  10   2   44.20    5.50
  -8 -10  -2   39.50    5.50
  -8  10   2   47.60    6.50
   8  10  -2   38.60    6.10
   8  10   2   41.80    4.40
  -8 -10   2   44.80    5.60
  -8  10  -2   35.60    5.20
   8  10   2   34.90    5.90
  -8  10  -2   35.10    4.70
   0  11  -2   14.00    4.10
   0 -11  -2   15.50    4.00
   0  11   2   12.40    3.90
   0 -11   2    7.90    3.80
   1  11  -2   74.09    6.90
   1 -11   2   65.49    6.50
  -1 -11  -2   68.09    6.50
  -1  11   2   68.99    6.60
  -1 -11   2   68.29    6.50
   1  11   2   69.29    6.90
   1 -11  -2   65.39    6.50
  -1  11  -2   72.69    7.10
  -2  11   2   -1.20    3.00
   2  11  -2   -3.70    3.10
  -2 -11  -2   -3.20    3.50
   2 -11   2   -3.30    2.70
   2  11  -2    3.00    2.60
  -2 -11   2   -1.20    5.70
   2 -11  -2    3.60    3.10
   2 -11  -2   -4.30    2.80
  -2  11  -2   -1.40    3.20
   2  11   2    2.40    3.40
   3 -11   2    3.20    3.20
   3  11  -2    2.20    2.80
   3  11  -2    4.70    3.70
   3 -11   2    2.30    2.70
  -3 -11  -2    3.40    3.30
  -3  11   2   -0.20    3.40
  -3  11  -2    1.40    3.60
   3 -11  -2    6.20    3.10
   3  11   2    4.70    3.60
  -3 -11   2   -0.30    3.20
   3 -11  -2    4.90    2.60
   4  11  -2    6.40    3.60
  -4  11   2   11.30    7.20
   4 -11   2   10.10    3.10
   4  11  -2   10.70    3.40
   4 -11   2   11.20    3.10
  -4 -11  -2    7.10    3.90
   4  11   2    8.80    4.00
  -4  11  -2    7.30    2.50
   4 -11  -2    8.80    3.10
  -4 -11   2   18.00    4.50
   4  11   2    3.40    3.10
   5 -11   2   13.70    3.10
  -5 -11  -2   13.30    3.90
   5 -11   2   20.90    3.60
   5  11  -2   20.00    4.10
   5  11  -2    9.70    3.60
  -5  11   2   13.90    4.50
  -5  11  -2   13.20    3.00
   5  11   2   11.80    3.60
   5 -11  -2   10.40    3.10
   5 -11  -2   11.10    3.10
  -5 -11   2   11.40    4.50
  -5  11  -2   15.00    4.30
   5  11   2   22.60    4.10
   6 -11   2   16.30    3.00
  -6  11   2   13.70    4.20
   6 -11   2   14.00    2.90
   6  11  -2   26.60    4.10
  -6 -11  -2   14.90    4.30
   6  11  -2   14.20    4.10
   6  11   2   12.70    3.80
  -6  11  -2   13.10    3.20
  -6  11  -2   11.40    4.20
   6 -11  -2   14.90    2.90
  -6 -11   2   10.80    4.40
   6 -11  -2   16.40    3.00
   6  11   2   15.80    4.20
  -7  11   2   16.10    4.40
   7  11  -2   11.00    3.50
  -7  11   2    5.40    3.50
   7  11  -2    6.10    4.10
   7  11  -2   13.50    3.30
  -7 -11  -2   10.20    4.40
   7  11   2    8.20    3.40
   7  11   2    6.80    3.30
   7  11   2    3.70    3.60
  -7 -11   2    9.40    4.50
  -7  11  -2    4.30    3.80
  -7  11  -2    1.80    3.10
   0  12  -2    4.40    3.90
   0 -12  -2    9.50    4.00
   0 -12   2    8.10    4.10
   0  12   2    8.60    4.20
   1  12  -2   22.10    4.90
   1 -12   2   27.80    4.90
  -1 -12  -2   14.90    4.40
  -1  12   2   13.90    4.30
  -1  12  -2    7.40    4.00
   1  12   2   17.70    4.70
   1 -12  -2   23.40    4.60
  -1 -12   2   13.80    4.20
   2 -12   2   15.90    4.30
  -2  12   2   21.60    4.70
  -2 -12  -2   17.60    4.80
   2  12  -2   25.40    3.80
   2  12  -2   31.80    5.20
   2 -12  -2   27.90    5.70
  -2  12  -2   17.60    4.90
   2  12   2   23.30    4.60
  -2 -12   2   23.70    5.00
  -3  12   2   25.70    5.30
   3 -12   2   34.00    5.30
   3  12  -2   29.90    5.30
   3  12  -2   32.80    4.50
  -3 -12  -2   25.60    4.90
   3 -12  -2   23.80    4.40
   3  12   2   36.80    5.60
  -3 -12   2   32.80    5.40
  -3  12  -2   36.40    5.70
   4 -12   2    4.80    3.10
  -4  12   2    6.30    4.10
   4  12  -2    0.90    2.90
   4  12  -2    2.80    3.40
  -4 -12  -2    6.80    3.90
   4 -12  -2    5.60    3.20
   4  12   2    6.70    3.50
  -4  12  -2   10.10    4.60
   4  12   2    1.90    3.30
  -4  12  -2    7.10    2.60
  -4 -12   2    0.40    3.50
  -5  12   2   17.20    4.80
  -5 -12  -2   16.70    4.80
   5 -12   2   14.40    3.50
   5  12  -2   18.50    4.30
   5 -12   2   18.60    3.90
   5  12  -2   26.10    4.60
  -5 -12   2   19.70    4.90
   5 -12  -2   22.40    3.80
  -5  12  -2    9.40    4.60
   5 -12  -2   23.60    3.80
   5  12   2   20.40    4.40
  -5  12  -2   19.90    3.40
   5  12   2   17.40    4.80
   6  12  -2   13.60    4.40
  -6  12   2   14.50    4.10
   6  12  -2   22.80    4.40
   6 -12   2   26.30    3.60
  -6 -12  -2   28.40    5.30
  -6  12   2   20.60    5.00
   6 -12   2   20.90    3.40
   6 -12  -2   23.00    3.50
  -6  12  -2   18.90    3.50
   6  12   2   16.30    4.10
   6  12   2   18.60    4.80
  -6 -12   2   28.40    5.40
   6 -12  -2   19.60    3.30
  -6  12  -2   16.10    4.60
   0 -13  -2    9.90    4.40
   0  13  -2    6.10    4.10
   0  13   2    2.00    4.00
   0 -13   2    0.80    3.80
   1 -13   2    1.30    3.50
   1  13  -2    8.00    2.90
  -1  13   2    6.70    4.30
   1  13  -2   -5.50    3.30
  -1 -13  -2   16.20    4.50
  -1  13  -2    6.40    4.40
   1  13   2    9.90    4.20
  -1 -13   2    7.60    4.00
   1 -13  -2    9.10    4.10
  -2 -13  -2    9.40    4.40
  -2  13   2   11.10    4.60
   2  13  -2    4.30    4.40
   2  13  -2    8.30    3.00
   2 -13   2    6.30    3.90
   2 -13  -2    5.60    3.80
   2  13   2   12.10    4.70
  -2  13  -2    3.10    4.60
  -2 -13   2   17.00    4.80
   3  13  -2    3.00    3.20
   3 -13   2   -0.80    3.20
   3  13  -2   -2.60    3.60
  -3 -13  -2   -1.30    3.70
  -3  13   2    2.90    4.20
   3 -13  -2    4.40    3.60
   3  13   2   -0.50    3.20
   3  13   2    0.60    4.00
  -3  13  -2   -2.50    4.20
  -3 -13   2    1.50    3.70
   4  13  -2    6.10    4.00
  -4 -13  -2    9.20    4.60
   4  13  -2    9.50    3.60
  -4  13   2   13.60    4.90
   4 -13   2   15.60    3.80
   4  13   2   14.00    4.70
  -4  13  -2   11.40    2.90
   4  13   2   11.80    4.10
  -4  13  -2   20.70    5.40
   4 -13  -2   14.60    3.60
  -4 -13   2   14.70    5.20
   1   0   3    6.60    1.00
  -1   0  -3    8.10    1.10
  -1   0  -3    6.90    1.00
  -1   0   3    5.50    0.90
   1   0  -3    4.70    0.90
   1   0   3    7.00    1.10
  -1   0   3    4.80    0.90
   1   0  -3    7.20    1.00
  -2   0  -3   90.69    3.00
  -2   0   3   96.49    3.90
   2   0   3   93.79    2.90
   2   0   3   95.39    3.70
  -2   0   3   96.29    2.90
  -2   0  -3   94.79    3.10
  -2   0   3   90.69    2.80
   2   0   3   92.89    2.90
  -3   0  -3 1040.80   24.30
   3   0  -3 1049.79   25.70
   3   0   3 1023.10   25.40
  -3   0   3 1037.50   25.60
  -3   0  -3 1056.09   24.20
   4   0  -3  195.38    7.30
   4   0   3  196.78    7.10
  -4   0  -3  202.88    5.40
  -4   0  -3  190.58    7.00
  -4   0   3  204.08    7.30
  -4   0  -3  202.78    5.40
  -5   0   3  331.47   10.80
   5   0   3  325.57   10.60
   5   0  -3  336.67   10.80
  -6   0  -3  177.38    7.50
   6   0   3  176.58    7.60
   6   0  -3  185.08    7.80
  -6   0   3  160.58    7.50
   7   0  -3  115.79    6.80
  -7   0   3  120.89    6.90
   7   0   3  122.39    6.80
  -7   0  -3  118.39    6.60
   8   0   3  701.03   20.90
  -8   0   3  691.03   21.10
   8   0  -3  710.63   21.30
  -9   0   3    1.60    2.90
   9   0   3    0.10    3.00
  10   0   3  208.78   10.70
  11   0   3   97.79    8.40
  12   0   3  110.39    9.20
   0  -1   3   77.59    2.90
   0   1   3   84.49    2.90
   0  -1   3   80.29    2.90
   0   1   3   85.39    2.90
   1   1  -3 1945.41   43.70
  -1  -1  -3 1931.01   43.80
  -1   1   3 1940.91   43.70
   1  -1   3 1869.01   43.70
   1  -1   3 1929.71   43.70
  -1   1   3 1903.21   43.60
   1   1  -3 1871.71   43.70
   1   1  -3 1890.21   43.80
  -1  -1  -3 1869.61   43.80
   1  -1   3 1894.61   43.40
  -1  -1   3 1861.41   43.70
   1  -1  -3 1874.11   43.60
   1   1   3 1911.41   43.80
  -1  -1   3 1877.11   43.80
  -1   1  -3 1900.51   43.70
  -1   1  -3 1868.91   43.70
  -1  -1   3 1876.81   43.70
   1  -1  -3 1964.00   43.60
   1   1   3 1932.01   43.80
   2  -1   3 5655.83  125.59
  -2  -1  -3 5752.92  125.89
   2  -1   3 5571.74  125.59
  -2  -1  -3 5612.84  125.89
  -2   1   3 5610.44  125.59
  -2   1   3 5652.93  125.59
   2   1  -3 5491.45  125.59
   2  -1   3 5519.75  125.99
  -2   1  -3 5523.35  125.99
  -2   1  -3 5353.36  125.69
  -2  -1   3 5465.45  126.39
  -2  -1   3 5432.96  125.69
   2   1   3 5708.13  125.69
   2  -1  -3 5505.35  125.29
   2  -1  -3 5553.64  125.29
  -2  -1   3 5195.78  125.69
  -2   1  -3 5510.95  125.69
   3   1  -3  756.72   19.50
   3  -1   3  754.32   19.10
  -3   1   3  810.22   18.00
  -3  -1  -3  800.42   18.40
  -3   1   3  779.32   19.60
  -3  -1  -3  763.42   18.40
   3   1   3  798.12   19.60
  -3  -1   3  753.92   19.50
  -3   1  -3  749.82   18.20
  -3   1  -3  743.83   18.20
   3   1   3  804.82   18.00
   3   1   3  811.92   18.10
  -3  -1   3  744.73   18.20
  -3   1  -3  737.33   19.10
  -3  -1   3  750.42   18.20
  -4  -1  -3  450.75   10.80
   4   1  -3  414.66   12.40
  -4  -1  -3  439.46   10.80
  -4   1   3  442.06   12.50
   4  -1   3  431.66   12.10
  -4  -1   3  410.06   10.50
  -4   1  -3  424.76   10.50
  -4   1  -3  436.66   12.10
   4   1   3  448.36   12.60
  -4   1  -3  423.96   10.50
  -4  -1   3  417.46   10.60
  -4  -1   3  425.36   12.50
   5  -1   3  608.34   16.50
   5   1  -3  616.84   16.90
  -5  -1  -3  575.74   14.60
  -5   1   3  590.74   16.70
  -5  -1  -3  568.24   14.50
  -5  -1   3  592.94   16.80
  -5   1  -3  622.74   16.60
   5   1   3  577.54   16.70
  -5  -1   3  600.44   14.30
  -5   1  -3  607.44   14.30
   6   1  -3   29.00    3.40
  -6  -1  -3   23.20    2.20
  -6   1   3   30.60    3.60
   6  -1   3   19.20    3.60
  -6  -1  -3   21.40    2.10
   6   1   3   26.00    3.50
  -6  -1   3   30.20    3.80
  -6   1  -3   26.90    3.20
   7   1  -3  335.47   12.20
  -7   1   3  342.77   12.10
   7  -1   3  331.67   11.80
  -7  -1  -3  347.57    9.10
  -7  -1  -3  340.97    9.10
   7   1   3  340.97   12.20
  -7   1  -3  328.97   11.80
  -8  -1  -3  137.29    4.70
   8  -1   3  145.79    7.80
  -8  -1  -3  121.09    4.50
  -8   1   3  134.39    7.70
   8   1  -3  132.99    7.90
   8   1   3  131.89    7.70
  -8   1  -3  124.69    7.50
  -8  -1   3  109.29    7.40
  -9  -1  -3  170.28    5.80
   9  -1   3  170.38    9.20
  -9  -1  -3  173.88    5.80
   9   1  -3  166.38    9.40
  -9   1   3  175.68    9.50
  -9   1  -3  186.18    9.50
   9   1   3  188.18    9.70
  10   1  -3   71.29    7.20
  10  -1   3   53.89    5.80
  10   1   3   56.09    6.10
  11  -1   3   20.70    4.70
  11   1   3   17.70    4.90
  12  -1   3   18.80    5.00
  12   1   3   16.10    5.10
   0  -2  -3  185.08    5.50
   0   2   3  177.38    5.50
   0  -2  -3  193.98    5.60
   1   2  -3 6011.20  137.59
  -1  -2  -3 5964.50  137.59
   1  -2   3 6201.78  137.49
  -1   2   3 5908.41  137.49
   1   2  -3 6092.59  137.59
  -1  -2   3 6210.08  137.59
  -1  -2   3 5990.00  137.59
  -1   2  -3 5946.00  137.49
  -1   2  -3 6078.59  137.59
   2   2  -3 1024.80   24.50
   2  -2   3 1022.10   23.90
   2   2  -3  975.80   24.00
   2  -2   3 1022.50   23.90
   2  -2   3 1008.20   23.90
  -2   2   3 1009.40   23.90
  -2   2   3 1008.40   23.90
   2   2  -3  972.00   24.00
  -2  -2  -3 1047.70   24.30
  -2  -2  -3  988.30   24.20
  -2   2  -3 1007.10   24.00
  -2  -2   3 1028.60   24.20
  -2  -2   3  996.50   24.10
  -2  -2   3 1002.30   24.40
   2  -2  -3 1036.10   23.70
  -2   2  -3 1008.50   23.90
   2  -2  -3 1043.10   23.80
   2   2   3 1013.30   24.10
  -2   2  -3 1008.80   24.10
   2   2   3 1039.60   24.10
   3   2  -3  381.26    9.80
  -3   2   3  383.56    9.90
  -3  -2  -3  408.46   10.40
   3   2  -3  384.66   11.10
   3   2  -3  396.36    9.90
  -3  -2  -3  386.26   10.30
   3  -2   3  402.96    9.60
   3  -2   3  396.16   10.60
  -3   2   3  381.46    9.90
   3  -2   3  403.76    9.60
  -3  -2   3  390.26   11.10
  -3   2  -3  380.66   10.00
  -3   2  -3  398.36   10.60
  -3  -2   3  403.66   10.30
  -3   2  -3  404.46   10.20
   3   2   3  388.16   10.00
  -3  -2   3  382.56   10.20
   3   2   3  400.76   10.10
  -4   2   3 1280.57   29.30
  -4   2   3 1274.97   31.30
   4  -2   3 1295.77   30.70
  -4   2   3 1236.98   29.20
  -4  -2  -3 1284.97   29.90
  -4  -2  -3 1296.07   29.90
   4   2  -3 1223.18   31.20
   4   2   3 1287.67   29.20
  -4  -2   3 1248.08   29.70
  -4   2  -3 1262.37   30.70
  -4  -2   3 1244.18   31.20
   4   2   3 1286.67   29.20
  -4   2  -3 1226.68   29.40
  -4   2  -3 1249.77   29.50
   4   2   3 1191.08   31.20
  -4  -2   3 1225.88   29.70
   5  -2   3  266.97    9.00
  -5   2   3  278.37    7.00
  -5  -2  -3  277.67    7.80
   5   2  -3  261.87    9.50
  -5  -2  -3  288.87    7.90
  -5   2   3  291.17    9.60
  -5   2  -3  270.57    7.40
  -5  -2   3  266.27    7.60
  -5  -2   3  267.97    7.60
  -5   2  -3  270.17    9.10
  -5   2  -3  261.37    7.30
  -5  -2   3  262.77   10.10
  -6  -2  -3  686.73   16.90
   6   2  -3  662.13   19.20
  -6  -2  -3  668.63   16.90
   6  -2   3  688.03   19.50
  -6   2   3  670.23   19.10
  -6   2  -3  675.83   16.40
  -6   2  -3  679.03   16.40
   6   2   3  676.03   19.40
  -6  -2   3  653.13   19.20
  -6   2  -3  655.93   22.80
  -6  -2   3  678.93   16.70
  -6  -2   3  674.63   16.70
   7   2  -3  221.48    9.50
  -7  -2  -3  223.48    6.80
   7  -2   3  216.38    8.90
  -7  -2  -3  215.78    6.80
  -7   2   3  214.48    9.10
  -7   2  -3  207.78    6.20
   7   2   3  215.78    9.40
  -7   2  -3  210.58    8.80
  -7  -2   3  229.28    9.40
  -7  -2   3  209.88    6.50
  -7  -2   3  210.28    6.50
  -8  -2  -3  194.78    6.40
   8   2  -3  215.58    9.80
  -8  -2  -3  199.28    6.60
  -8   2   3  183.98    9.30
   8  -2   3  183.98    9.00
  -8  -2   3  193.58    6.30
  -8  -2   3  198.78    6.30
  -8  -2   3  199.68    9.40
  -8   2  -3  198.88    9.20
   8   2   3  190.08    9.50
   9  -2   3  141.69    8.30
   9   2  -3  152.58    9.00
  -9  -2  -3  140.29    5.50
  -9   2   3  131.29    8.40
  -9  -2  -3  134.79    5.40
   9   2   3  123.99    8.40
  -9   2  -3  143.89    8.60
  -9  -2   3  129.39    5.10
  -9  -2   3  143.29    5.20
  10  -2   3   52.29    6.10
  10   2  -3   50.79    6.60
 -10  -2  -3   56.59    3.90
 -10  -2  -3   45.90    3.70
  10   2   3   48.60    5.90
 -10  -2   3   46.40    3.50
 -10   2  -3   43.60    5.40
 -11  -2  -3   28.80    2.90
  11   2  -3   28.90    5.00
 -11  -2  -3   29.90    3.00
 -11  -2   3   25.70    2.80
  11   2   3   29.70    5.50
 -12  -2  -3    4.60    2.00
  12   2  -3    9.80    4.40
 -12  -2  -3    8.10    2.10
  12   2   3    0.90    4.00
   0   3  -3  611.84   15.80
   0  -3   3  627.54   15.80
   0  -3  -3  630.84   15.80
   0   3  -3  617.74   15.80
   0   3   3  600.34   15.70
   0   3   3  644.84   15.90
   0  -3   3  622.54   15.80
   0  -3  -3  652.73   15.90
   1  -3   3 3082.79   71.19
  -1  -3  -3 2972.30   71.29
   1   3  -3 3093.09   70.79
   1   3  -3 3064.09   71.29
  -1   3   3 3123.19   71.29
   1  -3   3 3090.79   71.19
   1   3  -3 3193.28   71.39
  -1   3   3 3110.19   71.19
  -1  -3  -3 3059.29   71.39
  -1  -3   3 3065.29   71.29
  -1   3  -3 2991.10   71.29
   1   3   3 3100.09   71.29
   1   3   3 3163.88   71.39
   1  -3  -3 3168.38   71.19
  -1   3  -3 3002.60   71.19
  -1  -3   3 3117.99   71.39
   1  -3  -3 3097.89   71.19
   2  -3   3 1677.23   39.80
   2   3  -3 1744.83   40.10
  -2   3   3 1688.13   40.00
   2  -3   3 1707.53   39.90
   2   3  -3 1682.93   40.20
  -2  -3  -3 1708.23   40.20
   2   3  -3 1733.43   40.10
  -2  -3  -3 1696.93   40.20
  -2   3   3 1682.13   39.90
  -2   3  -3 1754.02   39.50
   2   3   3 1679.23   40.10
   2  -3  -3 1672.63   39.70
   2   3   3 1671.43   40.10
  -2  -3   3 1751.22   40.20
  -2   3  -3 1691.03   40.10
  -2  -3   3 1706.23   40.20
  -2   3  -3 1709.63   40.00
   2  -3  -3 1713.03   39.80
   3  -3   3  418.16   10.50
  -3  -3  -3  402.96   11.10
  -3   3   3  395.76   10.70
   3   3  -3  414.46   10.70
   3  -3   3  414.76   10.50
  -3  -3  -3  393.96   11.10
  -3   3   3  404.66   10.70
   3   3  -3  402.86   11.60
   3   3  -3  396.86   10.70
  -3  -3   3  399.36   11.00
  -3  -3   3  395.36   11.00
   3  -3  -3  412.96   10.30
  -3   3  -3  421.06   10.90
  -3   3  -3  421.36   10.90
  -3  -3   3  427.06   11.70
   3   3   3  405.06   10.80
   3   3   3  402.16   10.90
   3  -3  -3  386.66   10.20
  -3   3  -3  411.06   10.90
  -4  -3  -3  502.65   13.30
   4   3  -3  497.95   14.30
  -4  -3  -3  503.25   13.30
   4   3  -3  512.95   12.60
  -4   3   3  513.05   12.80
   4   3  -3  505.35   12.60
  -4   3   3  487.55   12.70
  -4   3  -3  496.55   12.90
   4   3   3  493.25   12.80
  -4  -3   3  499.05   13.20
  -4   3  -3  503.95   12.90
   4   3   3  498.75   12.70
  -4  -3   3  492.45   13.20
  -4   3  -3  487.05   13.50
   4   3   3  498.45   14.60
  -4  -3   3  514.15   14.30
  -5   3   3  734.43   18.00
  -5  -3  -3  712.23   18.70
  -5   3   3  743.63   18.10
  -5  -3  -3  727.53   18.70
  -5   3  -3  759.22   18.30
  -5  -3   3  753.82   18.70
  -5  -3   3  749.23   20.60
   5   3   3  724.03   20.40
   5   3   3  735.73   17.70
  -5   3  -3  723.03   19.50
  -5   3  -3  737.43   18.30
   5   3   3  740.13   17.70
  -5  -3   3  764.42   18.70
   6   3  -3   88.59    5.90
  -6   3   3   86.79    3.50
  -6   3   3   87.99    5.60
  -6  -3  -3   87.59    4.20
  -6   3   3   81.29    3.40
  -6  -3  -3   90.59    4.30
  -6  -3   3   80.49    4.10
  -6  -3   3   96.79    5.90
  -6   3  -3   88.09    8.60
   6   3   3   86.99    6.00
  -6  -3   3   89.39    4.20
  -6   3  -3   86.29    3.70
  -6   3  -3   86.29    3.80
  -7   3   3  144.99    4.70
  -7  -3  -3  151.28    5.70
  -7   3   3  149.69    4.80
  -7  -3  -3  144.09    5.70
  -7   3   3  153.98    7.80
   7   3  -3  141.99    7.70
   7   3   3  152.98    8.00
  -7  -3   3  139.69    5.50
  -7  -3   3  136.69    5.50
  -7  -3   3  137.59    7.70
  -7   3  -3  139.29    5.00
  -7   3  -3  141.59    5.10
  -7   3  -3  149.19    7.40
  -8  -3  -3   27.70    2.80
   8   3  -3   25.40    4.30
  -8   3   3   38.00    5.10
  -8  -3  -3   28.70    2.90
   8   3   3   22.90    4.20
  -8  -3   3   23.80    2.70
  -8   3  -3   24.10    2.30
  -8   3  -3   29.10    4.20
  -8  -3   3   20.30    2.60
  -8   3  -3   20.20    2.20
  -8  -3   3   20.20    3.90
   9   3  -3   75.39    7.30
  -9   3   3   83.09    7.20
  -9  -3  -3   80.79    4.50
  -9  -3  -3   75.69    4.60
  -9   3  -3   74.69    6.70
  -9  -3   3   77.89    4.50
   9   3   3   74.99    7.30
  -9  -3   3   80.39    4.50
  -9   3  -3   82.49    3.90
 -10  -3  -3  108.69    5.40
 -10  -3  -3  116.49    5.60
  10   3   3   84.09   10.80
 -10  -3   3  118.89    5.30
 -10   3  -3  107.09    7.90
 -10  -3   3  106.59    5.20
  11   3  -3    9.50    3.90
 -11  -3  -3    9.00    2.30
 -11  -3  -3   13.50    2.70
  11   3   3    2.70    4.00
 -11  -3   3    8.60    2.40
 -11  -3   3   10.60    2.30
 -12  -3  -3    1.60    2.10
  12   3  -3    5.50    4.20
 -12  -3  -3   -0.20    2.60
 -12  -3   3    4.20    2.30
 -12  -3   3    3.90    2.10
  12   3   3    2.60    3.90
   0  -4   3  454.05   12.10
   0   4   3  431.86   12.00
   0   4  -3  441.06   12.10
   0   4   3  426.86   12.10
   0  -4  -3  428.56   12.00
   0   4  -3  448.06   12.10
   0  -4  -3  438.46   12.00
   0  -4   3  447.16   12.10
  -1  -4  -3 6422.66  149.49
  -1   4   3 6597.24  149.49
  -1  -4  -3 6421.26  149.49
  -1   4   3 6401.86  149.39
   1  -4   3 6575.34  149.29
   1   4  -3 6517.85  149.39
   1   4  -3 6468.95  148.69
   1   4  -3 6512.85  149.49
   1  -4   3 6547.84  149.29
  -1   4  -3 6535.85  149.39
  -1  -4   3 6441.66  149.49
   1   4   3 6591.54  149.49
   1   4   3 6583.54  149.49
   1  -4  -3 6631.64  149.29
  -1  -4   3 6637.94  149.49
  -1   4  -3 6619.54  149.49
   1  -4  -3 6514.05  149.29
  -2  -4  -3 2285.37   54.99
   2   4  -3 2348.67   54.69
   2   4  -3 2333.87   54.79
   2   4  -3 2380.16   54.89
   2  -4   3 2343.27   54.59
  -2   4   3 2328.37   54.79
  -2  -4  -3 2308.07   54.99
  -2   4   3 2349.86   54.79
   2  -4   3 2345.27   54.69
   2   4   3 2315.27   54.79
  -2  -4   3 2321.17   54.99
   2   4   3 2382.86   54.89
  -2   4  -3 2321.57   54.89
  -2  -4   3 2378.46   54.99
  -2   4  -3 2286.17   54.79
   2  -4  -3 2340.67   54.59
   2  -4  -3 2384.86   54.59
   3   4  -3  109.09    5.20
  -3   4   3  115.69    4.70
  -3  -4  -3  112.69    5.00
   3  -4   3  104.89    4.30
   3   4  -3  103.49    4.60
  -3   4   3  123.59    4.80
   3  -4   3  104.29    4.30
   3   4  -3  104.79    4.70
  -3  -4  -3  109.09    4.90
  -3  -4   3  111.79    5.00
   3   4   3  113.49    4.90
   3   4   3  132.39    5.00
  -3   4  -3  117.59    4.90
  -3  -4   3  110.59    4.90
   3  -4  -3  120.09    4.30
  -3   4  -3  110.39    4.70
  -3   4  -3  108.79    4.30
   3  -4  -3  119.09    4.40
   4   4  -3  166.78    5.60
  -4   4   3  166.68    5.80
  -4  -4  -3  165.68    6.20
   4  -4   3  168.28    5.10
   4  -4   3  165.58    5.10
  -4  -4  -3  146.39    6.20
   4   4  -3  172.88    5.70
   4   4  -3  170.98    6.90
  -4   4   3  155.88    5.80
  -4   4  -3  157.38    5.90
  -4  -4   3  169.98    6.20
   4   4   3  150.38    5.70
   4  -4  -3  158.08    4.80
  -4   4  -3  159.68    6.00
   4   4   3  155.08    5.70
   4  -4  -3  157.88    4.80
  -4   4  -3  163.88    5.80
  -4  -4   3  163.88    6.20
  -5   4   3  495.25   14.70
  -5   4   3  483.65   12.90
   5   4  -3  487.95   12.60
  -5   4   3  486.05   13.00
  -5  -4  -3  499.25   13.70
   5   4  -3  478.45   14.70
  -5  -4  -3  469.15   13.50
   5   4  -3  490.15   12.60
  -5   4  -3  489.65   13.10
   5   4   3  499.05   15.20
   5   4   3  500.95   12.90
  -5  -4   3  493.15   13.60
  -5   4  -3  494.55   14.00
   5   4   3  482.35   12.70
  -5  -4   3  494.75   13.60
  -5   4  -3  488.75   13.20
  -6  -4  -3  162.18    6.40
   6   4  -3  164.98    7.80
  -6  -4  -3  163.68    9.30
  -6   4   3  171.08    7.80
  -6   4   3  165.88    5.70
  -6   4   3  161.58    5.70
  -6  -4   3  157.38    6.30
  -6   4  -3  161.58    5.80
   6   4   3  159.48    4.90
  -6   4  -3  162.78   10.60
  -6   4  -3  158.98    5.90
  -6  -4   3  152.78    6.20
   6   4   3  158.88    7.90
  -7  -4  -3  375.66   11.30
  -7  -4  -3  373.76   11.20
  -7   4   3  372.96   13.00
  -7   4   3  363.26   10.30
   7   4  -3  371.16   13.30
  -7   4   3  375.46   10.40
   7   4   3  378.06   13.60
  -7  -4   3  348.07   11.20
  -7   4  -3  380.56   12.50
  -7  -4   3  369.96   11.20
  -7   4  -3  358.26   10.50
  -7   4  -3  371.66   10.70
  -8   4   3   20.30    2.40
  -8   4   3   28.10    4.30
  -8  -4  -3   27.70    3.30
   8   4  -3   19.30    3.90
  -8   4   3   19.60    2.40
  -8  -4  -3   30.80    3.40
  -8   4  -3   19.00    2.50
  -8  -4   3   21.10    3.00
  -8  -4   3   19.30    2.90
  -8   4  -3   23.30    3.90
  -8   4  -3   17.30    2.70
   8   4   3   25.60    4.50
   9   4  -3   24.20    4.60
  -9   4   3   23.90    2.50
  -9  -4  -3   22.30    3.00
  -9   4   3   27.30    4.50
  -9   4   3   23.50    2.40
   9   4   3   26.80    4.90
  -9   4  -3   19.60    2.50
  -9  -4   3   20.60    3.10
  -9   4  -3   19.60    2.60
  -9  -4   3   17.50    2.90
 -10  -4  -3   13.80    2.90
 -10  -4  -3   15.60    3.00
  10   4  -3   10.60    4.10
 -10   4   3   16.10    2.10
 -10   4  -3   16.70    2.40
 -10   4  -3   13.50    2.40
 -10  -4   3   11.50    2.60
  10   4   3    9.00    3.70
 -10   4  -3   16.70    4.20
 -11  -4  -3   10.30    2.60
 -11  -4  -3    7.10    2.80
  11   4  -3    4.60    3.60
 -11   4  -3    3.60    1.80
 -11   4  -3    8.10    2.30
 -11  -4   3    3.10    2.40
 -11  -4   3    5.50    2.30
  11   4   3    3.00    3.60
 -12  -4  -3    1.70    2.60
 -12  -4  -3   11.50    2.70
  12   4  -3    2.40    4.20
 -12  -4   3    9.60    2.90
 -12  -4   3   14.30    3.00
  12   4   3    9.20    4.70
   0  -5   3  383.56   11.30
   0   5  -3  383.66   11.40
   0  -5  -3  375.86   11.20
   0  -5  -3  385.46   11.30
   0   5  -3  393.86   11.40
   0  -5   3  383.66   11.20
   0   5   3  386.96   11.30
   0   5   3  397.76   11.50
   1  -5   3  977.60   24.80
  -1  -5  -3 1014.80   25.00
   1  -5   3  983.20   24.90
   1   5  -3 1002.90   25.10
  -1  -5  -3 1010.00   25.10
  -1   5   3  987.10   24.90
   1   5  -3  993.40   25.00
  -1   5   3 1011.90   25.10
   1   5   3  981.40   24.90
   1   5   3  996.40   25.10
  -1  -5   3  971.60   25.00
   1  -5  -3 1012.10   24.90
  -1   5  -3  985.80   25.10
   1  -5  -3 1019.90   24.90
  -1  -5   3  967.70   25.00
  -1   5  -3  960.70   24.90
   2   5  -3  343.57   10.00
   2  -5   3  348.17   10.10
  -2  -5  -3  318.37   11.80
   2  -5   3  340.57   10.10
  -2  -5  -3  337.17   10.50
  -2   5   3  335.47   10.20
   2   5  -3  343.77   10.40
   2   5  -3  356.16   10.30
  -2   5   3  355.76   10.40
   2  -5  -3  354.76   10.10
   2   5   3  348.57   10.40
  -2   5  -3  339.27   10.40
  -2   5  -3  341.07   10.30
   2   5   3  330.67   10.30
   2  -5  -3  337.47   10.00
  -2  -5   3  361.56   10.60
  -2  -5   3  320.37   10.80
   3   5  -3  328.97   10.10
  -3  -5  -3  290.57    9.90
   3   5  -3  333.47    9.80
  -3  -5  -3  301.87   10.00
  -3   5   3  304.47    9.60
  -3   5   3  319.97    9.80
   3   5  -3  327.57    9.70
   3  -5   3  319.67    9.40
   3  -5   3  322.57    9.30
   3  -5  -3  306.17    9.30
  -3  -5   3  337.67   10.10
  -3   5  -3  310.97    9.70
   3  -5  -3  309.77    9.20
   3   5   3  297.17    9.60
   3   5   3  303.77    9.80
  -3   5  -3  323.97    9.90
  -3  -5   3  342.07   10.40
  -3   5  -3  313.97    9.00
   4  -5   3  217.48    6.90
   4   5  -3  217.38    8.30
   4  -5   3  221.98    6.90
  -4   5   3  233.88    7.60
  -4  -5  -3  222.28    7.90
  -4  -5  -3  228.58    8.10
   4   5  -3  220.08    7.50
  -4   5   3  225.28    7.70
   4   5  -3  217.68    7.40
   4   5   3  232.18    7.60
   4  -5  -3  216.38    6.80
  -4  -5   3  222.28    8.00
   4  -5  -3  224.68    6.80
  -4  -5   3  229.28    8.00
   4   5   3  220.18    7.60
  -4   5  -3  217.08    7.30
  -4   5  -3  222.98    7.80
  -4   5  -3  217.48    7.60
  -5   5   3   25.20    2.80
  -5  -5  -3   27.80    3.30
   5  -5   3   25.80    2.10
  -5   5   3   19.90    2.70
   5   5  -3   21.60    2.40
   5   5  -3   25.20    2.50
   5  -5   3   20.70    2.10
  -5  -5  -3   31.40    3.30
   5   5  -3   25.50    3.70
  -5  -5   3   24.80    3.00
  -5   5  -3   25.90    3.00
  -5   5  -3   24.80    2.90
   5   5   3   30.00    2.70
  -5   5  -3   26.30    2.90
   5   5   3   27.80    2.90
   5   5   3   31.50    4.00
  -5  -5   3   20.50    2.90
  -6   5   3  398.66   13.30
   6   5  -3  407.26   10.80
  -6  -5  -3  413.56   15.70
  -6   5   3  407.16   11.70
  -6  -5  -3  400.96   12.30
   6   5  -3  399.96   10.80
  -6   5   3  396.16   11.60
   6   5  -3  381.56   13.60
   6   5   3  401.86   11.00
  -6   5  -3  408.76   11.90
  -6  -5   3  409.36   12.60
  -6  -5   3  390.36   12.20
   6   5   3  414.46   11.20
   6   5   3  409.56   14.10
  -7   5   3  730.03   21.60
  -7  -5  -3  744.23   20.10
  -7  -5  -3  736.53   20.20
  -7   5   3  751.32   19.40
   7   5  -3  755.92   22.10
  -7   5   3  716.13   19.40
  -7   5  -3  727.33   20.90
  -7  -5   3  751.02   20.10
  -7   5  -3  748.73   19.50
   7   5   3  725.63   22.30
  -7   5  -3  755.42   19.60
  -7  -5   3  739.93   20.30
  -8  -5  -3   26.00    3.60
  -8  -5  -3   26.60    3.40
  -8   5   3   22.20    3.00
  -8   5   3   25.20    4.10
   8   5  -3   25.40    4.60
   8   5   3   19.80    4.30
  -8  -5   3   21.70    3.40
  -8   5  -3   24.90    3.20
  -8   5  -3   26.10    3.10
  -8  -5   3   23.50    3.30
  -8   5  -3   24.60    4.00
  -9  -5  -3   47.90    4.40
   9   5  -3   49.70    5.90
  -9  -5  -3   53.39    4.60
  -9   5   3   55.69    3.90
  -9   5   3   48.90    3.80
  -9   5   3   50.29    5.80
  -9   5  -3   49.80    4.00
  -9  -5   3   47.60    4.70
  -9  -5   3   53.49    4.70
  -9   5  -3   61.29    4.50
   9   5   3   39.90    5.60
  -9   5  -3   54.19    6.00
 -10  -5  -3    4.90    2.40
 -10  -5  -3    4.20    2.30
 -10   5   3    7.60    2.30
  10   5  -3    0.90    3.60
 -10   5   3    3.00    1.90
 -10   5  -3    2.10    2.20
 -10  -5   3    1.20    2.40
  10   5   3    4.30    3.70
 -10  -5   3   -0.90    2.40
 -10   5  -3    1.20    2.30
 -10   5  -3   -2.20    3.00
 -11  -5  -3   11.80    3.20
 -11   5   3    8.70    2.10
  11   5  -3   14.80    4.60
 -11  -5  -3    9.60    3.10
 -11   5   3   10.20    2.40
 -11   5  -3   14.50    2.50
 -11  -5   3   10.70    3.00
  11   5   3    8.10    4.40
 -11   5  -3   10.80    2.70
 -11  -5   3   11.70    2.90
 -12  -5  -3    5.70    3.20
  12   5  -3    0.00    4.00
  12   5   3   11.20    5.20
 -12   5  -3    5.90    2.40
 -12   5  -3    7.50    2.60
 -12  -5   3    4.20    2.80
   0  -6  -3 1462.65   37.50
   0   6  -3 1487.75   36.20
   0   6   3 1394.86   36.10
   0  -6   3 1527.75   39.80
   0  -6  -3 1443.96   36.10
   0  -6   3 1505.35   36.30
   1   6  -3  170.08    6.70
   1  -6   3  157.58    6.50
  -1  -6  -3  155.48    6.60
   1   6  -3  169.48    9.70
  -1   6   3  159.88    6.60
  -1  -6  -3  158.08    7.30
   1  -6   3  156.48    6.50
  -1   6   3  167.98    7.10
   1  -6  -3  163.58    6.50
   1   6   3  168.78    7.90
  -1   6  -3  147.39    6.50
  -1   6  -3  193.68    9.00
   1  -6  -3  165.88    6.60
   1   6   3  149.69    6.60
  -1  -6   3  154.08    6.70
  -1  -6   3  165.68    7.50
  -2   6   3  961.50   24.30
   2   6  -3  904.51   24.10
  -2   6   3  942.81   24.30
   2  -6   3  979.50   24.10
  -2  -6  -3  902.01   24.30
   2   6  -3  944.01   23.70
  -2  -6  -3  964.50   24.60
   2   6  -3  924.11   27.70
   2  -6   3  934.41   25.10
   2  -6  -3  953.60   23.90
   2   6   3  966.10   24.70
  -2  -6   3  941.21   24.50
  -2   6  -3  890.01   25.00
   2   6   3  951.90   24.30
  -2  -6   3  894.51   24.30
  -2   6  -3  929.01   24.20
   2  -6  -3  934.71   23.90
   3  -6   3   77.89    4.40
  -3   6   3   85.49    5.00
   3  -6   3   84.19    4.50
  -3  -6  -3   71.89    4.90
   3   6  -3   81.19    4.70
  -3  -6  -3   70.59    4.90
   3   6  -3   73.19    4.70
  -3   6   3   89.09    5.00
  -3   6  -3   84.19    4.80
   3  -6  -3   77.09    4.20
   3  -6  -3   84.99    4.50
  -3  -6   3   75.29    4.90
  -3   6  -3   80.59    5.20
  -3  -6   3   75.69    4.90
   3   6   3   75.39    4.70
   3   6   3   89.69    5.20
   4  -6   3   13.80    2.20
  -4   6   3   12.10    2.70
   4  -6   3   15.70    2.30
   4   6  -3   17.30    3.50
   4   6  -3   12.10    2.80
  -4   6   3   10.50    2.60
  -4  -6  -3    8.50    2.70
  -4  -6  -3   12.30    2.80
   4   6  -3   19.50    2.80
  -4   6  -3    9.80    2.40
  -4  -6   3   12.40    2.60
  -4   6  -3   12.00    2.10
   4  -6  -3    8.70    2.00
  -4   6  -3   10.50    2.70
  -4  -6   3   17.20    2.70
   4   6   3    6.20    2.20
   4  -6  -3   11.10    2.10
   5  -6   3   66.99    3.60
   5   6  -3   72.49    5.60
  -5   6   3   61.89    4.40
  -5   6   3   61.99    4.60
  -5  -6  -3   65.69    5.10
  -5  -6  -3   59.39    4.80
   5  -6   3   69.89    3.60
   5   6  -3   65.39    4.20
   5   6  -3   72.09    4.50
  -5   6  -3   66.09    4.60
   5   6   3   59.59    5.00
   5  -6  -3   65.49    3.40
   5   6   3   60.39    4.40
  -5   6  -3   71.29    5.90
   5  -6  -3   68.29    3.30
  -5  -6   3   69.09    4.90
  -5  -6   3   74.29    5.10
   5   6   3   71.89    5.90
  -5   6  -3   67.59    4.50
   6   6  -3  400.76   13.90
  -6   6   3  406.56   12.30
  -6  -6  -3  408.46   13.10
  -6  -6  -3  401.56   12.90
   6   6  -3  411.86   11.60
  -6   6   3  390.36   12.20
   6   6  -3  403.36   11.60
  -6   6   3  397.66   13.60
  -6  -6   3  403.76   13.00
   6   6   3  382.06   11.60
  -6  -6   3  394.26   12.80
   6   6   3  418.26   11.90
  -6   6  -3  395.36   12.30
  -6   6  -3  414.96   12.90
   6   6   3  421.16   14.60
  -7  -6  -3  223.58    9.00
   7   6  -3  222.38    7.00
   7   6  -3  243.88    7.20
  -7   6   3  237.98    8.50
   7   6  -3  250.37   10.80
  -7   6   3  240.88   10.20
  -7  -6  -3  257.17    9.50
  -7   6   3  247.58    8.80
  -7   6  -3  235.58    9.60
   7   6   3  237.68    7.50
  -7  -6   3  239.58    9.20
   7   6   3  231.48   10.90
   7   6   3  241.08    7.50
  -7   6  -3  225.78    9.40
  -7   6  -3  228.38    8.60
  -7  -6   3  241.28    9.30
  -8   6   3   41.60    4.70
  -8  -6  -3   45.10    4.50
  -8  -6  -3   47.60    4.70
  -8   6   3   46.20    5.30
  -8   6   3   39.30    3.90
   8   6  -3   46.20    5.70
  -8  -6   3   44.60    4.30
  -8   6  -3   42.20    4.60
  -8   6  -3   47.60    4.70
  -8  -6   3   41.50    4.40
  -8   6  -3   43.30    4.20
   8   6   3   38.00    5.40
  -9  -6  -3   11.10    3.10
  -9   6   3   11.80    3.70
   9   6  -3    2.50    3.70
  -9  -6  -3    8.70    2.90
  -9   6   3    8.90    2.50
  -9   6  -3    5.80    2.40
  -9   6  -3    9.90    3.80
  -9  -6   3    5.40    2.80
  -9  -6   3    4.50    3.00
   9   6   3    8.20    3.90
  -9   6  -3    7.50    2.80
 -10   6   3    6.00    2.30
  10   6  -3   -2.80    3.10
 -10   6   3    2.80    2.20
 -10  -6  -3    3.80    2.80
 -10  -6  -3    2.00    2.80
 -10   6  -3    9.30    3.90
  10   6   3    5.30    4.00
 -10  -6   3    2.50    2.80
 -10   6  -3    4.10    2.50
 -10   6  -3    5.70    2.40
 -10  -6   3    0.50    3.20
  11   6  -3   36.60    6.30
 -11  -6  -3   31.40    4.50
 -11  -6  -3   37.10    4.50
 -11   6   3   28.00    3.30
 -11   6   3   34.40    3.80
 -11   6  -3   31.30    3.60
 -11   6  -3   30.80    4.00
  11   6   3   43.20    6.30
 -11  -6   3   36.80    4.40
 -11  -6   3   31.50    3.90
   0  -7   3  505.25   15.20
   0   7   3  505.45   15.30
   0  -7   3  548.75   15.50
   0   7  -3  533.95   15.40
   0   7   3  504.55   15.40
   0  -7  -3  519.55   15.30
   0  -7  -3  525.25   15.40
   0   7  -3  553.24   15.70
   1  -7   3  429.46   13.30
  -1   7   3  424.26   13.30
  -1  -7  -3  447.56   13.50
   1   7  -3  429.06   13.50
  -1   7   3  424.66   13.40
   1   7  -3  438.16   13.30
  -1  -7  -3  446.56   13.50
   1  -7   3  423.86   13.10
   1  -7  -3  443.66   13.20
   1   7   3  455.75   13.70
  -1   7  -3  438.36   13.40
  -1   7  -3  456.45   13.70
   1   7   3  426.36   13.20
   1  -7  -3  456.25   13.40
  -1  -7   3  414.36   13.30
  -1  -7   3  438.06   13.60
  -2   7   3  446.96   13.60
  -2   7   3  430.66   13.30
   2   7  -3  442.76   13.50
  -2  -7  -3  424.36   13.50
  -2  -7  -3  417.96   13.40
   2  -7   3  438.86   13.10
   2   7  -3  453.65   12.80
   2  -7   3  437.16   13.10
   2   7  -3  457.75   13.50
  -2   7  -3  439.66   13.40
   2  -7  -3  406.96   12.90
  -2  -7   3  432.66   13.60
  -2  -7   3  413.26   13.30
   2   7   3  427.66   13.30
   2   7   3  439.46   13.50
  -2   7  -3  458.75   13.60
   2  -7  -3  424.16   13.00
   3   7  -3   71.89    5.00
  -3  -7  -3   57.39    5.10
   3   7  -3   67.59    4.90
   3  -7   3   66.99    4.50
  -3  -7  -3   70.69    5.10
   3   7  -3   65.79    4.80
  -3   7   3   61.19    4.80
   3  -7   3   79.49    4.80
  -3   7   3   60.29    5.00
  -3   7  -3   67.89    4.90
   3  -7  -3   60.09    4.30
   3  -7  -3   61.39    4.60
  -3   7  -3   73.69    5.30
   3   7   3   59.69    4.80
  -3  -7   3   68.49    5.20
  -3  -7   3   70.49    5.20
   3   7   3   65.89    5.10
   4  -7   3  161.58    7.50
  -4  -7  -3  174.78    7.80
   4   7  -3  169.18    7.30
  -4   7   3  170.78    7.60
   4   7  -3  171.78    7.70
  -4   7   3  165.88    7.30
   4  -7   3  172.78    6.80
   4   7  -3  160.18    7.10
  -4  -7  -3  156.08    7.50
  -4   7  -3  180.68    7.80
   4   7   3  174.98    7.60
  -4  -7   3  176.58    7.90
  -4   7  -3  169.88    7.30
   4  -7  -3  168.18    6.60
  -4   7  -3  169.58    6.50
   4  -7  -3  172.28    6.60
   4   7   3  165.28    7.20
  -4  -7   3  170.68    7.70
   5   7  -3  130.79    6.10
  -5  -7  -3  120.79    6.70
  -5   7   3  117.99    6.60
  -5   7   3  118.19    6.40
   5  -7   3  124.19    5.40
   5   7  -3  138.99    7.40
   5  -7   3  126.19    5.40
  -5  -7  -3  131.69    7.10
   5   7  -3  127.09    6.30
  -5   7  -3  125.59    6.80
  -5   7  -3  136.49    6.10
   5  -7  -3  125.79    5.20
  -5   7  -3  129.59    6.50
   5  -7  -3  128.79    5.30
   5   7   3  123.09    7.70
  -5  -7   3  124.99    7.10
  -5  -7   3  131.79    6.90
   5   7   3  117.39    6.30
   5   7   3  121.29    6.20
  -6  -7  -3  185.58    8.30
  -6   7   3  181.18    7.90
   6   7  -3  183.78    7.30
  -6   7   3  188.28    8.80
  -6  -7  -3  179.38    8.40
  -6   7   3  165.58    7.60
   6   7  -3  172.18    7.10
   6  -7   3  171.18    5.70
   6  -7   3  169.28    5.70
   6   7  -3  165.78    8.80
  -6  -7   3  176.98    8.40
  -6   7  -3  166.68    7.60
  -6  -7   3  178.78    8.00
  -6   7  -3  176.18    8.00
   6   7   3  200.18    9.80
   6   7   3  187.78    7.40
  -6   7  -3  168.28    7.60
   6   7   3  182.58    7.30
  -7   7   3   97.09    5.70
   7   7  -3  109.49    7.70
  -7  -7  -3  103.89    6.70
   7   7  -3  101.79    4.90
  -7   7   3   99.69    6.10
  -7  -7  -3  102.89    6.30
   7   7  -3  103.99    4.90
  -7   7   3   92.09    6.90
  -7   7  -3  104.79    6.40
  -7   7  -3  111.29    6.60
   7   7   3   91.69    7.70
  -7  -7   3   92.19    6.20
   7   7   3  102.49    5.20
  -7  -7   3  100.99    6.50
   7   7   3   93.19    5.00
  -7   7  -3   93.49    5.80
  -8  -7  -3  109.09    6.90
  -8  -7  -3   99.59    6.50
   8   7  -3  103.69    7.90
  -8   7   3  100.79    6.00
  -8   7   3  102.09    7.60
  -8   7   3   98.49    5.90
  -8   7  -3  110.49    7.00
   8   7   3  103.59    8.30
  -8  -7   3  100.49    6.90
  -8  -7   3  103.49    6.60
  -8   7  -3   98.99    6.40
  -8   7  -3   92.99    5.80
  -9   7   3    2.50    2.40
  -9  -7  -3    2.80    3.00
   9   7  -3    4.90    3.60
  -9  -7  -3    5.10    3.10
  -9   7   3    7.50    3.90
  -9   7   3    7.00    2.90
  -9   7  -3    3.90    3.10
  -9   7  -3    6.20    2.50
   9   7   3   -2.30    3.50
  -9  -7   3    6.80    3.00
  -9   7  -3    4.70    2.90
  -9  -7   3    5.50    3.00
 -10   7   3   47.80    4.30
 -10  -7  -3   55.79    5.60
  10   7  -3   49.50    6.40
 -10   7   3   53.59    5.10
 -10   7  -3   46.30    5.70
 -10   7  -3   54.59    5.00
 -10  -7   3   44.80    4.80
 -10   7  -3   35.90    4.20
  10   7   3   44.00    6.50
 -11   7   3    5.50    2.70
 -11   7   3   12.00    3.30
  11   7  -3    7.50    4.60
 -11  -7  -3    9.20    3.50
 -11  -7   3   11.60    3.50
  11   7   3   20.20    5.30
 -11   7  -3   13.40    3.20
 -11   7  -3   14.60    3.30
   0  -8  -3   48.40    4.60
   0  -8  -3   56.49    5.00
   0   8  -3   46.40    4.50
   0  -8   3   47.60    4.70
   0   8   3   50.39    5.00
   0   8   3   44.70    4.40
   0   8  -3   50.29    4.80
   0  -8   3   49.99    4.80
   1  -8   3   89.69    5.90
  -1  -8  -3  104.59    6.20
   1   8  -3   87.09    5.90
   1   8  -3   97.79    6.00
  -1   8   3   91.69    6.10
   1  -8   3   91.29    5.70
  -1  -8  -3   91.49    5.80
  -1   8   3   79.49    5.50
  -1  -8   3   97.89    6.00
  -1   8  -3   97.69    5.90
   1   8   3   95.99    5.80
  -1  -8   3   91.99    6.10
   1  -8  -3   95.89    5.90
  -1   8  -3   93.89    6.20
   1   8   3   96.09    6.10
   1  -8  -3   92.59    5.70
   2   8  -3   80.09    5.70
   2   8  -3   80.19    5.00
   2   8  -3   82.79    5.60
  -2  -8  -3   90.19    5.70
  -2   8   3   93.89    6.20
  -2  -8  -3   83.99    5.90
  -2   8   3   82.99    5.70
   2  -8   3   75.59    5.40
   2  -8   3   77.59    5.40
  -2  -8   3   81.99    5.50
  -2   8  -3   85.49    5.90
  -2   8  -3   84.79    6.00
   2  -8  -3   84.79    5.50
  -2  -8   3   86.79    6.10
   2   8   3   81.79    5.70
   2   8   3   93.59    6.10
   2  -8  -3   84.49    5.50
  -3  -8  -3   93.29    6.00
   3   8  -3   75.29    5.50
  -3   8   3   90.39    5.80
   3   8  -3   85.69    5.50
  -3   8   3   89.09    6.00
   3   8  -3   96.09    6.10
   3  -8   3   89.89    5.40
  -3  -8  -3   86.99    6.10
   3  -8   3   91.49    5.60
   3   8   3   78.99    5.70
  -3   8  -3   90.19    5.80
   3  -8  -3   87.39    5.50
  -3   8  -3   90.19    6.20
   3   8   3   82.49    5.80
  -3  -8   3   91.89    5.90
   3  -8  -3   76.49    5.20
  -3  -8   3   92.09    6.20
  -4   8   3  223.88    9.20
   4   8  -3  219.48    8.90
   4   8  -3  220.28    9.00
   4  -8   3  205.78    8.10
  -4  -8  -3  212.98    9.30
   4  -8   3  207.88    8.10
  -4  -8  -3  206.98    9.20
   4   8  -3  196.08    8.50
  -4   8   3  210.08    8.70
   4   8   3  203.28    8.80
  -4   8  -3  213.38    7.70
   4  -8  -3  217.68    8.00
   4  -8  -3  212.98    8.10
  -4  -8   3  211.18    9.40
   4   8   3  213.48    8.70
  -4  -8   3  195.58    9.10
  -4   8  -3  206.68    8.90
  -4   8  -3  218.78    9.30
  -5  -8  -3   85.49    7.20
   5  -8   3   93.49    6.60
   5   8  -3   95.69    6.70
   5  -8   3   85.79    5.10
  -5   8   3   85.09    5.90
   5   8  -3   93.89    5.90
  -5  -8  -3   90.99    6.60
   5   8  -3   92.69    6.10
  -5   8   3   89.99    6.20
   5   8   3   89.39    5.80
  -5   8  -3   92.69    6.60
   5  -8  -3   97.49    5.00
   5   8   3   93.29    7.00
   5   8   3   83.59    6.00
  -5   8  -3   88.69    5.30
  -5   8  -3   70.69    5.80
   5  -8  -3   84.19    4.80
  -5  -8   3   95.19    6.60
   6  -8   3    4.70    1.80
   6   8  -3    6.80    2.80
   6   8  -3    9.40    2.50
  -6  -8  -3    6.70    3.40
  -6   8   3    7.60    2.90
   6   8  -3   10.20    3.60
  -6  -8  -3    3.40    3.00
   6  -8   3    5.30    1.90
  -6   8   3    6.00    3.00
  -6   8   3    5.30    3.00
  -6  -8   3    6.40    3.10
   6  -8  -3    8.70    1.80
  -6   8  -3    4.30    2.90
  -6   8  -3    5.40    3.00
  -6  -8   3    9.50    3.40
   6   8   3    4.30    2.60
   6   8   3    4.40    2.50
  -6   8  -3    3.70    2.40
   6  -8  -3    5.10    1.80
   6   8   3    7.20    3.60
  -7   8   3   14.80    3.10
   7   8  -3    9.50    2.60
  -7   8   3   13.80    3.60
  -7   8   3   14.40    3.20
   7   8  -3   13.80    3.90
  -7  -8  -3   14.00    3.70
  -7  -8  -3   15.40    3.70
   7   8  -3   18.90    2.70
  -7   8  -3   15.60    3.40
   7   8   3   15.50    3.00
   7   8   3   10.80    4.10
  -7  -8   3   10.80    3.30
  -7   8  -3   13.10    3.40
  -7   8  -3   16.70    3.30
  -7  -8   3   10.00    3.10
   7   8   3   17.40    2.90
   8   8  -3   19.60    2.40
   8   8  -3   22.50    2.70
   8   8  -3   21.70    4.60
  -8   8   3   24.30    3.90
  -8   8   3   22.20    4.40
  -8  -8  -3   28.20    4.50
   8   8   3   24.50    3.00
  -8   8  -3   18.00    3.90
   8   8   3   24.70    2.80
   8   8   3   34.60    5.60
  -8   8  -3   20.60    3.80
  -8   8  -3   12.30    3.60
  -8  -8   3   22.00    4.20
  -9   8   3   27.10    4.00
   9   8  -3   21.30    4.80
  -9   8   3   25.40    3.70
  -9  -8  -3   24.50    4.70
  -9   8  -3   21.60    3.60
  -9   8  -3   27.10    7.80
   9   8   3   23.30    5.00
  -9  -8   3   26.20    4.70
  -9   8  -3   26.90    4.10
 -10   8   3   44.20    4.70
 -10   8   3   38.10    4.50
  10   8  -3   32.50    5.80
 -10  -8  -3   42.20    5.40
 -10  -8   3   34.50    5.20
  10   8   3   22.50    5.80
 -10   8  -3   37.90    4.80
 -10   8  -3   33.40    5.90
 -10   8  -3   34.30    4.20
   0   9   3   29.60    3.90
   0  -9   3   30.20    4.30
   0  -9  -3   31.30    3.90
   0   9  -3   28.90    4.00
   0   9  -3   33.30    4.40
   0  -9  -3   24.50    4.00
   0  -9   3   30.50    3.90
   0   9   3   26.40    4.10
   1   9  -3   40.70    4.80
  -1  -9  -3   48.40    4.70
  -1   9   3   45.80    4.80
   1   9  -3   52.89    5.10
  -1   9   3   43.80    6.30
   1  -9   3   51.99    5.00
  -1  -9  -3   55.49    5.40
   1  -9   3   49.00    4.80
   1   9   3   46.40    4.90
   1  -9  -3   35.60    4.50
  -1  -9   3   48.40    5.20
  -1  -9   3   48.60    5.10
   1  -9  -3   48.00    4.60
  -1   9  -3   49.50    6.30
  -1   9  -3   49.10    5.20
   1   9   3   39.40    4.40
  -2   9   3   15.30    3.30
   2   9  -3   12.00    3.10
   2  -9   3    8.50    3.00
   2   9  -3    7.80    3.10
  -2  -9  -3   16.30    3.50
   2  -9   3   11.60    3.00
   2  -9  -3    8.90    3.10
   2  -9  -3   10.70    3.00
   2   9   3   13.40    3.50
   2   9   3   10.20    3.00
  -2   9  -3   12.70    3.30
  -2  -9   3    3.80    2.80
   3  -9   3  207.48    8.70
   3   9  -3  206.68    9.10
  -3   9   3  209.18    9.90
   3   9  -3  221.88    8.80
  -3  -9  -3  223.48    9.80
  -3   9   3  215.58    9.70
   3   9  -3  226.28    9.50
   3  -9   3  224.38    9.00
  -3   9  -3  219.78    9.50
   3  -9  -3  210.38    8.80
   3  -9  -3  205.98    8.60
  -3   9  -3  205.48    9.60
   3   9   3  207.48    9.10
  -3  -9   3  190.08    9.20
   3   9   3  209.88    9.40
  -3  -9   3  227.48    9.90
   4  -9   3   -1.40    2.40
  -4   9   3   -2.30    2.40
  -4   9   3   -1.80    2.60
   4   9  -3   -0.30    2.40
   4   9  -3    3.50    2.40
   4  -9   3   -0.60    2.30
  -4  -9  -3   -1.30    2.80
  -4  -9  -3    6.00    2.70
   4   9  -3    2.30    2.90
  -4  -9   3    1.10    2.80
  -4   9  -3    1.10    2.60
  -4   9  -3    1.80    2.00
  -4  -9   3    4.30    2.90
   4  -9  -3    3.00    2.30
   4  -9  -3   -0.70    2.40
   4   9   3    2.80    2.80
   4   9   3    2.60    2.50
  -4   9  -3   -1.30    2.90
  -5  -9  -3    3.70    3.00
  -5   9   3    7.00    3.30
   5   9  -3    8.80    2.90
  -5  -9  -3    9.20    3.60
   5   9  -3    5.40    3.00
   5  -9   3    4.10    2.50
  -5   9   3    8.80    3.10
   5  -9   3    5.20    2.50
   5   9  -3    4.40    3.00
   5   9   3    5.40    3.20
   5  -9  -3    3.60    2.30
  -5   9  -3    3.10    3.30
  -5   9  -3    2.60    2.80
   5   9   3    7.60    2.70
  -5  -9   3    5.30    3.30
  -5   9  -3    4.40    2.50
   5   9   3    2.50    2.80
  -5  -9   3   -0.70    3.00
   5  -9  -3    6.30    2.50
  -6   9   3  143.69    7.70
   6   9  -3  137.59    7.10
  -6  -9  -3  135.69    8.30
   6   9  -3  141.69    7.40
   6   9  -3  126.19    8.20
   6  -9   3  143.19    6.00
  -6   9   3  144.29    8.10
  -6   9   3  148.09    8.10
   6   9   3  143.69    7.40
   6  -9  -3  139.89    5.80
   6   9   3  154.18    7.50
   6  -9  -3  142.49    5.90
  -6   9  -3  149.19    8.20
  -6  -9   3  134.89    8.30
  -6   9  -3  132.49    6.80
   6   9   3  134.89    8.80
  -6   9  -3  131.39    7.60
   7   9  -3    2.10    2.60
  -7   9   3    4.60    3.60
  -7   9   3   -0.70    3.00
  -7   9   3    3.60    3.00
   7   9  -3   -0.40    2.50
   7   9  -3    0.30    3.00
  -7  -9  -3    2.60    3.40
  -7   9  -3    0.40    2.90
   7   9   3    7.00    2.50
   7   9   3    2.20    6.60
  -7   9  -3    7.20    2.90
  -7   9  -3   -0.10    3.30
   7   9   3    4.50    2.80
  -7  -9   3    1.70    3.10
   8   9  -3   41.90    4.10
  -8   9   3   39.90    5.20
   8   9  -3   38.40    3.60
  -8  -9  -3   41.10    5.60
   8   9  -3   33.60    5.40
  -8   9   3   44.00    5.20
  -8  -9   3   38.40    5.40
  -8   9  -3   33.70    4.30
   8   9   3   35.70    3.90
   8   9   3   40.90    3.90
   8   9   3   23.30    5.00
  -8   9  -3   39.60    5.20
   9   9  -3    6.20    3.80
  -9  -9  -3    6.30    3.80
  -9   9   3    0.60    3.30
  -9   9  -3    4.70    3.50
  -9  -9   3    6.50    3.90
   9   9   3    2.70    4.00
  -9   9  -3    3.00    3.70
   0 -10  -3    0.70    2.70
   0  10  -3    6.20    3.30
   0 -10   3    0.80    2.70
   0  10   3   -1.10    2.80
   0 -10   3    0.70    2.50
   0 -10  -3    2.60    3.00
  -1 -10  -3   55.39    5.50
  -1 -10  -3   52.39    5.40
   1 -10   3   59.49    5.80
   1  10  -3   66.09    5.90
   1  10  -3   63.49    6.30
   1 -10   3   54.79    5.50
  -1  10   3   56.79    5.70
  -1 -10   3   60.69    6.40
   1 -10  -3   57.69    5.50
  -1  10  -3   58.39    6.00
   1  10   3   56.09    5.70
  -1 -10   3   58.59    5.70
   1 -10  -3   60.89    5.60
   1  10   3   65.29    6.40
  -2 -10  -3   61.09    5.90
   2  10  -3   56.59    5.50
  -2  10   3   56.19    5.70
   2 -10   3   56.39    5.40
   2  10  -3   55.79    5.10
   2  10  -3   56.69    5.60
   2 -10   3   58.79    6.30
  -2  10   3   55.59    5.70
  -2  10  -3   61.09    6.20
   2 -10  -3   64.29    8.50
  -2 -10   3   64.19    6.40
   2  10   3   59.89    5.80
   2 -10  -3   66.19    5.90
   2  10   3   54.29    5.70
  -2  10  -3   49.20    5.50
   3 -10   3   59.99    5.30
  -3 -10  -3   73.19    6.80
  -3  10   3   78.59    9.10
   3  10  -3   75.19    5.70
   3  10  -3   68.29    6.40
   3 -10   3   67.29    5.80
  -3  10   3   74.39    6.70
   3  10  -3   59.19    5.80
   3 -10  -3   68.89    5.70
  -3 -10   3   70.49    6.70
   3  10   3   72.89    6.60
   3 -10  -3   62.49    5.30
   3  10   3   61.29    5.80
  -3  10  -3   67.79    6.30
  -4  10   3   48.00    5.50
   4  10  -3   60.69    5.70
   4 -10   3   53.99    5.20
   4  10  -3   55.59    5.60
   4  10  -3   61.59    5.70
   4 -10   3   53.29    5.00
  -4 -10  -3   57.29    5.80
  -4 -10   3   60.59    6.20
   4  10   3   49.20    5.40
   4  10   3   49.99    5.20
  -4  10  -3   59.29    6.00
   4 -10  -3   50.29    5.10
   4 -10  -3   62.99    5.00
  -4  10  -3   60.49    4.60
   5 -10   3   22.30    3.50
   5  10  -3   33.10    4.30
  -5 -10  -3   25.70    4.80
   5  10  -3   28.10    4.70
  -5  10   3   29.80    4.70
   5  10  -3   18.30    3.60
   5  10   3   24.30    4.40
   5 -10  -3   31.90    3.90
   5  10   3   19.40    4.50
  -5  10  -3   31.80    4.90
   5 -10  -3   32.00    3.80
   5  10   3   34.50    4.20
  -5  10  -3   23.70    3.30
  -5 -10   3   22.10    4.70
  -6  10   3   27.20    4.60
   6 -10   3   30.00    3.40
  -6 -10  -3   36.60    5.60
   6  10  -3   20.50    4.50
   6  10  -3   28.80    4.20
  -6  10   3   30.50    4.90
   6 -10   3   31.30    3.30
  -6  10  -3   20.70    4.60
   6  10   3   38.10    6.20
   6  10   3   38.00    4.70
   6  10   3   30.80    4.10
  -6  10  -3   27.20    3.80
   6 -10  -3   30.80    3.30
  -6 -10   3   22.30    7.50
   6 -10  -3   30.10    3.40
   7  10  -3   44.80    4.60
  -7  10   3   40.20    5.30
  -7 -10  -3   30.00    5.30
  -7  10   3   35.20    5.30
   7  10  -3   42.80    5.60
   7  10  -3   42.10    4.50
  -7  10  -3   40.40    4.50
   7  10   3   37.10    6.10
   7  10   3   42.80    4.60
  -7 -10   3   46.20    5.90
  -7  10  -3   40.20    5.40
   7  10   3   35.70    4.30
  -8 -10  -3    7.60    3.90
  -8  10   3   13.70    4.20
   8  10  -3    8.60    4.00
   8  10  -3   11.10    2.70
   8  10  -3   11.00    2.80
   8  10   3    7.30    2.90
  -8  10  -3    5.00    3.30
   8  10   3    5.60    4.10
  -8 -10   3    6.50    3.70
   8  10   3    8.60    2.70
  -8  10  -3   11.40    4.00
   0  11  -3  112.99    8.00
   0  11   3  103.59    7.70
   0 -11   3  111.99    7.70
   0 -11  -3   97.69    7.40
  -1 -11  -3   59.99    6.20
   1  11  -3   65.49    6.50
   1 -11   3   71.19    6.70
   1  11  -3   58.69    5.10
  -1  11   3   55.89    6.10
  -1  11  -3   71.99    7.00
   1  11   3   61.89    6.30
   1 -11  -3   60.39    6.10
  -1 -11   3   63.39    6.20
   2 -11   3   23.10    4.30
   2  11  -3   13.00    4.20
  -2  11   3   17.10    4.40
   2  11  -3   14.80    2.90
   2  11   3   22.00    4.50
   2 -11  -3   25.00    4.30
  -2  11  -3   15.80    4.70
   3  11  -3   16.00    3.50
   3 -11   3   23.50    4.20
  -3 -11  -3   16.00    4.30
   3  11  -3   15.80    4.30
  -3  11   3   19.30    5.40
   3 -11   3   18.50    3.60
   3 -11  -3   14.80    3.70
   3 -11  -3   15.50    3.20
  -3  11  -3   11.00    5.90
  -3 -11   3   23.80    4.80
   3  11   3   16.10    4.20
   4  11  -3    2.90    3.50
  -4 -11  -3    1.00    3.40
   4  11  -3    2.60    2.90
   4 -11   3    5.00    2.60
  -4  11   3    4.20    6.40
   4 -11   3    6.40    2.90
  -4  11  -3    2.30    2.70
   4  11   3    3.30    3.60
  -4 -11   3    1.10    3.50
   4 -11  -3    3.80    2.60
  -4  11  -3    0.00    4.20
   5  11  -3   24.40    4.30
   5 -11   3   22.10    3.70
   5  11  -3   29.60    4.60
  -5 -11  -3   10.00    3.70
  -5  11   3   18.00    4.60
   5 -11   3   18.60    3.30
   5  11   3   31.30    4.60
  -5  11  -3   21.50    4.70
   5 -11  -3   21.30    3.60
  -5  11  -3   13.50    3.00
   5  11   3   16.70    4.10
   5 -11  -3   18.60    3.30
  -5 -11   3   20.40    4.70
  -6 -11  -3    8.80    3.80
   6 -11   3    2.50    2.50
   6  11  -3    5.00    3.60
   6  11  -3    3.90    3.10
   6 -11   3    2.80    2.50
  -6  11   3    4.10    3.40
  -6  11   3   -0.30    3.50
   6 -11  -3    6.80    2.40
   6  11   3    3.40    3.10
   6 -11  -3    2.50    2.30
  -6 -11   3   -2.00    3.60
   6  11   3    1.00    3.40
  -6  11  -3   10.00    4.10
  -6  11  -3    1.50    2.40
   7  11  -3   79.39    6.50
  -7  11   3   81.59    7.70
  -7  11   3   85.99    8.80
   7  11  -3   77.09    6.00
   7  11  -3   79.89    7.80
  -7 -11  -3   94.89    8.10
   7  11   3   81.29    6.30
  -7 -11   3   96.29    8.10
  -7  11  -3   84.49    7.70
   7  11   3   86.79    6.70
  -7  11  -3   71.19    6.00
   7  11   3   87.49    8.70
   0  12   3   18.60    4.60
   0 -12   3   15.10    4.40
   0 -12  -3   23.30    4.70
   0  12  -3   19.50    4.80
   1  12  -3    7.70    2.70
   1  12  -3    5.90    3.70
  -1  12   3    7.00    3.70
   1 -12   3    8.00    4.00
  -1 -12  -3   19.10    4.60
   1 -12  -3    8.60    3.80
   1  12   3    4.20    3.70
  -1 -12   3    9.60    4.10
  -1  12  -3   -0.20    3.80
   2  12  -3    6.40    2.80
  -2  12   3    9.00    3.80
   2 -12   3    6.90    3.70
   2  12  -3   11.70    4.20
  -2 -12  -3    6.40    3.90
  -2  12  -3    2.60    4.20
  -2 -12   3    5.90    3.70
   2  12   3    7.60    3.90
   2 -12  -3    2.50    3.60
   3  12  -3    6.50    4.00
  -3 -12  -3    0.20    3.30
  -3  12   3   -0.30    3.60
   3  12  -3    3.50    2.90
   3 -12   3   12.50    6.40
   3 -12  -3    2.50    3.20
   3  12   3    1.60    3.50
  -3 -12   3    5.20    3.60
  -3  12  -3    4.20    4.10
  -4  12   3   23.00    5.20
   4  12  -3   10.20    4.30
   4  12  -3   15.60    3.70
  -4 -12  -3   12.70    4.40
   4 -12   3   20.90    4.10
  -4  12  -3   12.40    4.50
  -4  12  -3   16.90    3.10
   4  12   3   27.50    6.40
   4  12   3   19.00    4.50
   4 -12  -3   19.80    3.90
  -4 -12   3   20.40    4.70
   5  12  -3    9.90    3.70
   5 -12   3   12.30    3.30
   5 -12   3   10.40    3.40
  -5  12   3    9.50    4.20
  -5 -12  -3    6.20    4.00
   5  12  -3   18.00    4.10
  -5  12  -3    6.60    2.50
   5  12   3    5.80    3.80
   5 -12  -3   10.00    3.20
  -5  12  -3    6.10    4.60
  -5 -12   3   13.10    4.50
   5  12   3   12.60    4.10
   5 -12  -3   10.50    3.20
   6 -12   3   10.90    3.00
  -6  12   3   14.90    4.70
   6  12  -3    8.80    3.70
   6  12  -3    8.80    3.80
  -6 -12  -3   18.10    4.60
   6 -12   3   12.40    3.10
  -6  12   3    9.50    4.10
  -6  12  -3    6.60    2.80
  -6  12  -3    3.90    3.90
   6  12   3   12.60    4.20
   6  12   3    6.30    3.60
   6 -12  -3   11.10    2.90
   6 -12  -3   11.50    3.10
  -6 -12   3   12.90    4.50
   0 -13  -3   -1.80    3.70
   0  13  -3   11.00    4.30
   0  13  -3   -1.70    2.30
   0 -13   3    0.60    3.90
   0  13   3   -1.10    4.00
   1  13  -3    8.60    4.40
  -1 -13  -3    8.40    4.20
  -1  13   3   16.30    4.90
   1  13  -3   15.40    3.20
   1 -13   3   11.10    4.20
  -1  13  -3   11.20    4.70
  -1 -13   3   15.10    4.50
   1  13   3   11.40    4.40
   1 -13  -3   19.50    4.50
   2  13  -3    2.10    2.80
   2  13  -3   -1.60    4.20
  -2 -13  -3    3.30    3.60
  -2  13   3    2.00    4.20
   2 -13   3   -1.70    3.40
   2 -13  -3   -3.50    3.30
   2  13   3   -2.40    3.50
  -2  13  -3    0.90    4.10
  -2 -13   3   -5.60    3.40
  -3 -13  -3   -1.90    3.70
   3 -13   3    6.20    3.60
   3  13  -3   -4.00    2.60
   3  13  -3   -1.20    3.60
  -3  13   3    0.50    3.80
  -3 -13   3    1.90    4.00
  -3  13  -3    8.90    4.80
   3  13   3   -3.50    3.60
   3 -13  -3   -3.50    2.90
   4 -13   3    9.20    3.40
   4  13  -3    9.80    3.40
  -4 -13  -3   12.50    4.90
  -4  13   3   11.80    4.90
   4  13  -3    5.90    4.00
   4  13   3    9.00    4.30
  -4  13  -3   22.60    5.60
  -4  13  -3    6.00    2.70
   4  13   3    4.40    3.40
   4 -13  -3    9.90    3.50
  -4 -13   3    7.10    4.40
   1   0   4  120.49    3.90
   1   0  -4  116.79    3.70
  -1   0  -4  125.19    3.90
   1   0   4  116.39    3.80
  -1   0   4  121.09    3.80
  -1   0   4  122.29    3.80
  -2   0   4   19.90    1.80
  -2   0   4   24.00    1.80
   2   0  -4   20.70    1.60
   2   0  -4   19.70    1.60
   2   0   4   22.60    1.80
  -2   0  -4   18.80    1.90
   2   0   4   20.60    1.80
  -2   0  -4   19.50    1.90
   3   0   4  163.78    4.60
   3   0   4  172.08    4.60
  -3   0  -4  169.68    5.00
  -3   0   4  172.48    4.80
  -3   0  -4  173.58    5.00
   3   0   4  159.38    5.80
  -3   0   4  185.08    6.30
  -3   0   4  178.78    4.80
  -4   0   4 2874.81   66.69
  -4   0  -4 2773.42   64.79
  -4   0   4 2856.31   64.49
   4   0   4 2775.72   66.29
  -4   0  -4 2807.32   64.79
  -4   0   4 2882.81   64.49
  -5   0   4  211.58    8.30
  -5   0  -4  232.68    6.30
  -5   0  -4  215.88    6.30
   5   0   4  233.38    8.30
  -6   0   4  163.78    7.60
  -6   0  -4  167.78    5.20
  -6   0  -4  174.98    5.20
   6   0   4  169.98    7.50
   7   0   4    7.90    2.90
  -7   0  -4    9.60    1.40
  -7   0  -4   11.20    1.60
  -7   0   4    7.80    2.70
  -8   0   4    1.60    2.60
   8   0   4    4.60    2.90
  -8   0  -4    2.80    1.40
  -8   0  -4    0.20    1.40
  -9   0  -4   39.50    2.90
   9   0   4   42.70    5.20
 -10   0  -4  116.99    4.60
  10   0   4  114.19    8.30
  11   0   4    3.80    3.90
  12   0   4   36.50    5.70
   0  -1  -4   20.90    1.90
   0   1   4   18.60    1.90
   0   1  -4   12.50    1.50
   0   1   4   19.00    1.70
   0   1  -4   16.20    1.50
   0  -1  -4   17.50    1.60
   0  -1   4   14.80    1.50
   0  -1   4   14.00    1.50
   1  -1   4 5688.73  129.29
   2   1  -4 1083.19   24.90
  -2   1   4 1049.89   24.90
   2  -1   4 1054.59   24.90
   2  -1   4 1059.59   25.10
  -2   1   4 1039.70   24.90
  -2  -1  -4 1046.10   25.10
  -2  -1  -4 1071.29   25.10
   2   1  -4 1067.69   25.60
   2  -1   4 1080.19   24.90
   2  -1  -4 1075.79   24.70
   2  -1  -4 1082.09   24.70
  -2  -1   4 1069.09   25.00
   2   1   4 1071.79   25.00
  -2   1  -4 1045.00   25.00
  -2   1  -4 1052.89   25.00
  -2  -1   4 1055.49   25.00
   2   1   4 1060.59   25.00
  -2  -1   4 1053.59   25.60
   3  -1   4  664.03   15.50
  -3   1   4  661.33   15.60
  -3   1   4  661.23   15.70
   3   1  -4  660.73   17.10
  -3  -1  -4  647.14   16.00
   3  -1   4  674.83   15.50
  -3  -1  -4  656.03   16.00
   3   1  -4  663.33   15.40
   3  -1   4  666.33   16.60
   3   1  -4  653.13   15.40
  -3  -1   4  645.34   17.00
  -3   1  -4  658.33   15.90
   3   1   4  643.64   15.70
  -3  -1   4  644.64   15.80
  -3   1  -4  646.54   15.90
  -3  -1   4  645.94   15.80
   3   1   4  666.03   15.70
  -4   1   4  196.98    7.20
  -4   1   4  202.08    5.30
   4   1  -4  190.78    7.30
  -4   1   4  199.28    5.30
  -4  -1  -4  202.98    5.90
  -4  -1  -4  206.08    5.90
   4  -1   4  201.68    7.00
   4   1   4  196.98    7.20
  -4  -1   4  182.48    5.50
  -4   1  -4  196.98    6.90
  -4  -1   4  192.88    7.30
  -4   1  -4  198.28    5.70
  -4  -1   4  186.78    5.50
  -4   1  -4  202.38    5.70
  -5  -1  -4  331.37    8.90
   5   1  -4  340.17   11.00
  -5   1   4  334.07   11.10
   5  -1   4  330.07   10.50
  -5  -1  -4  345.97    9.00
  -5  -1   4  326.47   11.00
  -5   1  -4  337.67    8.70
  -5   1  -4  328.27    8.70
   5   1   4  343.27   10.90
  -5   1  -4  321.17   10.40
  -5  -1   4  340.87    8.60
  -5  -1   4  317.87    8.60
  -6  -1  -4  683.43   16.90
  -6   1   4  699.43   19.50
   6   1  -4  652.33   19.40
  -6  -1  -4  685.83   16.90
  -6   1  -4  686.33   16.70
  -6   1  -4  694.83   19.20
   6   1   4  724.43   19.60
  -6   1  -4  683.93   16.70
  -6  -1   4  673.53   19.50
  -6  -1   4  683.83   16.60
  -6  -1   4  675.63   16.60
  -7   1   4   78.49    5.80
  -7  -1  -4   75.09    3.50
   7  -1   4   77.49    5.60
   7   1  -4   82.59    6.10
  -7  -1  -4   79.59    3.60
  -7   1  -4   80.29    3.30
  -7   1  -4   79.19    3.30
  -7   1  -4   76.79    5.60
   7   1   4   83.19    6.10
  -7  -1   4   76.69    6.00
  -8  -1  -4   89.49    4.00
  -8   1   4   99.29    7.00
   8  -1   4   92.39    6.60
   8   1  -4   89.89    6.90
  -8  -1  -4   95.99    4.10
   8   1   4   98.09    6.90
  -8   1  -4   97.99    3.80
  -8   1  -4   87.79    6.50
   9   1  -4  217.68   10.80
   9  -1   4  226.48   10.50
  -9  -1  -4  224.28    7.10
  -9   1   4  206.98   10.50
  -9  -1  -4  220.98    7.00
   9   1   4  217.48   10.50
 -10  -1  -4    9.10    2.00
  10  -1   4    9.80    4.00
 -10  -1  -4    8.60    2.10
  10   1   4    4.60    3.70
  11  -1   4   75.99    7.70
 -11  -1  -4   72.19    4.10
  11   1   4   83.29    8.20
  12  -1   4    7.10    4.30
  12   1   4   15.10    4.70
   0   2  -4  885.01   21.20
   0  -2  -4  851.41   21.10
   0  -2   4  892.71   21.20
   0  -2   4  888.31   21.20
   0   2  -4  887.11   21.20
   0   2   4  870.41   21.10
   0  -2  -4  857.21   21.10
   1  -2   4  408.56   11.50
   1   2  -4  426.96   11.50
   1   2  -4  431.56   11.60
   1   2  -4  434.26   11.20
  -1   2   4  478.55   11.60
  -1  -2  -4  487.65   11.80
  -1   2   4  477.15   11.60
   1  -2   4  446.76   11.60
  -1   2  -4  447.26   11.60
   1  -2  -4  491.95   11.60
  -1  -2   4  446.26   11.20
  -1  -2   4  438.96   11.60
  -1   2  -4  429.66   11.60
   1   2   4  477.85   11.70
   1  -2  -4  487.05   11.60
  -1  -2   4  434.16   11.60
   2  -2   4 2228.58   51.69
   2  -2   4 2251.37   51.49
   2   2  -4 2304.87   51.79
  -2  -2  -4 2180.78   51.99
  -2   2   4 2292.47   51.79
   2   2  -4 2240.48   52.19
  -2  -2  -4 2242.98   52.09
   2  -2   4 2243.48   51.79
   2   2  -4 2240.48   51.79
  -2   2   4 2228.38   51.79
  -2  -2   4 2248.97   52.19
  -2   2  -4 2267.77   51.89
   2  -2  -4 2261.47   51.59
   2   2   4 2158.28   51.89
  -2   2  -4 2201.18   51.89
  -2  -2   4 2252.97   51.99
  -2  -2   4 2262.37   51.99
   2   2   4 2246.98   51.89
  -2   2  -4 2215.28   51.49
   2  -2  -4 2266.07   51.59
   3   2  -4 1692.13   39.90
  -3   2   4 1614.44   38.70
  -3  -2  -4 1655.83   39.20
   3  -2   4 1664.33   39.20
   3  -2   4 1657.73   38.60
  -3  -2  -4 1602.04   39.10
   3   2  -4 1699.93   38.70
   3  -2   4 1695.33   38.60
  -3   2   4 1660.23   38.80
   3   2  -4 1721.73   38.70
   3   2   4 1602.24   38.90
   3  -2  -4 1646.94   38.20
  -3  -2   4 1691.33   39.10
  -3  -2   4 1696.63   39.10
   3   2   4 1643.54   38.90
  -3  -2   4 1722.23   39.90
  -3   2  -4 1642.44   38.90
   3  -2  -4 1671.33   38.20
  -3   2  -4 1664.43   39.00
  -3   2  -4 1702.93   39.20
  -4   2   4  677.43   18.30
  -4  -2  -4  672.83   17.00
   4  -2   4  688.13   17.50
  -4   2   4  660.53   16.30
  -4  -2  -4  687.23   16.90
   4   2  -4  654.83   18.10
  -4   2   4  681.63   16.40
  -4  -2   4  644.74   16.70
   4   2   4  674.43   18.40
  -4   2  -4  688.93   16.60
   4   2   4  690.03   16.40
  -4  -2   4  672.43   18.10
  -4   2  -4  665.43   16.60
   4   2   4  682.53   16.40
  -4  -2   4  661.53   16.70
  -4   2  -4  718.03   17.60
   5  -2   4  303.07    9.80
  -5  -2  -4  321.67    8.80
  -5  -2  -4  314.07    8.80
  -5   2   4  322.77    8.00
  -5   2   4  315.77    8.00
   5   2  -4  291.77   10.20
  -5   2  -4  294.87    8.30
  -5   2  -4  310.17    9.80
  -5  -2   4  308.67    8.50
  -5   2  -4  294.87    8.40
  -5  -2   4  306.67   14.20
  -5  -2   4  297.37    8.50
   6   2  -4  222.78    8.80
   6  -2   4  215.08    8.20
  -6  -2  -4  194.48    6.50
  -6   2   4  193.98    8.40
  -6  -2  -4  203.68    6.60
  -6  -2   4  215.88    6.40
  -6   2  -4  200.98    6.10
   6   2   4  202.98    8.70
  -6  -2   4  223.48    8.80
  -6   2  -4  206.48    6.20
  -6  -2   4  199.98    6.30
  -7  -2  -4  160.28    5.60
  -7  -2  -4  161.58    5.60
   7  -2   4  147.69    7.30
   7   2  -4  150.88    8.00
  -7   2   4  159.18    7.70
  -7   2  -4  148.09    5.10
  -7   2  -4  139.99    4.90
  -7   2  -4  157.28    7.40
  -7  -2   4  142.79    5.20
  -7  -2   4  145.39    7.80
   7   2   4  155.98    8.00
  -7  -2   4  145.29    5.20
   8   2  -4   76.69    6.70
  -8   2   4   85.49    6.50
  -8  -2  -4   80.99    4.20
   8  -2   4   91.59    6.40
  -8  -2  -4   84.79    4.30
  -8  -2   4   94.89    4.10
  -8  -2   4   86.39    4.00
  -8   2  -4   79.59    3.80
  -8   2  -4   86.49    3.80
  -8   2  -4   84.19    6.40
   8   2   4   92.39    7.00
  -8  -2   4   79.99    6.40
  -9   2   4   13.10    3.60
  -9  -2  -4   15.40    2.50
   9  -2   4   18.40    4.30
   9   2  -4   16.10    4.00
  -9  -2  -4   12.60    2.30
  -9   2  -4   14.30    1.90
  -9  -2   4   14.10    2.20
  -9  -2   4   18.50    2.20
   9   2   4   17.00    4.20
  -9   2  -4   21.40    2.30
  -9   2  -4   11.90    3.50
  10   2  -4  220.38   11.50
 -10  -2  -4  216.58    7.40
  10  -2   4  213.58   10.70
 -10  -2   4  192.28    6.90
 -10  -2   4  202.28    6.90
  10   2   4  239.58   11.60
 -11  -2  -4   37.00    3.40
 -11  -2  -4   39.20    3.50
  11   2  -4   39.70    6.00
 -11  -2   4   36.70    3.30
  11   2   4   38.20    6.10
 -11  -2   4   39.70    3.50
 -12  -2  -4   26.90    2.90
 -12  -2  -4   30.80    3.20
  12   2   4   21.30    5.40
   0  -3  -4 1982.10   47.40
   0  -3  -4 2065.29   47.50
   0   3  -4 2077.29   47.50
   0   3  -4 2035.00   47.50
   0   3   4 1978.30   47.40
   0   3   4 1982.00   47.40
   0  -3   4 2052.49   47.50
   0  -3   4 2031.30   47.40
  -1   3   4  597.34   15.60
  -1  -3  -4  614.84   15.80
   1  -3   4  614.04   15.70
  -1   3   4  623.44   15.70
   1  -3   4  604.44   15.60
   1   3  -4  626.64   15.80
   1   3  -4  616.44   15.10
  -1  -3  -4  619.04   15.80
   1   3  -4  627.84   15.80
  -1   3  -4  596.84   15.70
  -1   3  -4  607.54   15.80
  -1  -3   4  614.54   15.80
   1  -3  -4  650.23   15.70
  -1  -3   4  610.84   15.80
   1   3   4  626.44   15.80
   1  -3  -4  629.74   15.60
   1   3   4  637.14   15.90
   2  -3   4 1255.07   29.80
  -2   3   4 1261.07   29.90
  -2   3   4 1257.07   29.90
   2   3  -4 1239.28   29.90
   2   3  -4 1243.08   30.00
   2  -3   4 1281.17   29.80
   2   3  -4 1240.78   30.00
  -2  -3  -4 1256.67   30.10
  -2  -3  -4 1251.57   30.20
   2   3   4 1262.37   30.10
  -2   3  -4 1265.77   30.10
  -2   3  -4 1264.77   29.10
   2  -3  -4 1216.38   29.70
  -2  -3   4 1246.08   30.10
   2   3   4 1259.97   30.10
  -2   3  -4 1239.68   30.00
  -2  -3   4 1238.08   30.10
   2  -3  -4 1260.87   29.70
  -2  -3   4 1259.47   30.00
   3  -3   4  378.26    9.70
   3  -3   4  360.86    9.60
   3   3  -4  359.66    9.90
   3   3  -4  361.66    9.80
  -3   3   4  357.56    9.90
  -3  -3  -4  362.66   10.30
   3   3  -4  350.86   10.60
  -3  -3  -4  366.46   10.20
  -3   3   4  365.76    9.90
  -3   3  -4  363.26   10.00
  -3   3  -4  368.06    9.80
   3   3   4  356.96   10.00
  -3  -3   4  369.16   10.60
   3   3   4  378.06   10.10
  -3   3  -4  380.36   10.10
  -3  -3   4  367.56   10.20
   3  -3  -4  362.76    9.40
  -3  -3   4  368.46   10.20
   3  -3  -4  361.26    9.40
   4   3  -4  833.32   21.90
  -4  -3  -4  844.22   21.00
   4  -3   4  830.22   19.80
  -4  -3  -4  835.02   20.90
  -4   3   4  853.21   20.40
   4   3  -4  817.62   20.10
   4   3  -4  836.72   20.20
  -4   3   4  848.12   20.40
   4  -3   4  830.52   21.00
   4  -3   4  819.12   19.70
  -4   3  -4  813.42   20.60
  -4  -3   4  837.92   21.80
  -4   3  -4  850.51   21.00
  -4   3  -4  830.32   20.50
   4   3   4  830.52   20.40
   4   3   4  851.91   20.50
  -4  -3   4  868.01   20.90
  -4  -3   4  794.22   20.70
  -5   3   4  123.19    6.10
  -5  -3  -4  117.39    5.00
  -5   3   4  113.09    4.30
  -5  -3  -4  118.89    4.90
  -5   3   4  113.29    4.30
   5   3  -4  137.49    9.90
   5  -3   4  126.59    5.50
  -5   3  -4  122.29    4.70
  -5  -3   4  127.99    4.90
  -5   3  -4  124.89    4.60
  -5  -3   4  123.99    4.90
  -5   3  -4  132.09    5.60
   5   3   4  125.49    6.40
   5   3   4  115.69    4.10
  -5  -3   4  125.19    6.10
  -6   3   4  388.06   10.70
   6  -3   4  433.26   12.90
   6   3  -4  407.06   13.50
  -6   3   4  391.36   13.20
  -6  -3  -4  400.26   11.60
  -6   3   4  394.36   10.70
  -6  -3  -4  402.46   11.60
  -6   3  -4  421.86   11.10
  -6   3  -4  420.86   11.20
  -6   3  -4  415.56   13.00
   6   3   4  414.26   13.70
  -6  -3   4  437.26   11.60
  -6  -3   4  412.16   11.40
  -6  -3   4  430.56   13.60
  -7   3   4  206.68    6.50
   7  -3   4  230.78    9.10
  -7  -3  -4  216.98    7.50
  -7   3   4  215.68    6.50
   7   3  -4  214.18    9.60
  -7  -3  -4  218.58    7.40
  -7   3   4  214.98    9.40
  -7   3  -4  215.48    6.90
  -7  -3   4  225.28    9.70
  -7  -3   4  223.88    7.30
  -7  -3   4  220.28    7.30
   7   3   4  208.18    9.60
  -7   3  -4  223.48    6.90
  -7   3  -4  230.38    9.20
   8   3  -4  408.36   14.60
  -8   3   4  398.96   14.40
  -8  -3  -4  390.86   11.60
  -8   3   4  405.96   10.60
  -8   3   4  404.56   10.50
  -8  -3   4  403.46   14.50
  -8   3  -4  400.06   13.80
  -8  -3   4  385.66   11.40
  -8  -3   4  402.06   11.40
   8   3   4  398.66   14.70
  -8   3  -4  393.86   11.00
  -8   3  -4  388.16   11.00
  -9   3   4   90.49    7.60
   9   3  -4   85.79    7.40
  -9  -3  -4   89.19    5.00
  -9  -3  -4   85.99    4.80
  -9   3  -4   86.39    4.20
  -9   3  -4   83.59    4.30
   9   3   4   91.49    7.60
  -9   3  -4   89.19    7.00
  -9  -3   4   83.39    5.90
  -9  -3   4   87.49    4.70
  10   3  -4  163.18   11.80
 -10  -3  -4  154.08    6.70
 -10  -3  -4  165.68    6.80
 -10   3  -4  176.18    6.10
 -10   3  -4  169.28    9.60
 -10  -3   4  172.18    6.60
 -10   3  -4  169.58    6.10
  10   3   4  164.58   11.40
 -10  -3   4  154.38    6.40
 -11  -3  -4    4.20    2.30
  11   3  -4   11.30    4.10
 -11  -3   4    7.50    2.20
 -11  -3   4    6.50    2.40
  11   3   4    5.50    4.00
  12   3  -4    1.80    4.10
 -12  -3  -4    7.50    2.80
 -12  -3  -4    4.60    2.20
 -12  -3   4    4.30    2.40
 -12  -3   4    2.20    2.10
  12   3   4    6.90    4.20
   0   4  -4 1099.19   27.00
   0   4  -4 1113.19   26.90
   0  -4   4 1126.39   27.00
   0  -4  -4 1091.49   26.90
   0   4   4 1047.90   26.90
   0  -4   4 1134.19   26.90
   0   4   4 1053.19   26.80
   1   4  -4  487.15   12.50
   1   4  -4  490.05   13.50
  -1  -4  -4  518.55   13.60
   1   4  -4  484.45   13.40
  -1  -4  -4  513.55   13.60
  -1   4   4  487.55   13.40
  -1   4   4  502.85   13.50
   1  -4   4  498.25   13.40
   1  -4   4  494.15   13.30
   1  -4  -4  505.85   13.30
  -1   4  -4  482.05   13.30
  -1  -4   4  474.15   13.40
   1   4   4  508.05   13.50
  -1  -4   4  473.05   13.40
  -1   4  -4  507.05   13.50
   1  -4  -4  501.35   13.30
   2  -4   4  436.36   11.50
   2   4  -4  416.26   11.40
  -2  -4  -4  395.96   11.70
  -2  -4  -4  412.46   11.80
   2   4  -4  428.26   11.70
   2   4  -4  432.76   11.70
   2  -4   4  432.46   11.50
  -2   4   4  415.16   11.60
  -2   4   4  417.56   11.60
  -2  -4   4  409.36   11.80
  -2   4  -4  414.06   11.70
  -2   4  -4  417.66   10.40
   2  -4  -4  413.46   11.40
   2   4   4  409.96   11.60
  -2   4  -4  416.26   11.60
   2  -4  -4  411.26   11.40
   2   4   4  421.56   11.80
  -2  -4   4  430.86   11.90
   3  -4   4 1335.37   31.80
  -3  -4  -4 1321.67   32.50
   3  -4   4 1286.47   31.70
  -3   4   4 1306.77   32.10
   3   4  -4 1290.37   32.00
  -3  -4  -4 1334.67   32.50
   3   4  -4 1370.06   32.20
  -3   4   4 1328.27   32.10
   3   4  -4 1300.07   32.50
   3  -4  -4 1367.46   31.70
  -3  -4   4 1323.67   32.40
  -3   4  -4 1333.87   32.20
   3  -4  -4 1352.06   31.60
   3   4   4 1295.87   32.10
  -3   4  -4 1336.17   31.50
   3   4   4 1377.16   32.30
  -3  -4   4 1345.47   32.40
  -3   4  -4 1329.67   32.30
  -4  -4  -4  253.07    8.30
  -4   4   4  253.77    7.70
  -4  -4  -4  258.97    8.30
   4  -4   4  254.17    7.20
   4  -4   4  246.08    7.20
   4   4  -4  252.67    7.60
   4   4  -4  250.07    8.80
   4   4  -4  249.58    7.60
  -4   4   4  252.57    7.80
   4   4   4  236.98    7.80
   4  -4  -4  248.28    6.90
  -4  -4   4  255.27    8.20
  -4   4  -4  251.07    7.90
  -4  -4   4  255.87    8.20
   4  -4  -4  249.88    6.90
   4   4   4  247.58    7.80
  -4   4  -4  257.27    7.90
  -4   4  -4  251.77    8.00
  -5   4   4  666.33   18.50
  -5  -4  -4  607.44   17.90
   5   4  -4  659.73   16.20
   5   4  -4  652.63   16.30
  -5   4   4  653.53   16.70
  -5  -4  -4  635.74   17.30
   5   4  -4  649.34   18.40
  -5   4   4  652.33   16.70
  -5   4  -4  642.14   17.30
   5   4   4  650.83   16.40
   5   4   4  645.24   18.80
  -5  -4   4  642.24   17.20
  -5   4  -4  666.53   17.00
   5   4   4  630.84   16.50
  -5  -4   4  650.33   17.20
  -5   4  -4  651.03   16.80
  -6   4   4   75.29    5.70
  -6   4   4   71.99    3.90
  -6  -4  -4   71.89    4.50
   6   4  -4   73.59    5.70
  -6   4   4   75.29    3.90
  -6  -4  -4   70.99    4.40
  -6  -4   4   73.99    6.30
   6   4   4   76.09    3.30
  -6   4  -4   66.79    4.10
  -6   4  -4   69.39    5.00
  -6   4  -4   77.09    4.00
   6   4   4   72.19    5.90
  -6  -4   4   76.89    4.50
  -7   4   4  628.84   16.60
  -7   4   4  671.03   19.70
  -7  -4  -4  625.04   17.50
  -7  -4  -4  666.33   17.70
  -7   4   4  656.23   16.70
   7   4  -4  641.04   19.70
  -7   4  -4  658.03   18.80
  -7   4  -4  647.34   17.00
  -7  -4   4  660.73   17.50
  -7  -4   4  620.54   17.40
  -7   4  -4  630.74   16.90
   7   4   4  670.43   20.20
   8   4  -4  628.44   19.70
  -8  -4  -4  624.34   16.90
  -8   4   4  623.24   19.50
  -8   4   4  598.44   15.80
  -8   4   4  613.64   15.90
  -8  -4  -4  607.74   17.00
  -8   4  -4  601.64   16.20
  -8   4  -4  592.84   16.10
  -8  -4   4  585.44   16.60
   8   4   4  589.44   19.70
  -8  -4   4  641.44   16.90
  -8   4  -4  611.84   18.60
  -9   4   4   10.00    2.00
  -9   4   4    9.90    3.80
  -9  -4  -4   14.40    2.60
  -9   4   4    8.90    1.90
   9   4  -4   19.30    4.10
  -9  -4  -4   13.50    2.90
  -9   4  -4   13.50    3.70
  -9   4  -4   11.80    2.50
   9   4   4   11.40    3.80
  -9   4  -4   11.30    2.80
  -9  -4   4   10.20    2.50
  -9  -4   4   11.70    2.70
 -10  -4  -4   13.00    2.90
 -10   4   4   13.00    2.10
 -10   4   4   14.00    2.20
  10   4  -4   14.70    4.20
 -10  -4  -4   12.80    2.80
 -10  -4   4   14.40    3.30
 -10   4  -4   11.50    2.40
 -10   4  -4   12.40    2.20
 -10  -4   4   10.20    2.50
  10   4   4   26.10    5.50
 -10   4  -4   11.40    3.70
 -11  -4  -4    8.30    2.80
 -11  -4  -4    8.90    2.80
  11   4  -4    8.90    3.80
  11   4   4   17.80    4.80
 -11   4  -4   12.10    2.20
 -11  -4   4    7.90    2.50
 -11  -4   4   11.90    2.90
 -11   4  -4   10.70    2.30
 -12  -4  -4   31.20    3.70
 -12  -4  -4   29.00    3.70
  12   4  -4   25.50    5.70
  12   4   4   29.00    5.90
 -12  -4   4   29.40    3.50
 -12  -4   4   33.20    3.80
   0  -5  -4   74.39    4.30
   0   5  -4   78.29    4.50
   0  -5  -4   68.69    4.20
   0  -5   4   79.29    4.40
   0   5  -4   79.39    4.40
   0  -5   4   79.59    4.50
   0   5   4   78.89    4.50
   0   5   4   78.79    4.40
   1  -5   4 1094.19   28.00
  -1   5   4 1144.69   28.20
  -1  -5  -4 1146.09   28.30
   1   5  -4 1132.89   28.10
  -1  -5  -4 1082.09   28.10
   1  -5   4 1129.89   28.00
   1   5  -4 1145.19   27.10
   1   5  -4 1130.19   28.30
  -1   5   4 1145.19   28.20
   1  -5  -4 1184.78   28.10
  -1   5  -4 1105.09   28.10
  -1  -5   4 1140.69   28.30
   1   5   4 1135.69   28.20
  -1  -5   4 1092.19   28.20
   1  -5  -4 1146.19   28.00
  -1   5  -4 1150.28   28.30
   1   5   4 1124.29   28.30
  -2   5   4   39.30    3.60
   2   5  -4   35.00    3.50
   2   5  -4   37.80    3.60
   2  -5   4   41.10    3.40
  -2  -5  -4   42.90    3.80
   2   5  -4   37.20    3.20
  -2  -5  -4   48.50    4.00
   2  -5   4   38.30    3.40
  -2   5   4   34.80    3.40
   2   5   4   47.50    3.70
   2   5   4   45.10    3.70
  -2   5  -4   44.80    3.80
  -2  -5   4   34.50    3.80
   2  -5  -4   41.90    3.30
  -2   5  -4   35.90    3.40
   2  -5  -4   41.50    3.40
  -2  -5   4   42.10    3.80
   3   5  -4  258.07    8.40
  -3   5   4  243.78    8.20
  -3   5   4  234.88    8.20
  -3  -5  -4  223.38    8.30
   3   5  -4  283.97    8.50
   3  -5   4  256.27    7.90
  -3  -5  -4  243.18    8.60
   3   5  -4  261.47    8.20
   3  -5   4  246.38    7.80
  -3   5  -4  248.98    8.40
  -3   5  -4  245.98    8.40
   3   5   4  240.38    8.40
   3  -5  -4  235.28    7.70
   3   5   4  233.98    8.20
  -3   5  -4  249.18    7.20
  -3  -5   4  260.57    8.50
  -3  -5   4  259.37    8.60
   3  -5  -4  243.78    7.80
   4  -5   4  247.18    7.60
  -4  -5  -4  245.88    8.60
  -4  -5  -4  242.18    8.70
  -4   5   4  253.07    8.30
   4   5  -4  251.67    8.10
   4  -5   4  247.08    7.60
  -4   5   4  249.48    8.20
   4   5  -4  252.17    8.20
   4   5  -4  253.17    9.00
   4  -5  -4  249.18    7.40
   4   5   4  248.68    8.30
  -4  -5   4  263.17    8.70
  -4   5  -4  251.27    7.80
  -4   5  -4  263.87    8.50
  -4  -5   4  251.97    8.60
   4  -5  -4  244.28    7.40
   4   5   4  250.87    8.20
   5   5  -4  114.59    5.00
   5   5  -4  117.99    6.50
  -5   5   4  122.79    5.50
   5   5  -4  129.29    5.20
  -5   5   4  125.49    5.40
  -5  -5  -4  123.49    5.90
   5  -5   4  129.39    4.40
   5  -5   4  128.29    4.40
   5   5   4  125.29    5.40
  -5   5  -4  129.39    5.70
  -5  -5   4  124.19    5.80
  -5  -5   4  118.09    5.90
  -5   5  -4  136.09    5.80
   5   5   4  127.29    5.20
  -5   5  -4  119.49    6.40
   5   5   4  134.99    7.10
  -6   5   4  212.38    9.10
   6   5  -4  208.88    6.70
  -6   5   4  219.38    7.50
  -6  -5  -4  226.48    8.20
   6   5  -4  193.88    6.50
  -6   5   4  209.48    7.60
  -6  -5  -4  224.38    8.30
   6   5  -4  202.38    9.10
   6   5   4  220.58    7.00
   6   5   4  221.88    7.00
  -6  -5   4  211.88    8.00
  -6   5  -4  207.68    7.50
  -6   5  -4  206.98    7.70
  -6   5  -4  200.58    8.10
   6   5   4  225.78    9.70
  -7   5   4   51.39    4.30
  -7   5   4   66.59    6.00
   7   5  -4   63.59    6.20
  -7  -5  -4   51.79    4.90
  -7  -5  -4   60.99    4.80
  -7  -5   4   61.99    4.90
  -7   5  -4   61.99    4.30
  -7   5  -4   63.39    4.60
  -7  -5   4   77.69    5.10
  -7   5  -4   62.99    5.60
   7   5   4   62.49    6.40
  -8   5   4  174.18    9.20
   8   5  -4  177.98    9.50
  -8   5   4  174.28    6.70
  -8  -5  -4  188.58    7.70
  -8  -5  -4  172.18    7.50
  -8   5   4  165.08    6.60
  -8   5  -4  180.78    8.70
  -8  -5   4  166.08    7.50
   8   5   4  179.48    9.80
  -8   5  -4  167.78    6.90
  -8  -5   4  176.88    7.50
  -8   5  -4  163.28    6.80
  -9   5   4   62.29    6.50
   9   5  -4   57.49    6.20
  -9   5   4   64.09    4.10
  -9  -5  -4   59.09    5.20
  -9  -5  -4   62.39    5.00
  -9   5   4   65.99    4.20
  -9   5  -4   54.19    4.50
  -9  -5   4   59.19    4.90
  -9  -5   4   71.09    5.20
  -9   5  -4   65.59    4.50
   9   5   4   52.39    6.60
  -9   5  -4   59.99    6.30
 -10  -5  -4   67.19    5.40
 -10   5   4   62.09    4.10
  10   5  -4   64.99    7.30
 -10   5   4   61.89    4.20
 -10  -5  -4   69.49    5.20
 -10   5  -4   57.19    6.10
 -10  -5   4   55.89    5.00
  10   5   4   50.09    6.20
 -10   5  -4   68.29    4.80
 -10  -5   4   68.09    5.30
 -10   5  -4   52.79    4.20
 -11  -5  -4    7.20    2.80
 -11   5   4    8.60    2.30
  11   5  -4    5.30    4.20
 -11  -5   4   13.40    3.00
 -11  -5   4    6.40    2.80
  11   5   4   10.50    4.30
 -11   5  -4   17.10    2.90
   0  -6  -4   81.69    7.00
   0   6   4   71.79    4.60
   0   6  -4   72.09    4.70
   0   6  -4   91.39    5.20
   0  -6   4   84.89    4.80
   0   6   4   82.69    5.00
   0  -6   4   82.29    5.70
   0  -6  -4   85.09    4.90
  -1   6   4  118.89    8.80
   1   6  -4  132.09    4.80
  -1   6   4  106.69    5.60
   1  -6   4  128.79    6.70
   1   6  -4  135.09    5.90
   1  -6   4  126.29    5.80
  -1  -6  -4  128.99    6.00
   1   6  -4  122.49    5.90
  -1  -6  -4  116.59    5.80
  -1   6  -4  132.49    6.70
   1  -6  -4  117.39    5.70
   1  -6  -4  133.89    5.90
   1   6   4  115.19    5.80
   1   6   4  119.29    6.00
  -1  -6   4  124.39    5.90
  -1   6  -4  122.89    5.80
  -1  -6   4  137.79    6.10
   2  -6   4   83.19    4.60
  -2  -6  -4   57.59    4.40
   2   6  -4   80.59    4.30
  -2  -6  -4   64.09    4.80
  -2   6   4   67.39    4.60
   2   6  -4   79.29    4.80
   2   6  -4   72.69    4.60
   2  -6   4   83.99    5.20
   2   6   4   63.69    4.60
  -2  -6   4   79.69    4.90
  -2   6  -4   68.99    6.00
   2   6   4   68.09    4.80
   2  -6  -4   68.09    4.50
   2  -6  -4   72.29    4.40
  -2   6  -4   75.69    4.60
  -2  -6   4   69.29    4.70
   3   6  -4  190.88    7.20
  -3   6   4  183.08    7.80
  -3   6   4  186.58    7.20
  -3  -6  -4  180.28    7.40
   3  -6   4  196.48    7.00
   3   6  -4  173.08    7.10
   3  -6   4  183.38    6.80
   3   6  -4  184.98    7.40
  -3  -6  -4  197.48    7.70
   3   6   4  195.58    7.50
   3  -6  -4  177.88    6.70
  -3   6  -4  189.28    6.00
   3   6   4  196.08    7.30
  -3   6  -4  191.08   10.10
  -3   6  -4  184.38    7.30
  -3  -6   4  187.98    7.60
   3  -6  -4  178.98    6.80
  -3  -6   4  172.68    7.40
   4   6  -4   30.80    4.90
  -4  -6  -4   27.60    3.50
   4  -6   4   27.10    2.80
   4  -6   4   27.90    2.80
  -4   6   4   26.30    3.10
  -4   6   4   25.60    3.30
  -4  -6  -4   29.10    3.40
   4   6  -4   26.80    3.10
  -4  -6   4   27.70    3.40
  -4   6  -4   26.90    4.20
   4   6   4   30.80    3.40
   4  -6  -4   33.80    2.90
   4  -6  -4   30.20    2.70
  -4   6  -4   29.60    2.70
  -4   6  -4   29.30    3.30
  -4  -6   4   32.20    3.50
   4   6   4   25.30    3.00
   5  -6   4  110.99    4.60
   5  -6   4  110.49    4.60
  -5  -6  -4  107.09    6.00
  -5   6   4  111.69    5.50
  -5  -6  -4  123.59    6.40
   5   6  -4  112.69    5.40
   5   6  -4  112.19    6.40
   5   6  -4  100.29    5.10
  -5   6   4  102.79    5.70
  -5  -6   4  106.99    5.90
  -5   6  -4  103.29    5.10
   5   6   4  114.19    7.00
  -5   6  -4  104.49    6.00
   5   6   4  104.49    7.70
   5  -6  -4  103.49    4.20
   5  -6  -4  104.79    4.20
  -5   6  -4  101.79    5.50
  -5  -6   4  103.29    6.00
   5   6   4  107.89    6.10
   6   6  -4  603.04   18.90
  -6   6   4  622.34   18.80
   6   6  -4  603.34   16.40
   6   6  -4  610.74   16.50
  -6  -6  -4  607.74   17.80
  -6   6   4  610.34   17.20
  -6  -6  -4  628.44   18.10
  -6   6   4  619.24   17.70
   6   6   4  627.84   19.60
  -6  -6   4  660.33   18.10
  -6   6  -4  645.94   17.60
   6   6   4  625.54   16.70
  -6  -6   4  623.54   17.80
  -6   6  -4  630.84   17.80
   6   6   4  648.74   16.90
  -6   6  -4  583.94   17.20
  -7  -6  -4  271.87    9.90
  -7  -6  -4  251.87    9.50
  -7   6   4  233.68    8.70
  -7   6   4  246.38   12.00
   7   6  -4  236.78    7.30
  -7   6   4  241.68   10.60
   7   6  -4  242.58    7.30
   7   6  -4  234.88   10.60
  -7  -6   4  244.88    9.50
  -7   6  -4  243.78    9.60
   7   6   4  251.77    7.70
   7   6   4  248.38    7.80
  -7  -6   4  240.28    9.30
   7   6   4  255.77   11.60
  -7   6  -4  238.48    8.90
  -7   6  -4  240.98    9.10
  -8  -6  -4   24.00    3.70
   8   6  -4   24.50    4.60
  -8  -6  -4   29.60    3.90
  -8   6   4   23.40    5.00
  -8   6   4   24.80    3.10
  -8  -6   4   22.80    3.40
  -8   6  -4   28.90    3.60
  -8   6  -4   19.70    3.00
  -8  -6   4   18.90    3.60
  -8   6  -4   23.20    3.80
   8   6   4   24.70    4.50
  -9   6   4   49.80    4.40
   9   6  -4   49.10    6.70
  -9  -6  -4   37.90    5.10
  -9  -6  -4   49.70    5.00
  -9   6   4   48.10    5.80
  -9   6   4   41.70    3.90
  -9   6  -4   44.00    4.30
  -9   6  -4   44.60    4.20
  -9  -6   4   45.20    4.50
   9   6   4   45.40    6.10
  -9  -6   4   43.20    4.70
  -9   6  -4   46.80    5.30
 -10  -6  -4   10.50    3.10
 -10  -6  -4    5.90    3.10
 -10   6   4    3.30    2.40
  10   6  -4    8.50    4.20
 -10   6   4    7.30    2.60
 -10   6  -4    0.40    2.40
  10   6   4    7.70    4.40
 -10   6  -4    0.40    3.40
 -10  -6   4   -1.00    2.50
 -10   6  -4    1.30    2.30
 -10  -6   4   11.80    3.30
  11   6  -4   40.40    6.70
 -11  -6  -4   59.19    5.50
 -11   6   4   49.99    4.50
 -11  -6  -4   50.99    6.50
 -11   6   4   40.80    4.20
 -11   6  -4   48.80    4.90
 -11   6  -4   42.20    4.20
 -11  -6   4   42.90    4.60
 -11  -6   4   61.29    5.40
  11   6   4   42.90    6.50
   0   7  -4  356.16   11.90
   0  -7  -4  365.56   11.90
   0  -7   4  370.46   12.10
   0  -7  -4  387.86   12.10
   0   7   4  380.86   12.00
   0   7  -4  380.26   12.30
   0   7   4  398.96   12.40
   0  -7   4  369.76   11.90
  -1  -7  -4   72.99    5.00
   1  -7   4   71.19    4.90
   1   7  -4   67.29    5.00
   1   7  -4   67.89    3.90
  -1   7   4   86.39    5.30
   1   7  -4   62.49    4.90
  -1   7   4   66.79    4.90
   1  -7   4   63.39    4.90
  -1  -7  -4   81.69    5.40
  -1  -7   4   68.89    5.10
   1   7   4   72.79    4.90
   1   7   4   59.69    5.10
  -1   7  -4   64.09    5.00
   1  -7  -4   77.19    4.90
   1  -7  -4   64.19    4.90
  -1   7  -4   69.29    5.10
  -1  -7   4   69.09    5.10
   2   7  -4   17.40    3.10
   2   7  -4   14.70    2.40
  -2  -7  -4    8.40    2.70
   2  -7   4   16.90    2.90
   2  -7   4   10.40    2.60
  -2   7   4    7.50    2.40
  -2  -7  -4    7.50    2.50
  -2   7   4   10.90    2.80
   2   7  -4   13.60    2.90
  -2  -7   4   12.00    2.70
  -2  -7   4   13.70    3.00
   2   7   4   11.00    2.60
   2  -7  -4   12.90    2.70
  -2   7  -4   10.50    2.90
  -2   7  -4   12.80    2.80
   2  -7  -4    9.80    2.50
   2   7   4   12.90    2.90
   3   7  -4   89.69    5.40
   3  -7   4   80.09    4.90
  -3   7   4   76.29    5.30
   3  -7   4   75.79    4.80
  -3  -7  -4   72.99    5.60
  -3   7   4   83.69    5.30
   3   7  -4   90.59    5.40
  -3  -7  -4   73.09    5.20
   3   7  -4   75.49    4.90
   3   7   4   72.09    5.30
   3  -7  -4   79.49    4.90
  -3   7  -4   88.59    5.60
   3   7   4   76.09    5.20
  -3  -7   4   80.89    5.50
  -3   7  -4   87.99    3.90
   3  -7  -4   73.69    4.60
  -3   7  -4   84.79    5.30
  -3  -7   4   82.29    5.70
   4  -7   4  152.18    6.90
   4   7  -4  147.89    7.00
  -4  -7  -4  138.09    6.90
  -4   7   4  144.59    6.80
  -4   7   4  141.89    6.90
   4   7  -4  130.99    6.50
   4   7  -4  148.79    6.80
  -4  -7  -4  150.98    7.30
  -4  -7   4  153.98    7.10
  -4   7  -4  136.49    5.60
  -4   7  -4  141.59    6.80
  -4   7  -4  154.98    7.20
   4  -7  -4  143.79    6.10
   4  -7  -4  136.49    5.90
  -4  -7   4  146.89    7.30
   4   7   4  141.29    6.90
   4   7   4  132.39    6.50
   5   7  -4  270.87   10.60
  -5  -7  -4  271.37   10.30
   5   7  -4  275.27    9.40
  -5   7   4  260.77    9.80
   5   7  -4  284.07    9.70
  -5   7   4  265.17   10.00
   5  -7   4  271.67    8.70
  -5  -7  -4  278.57   10.60
   5  -7   4  275.07    8.70
  -5  -7   4  261.07   10.20
  -5   7  -4  285.57    9.20
   5   7   4  291.87    9.90
   5  -7  -4  279.77    8.60
  -5   7  -4  282.57    9.90
   5   7   4  263.77    9.60
  -5  -7   4  278.37   10.50
  -5   7  -4  295.57   10.40
   5  -7  -4  269.27    8.50
  -6   7   4  635.84   19.50
  -6  -7  -4  641.54   18.90
   6   7  -4  635.04   17.50
   6   7  -4  654.63   17.70
  -6  -7  -4  631.94   19.00
  -6   7   4  624.44   18.20
   6  -7   4  617.34   16.20
  -6   7   4  678.83   18.60
   6   7  -4  601.54   19.40
   6  -7   4  650.63   16.30
  -6  -7   4  615.84   18.60
  -6   7  -4  670.73   22.70
  -6   7  -4  656.43   18.70
   6   7   4  670.53   18.00
  -6   7  -4  627.74   18.30
   6   7   4  628.54   17.70
   6   7   4  647.34   20.50
  -6  -7   4  696.53   19.30
  -7  -7  -4   19.50    5.90
   7   7  -4   20.80    2.80
  -7   7   4   21.60    3.50
  -7  -7  -4   24.50    4.00
   7   7  -4   26.30    2.80
  -7   7   4   19.70    3.90
  -7   7   4   16.70    3.00
   7   7  -4   24.70    4.40
   7   7   4   26.70    5.10
   7   7   4   19.10    2.70
  -7  -7   4   22.80    3.70
  -7   7  -4   24.70    3.50
  -7   7  -4   15.60    3.50
  -7   7  -4   20.90    3.50
  -7  -7   4   22.10    4.00
   8   7  -4   68.89    7.20
  -8  -7  -4   74.99    6.10
  -8   7   4   76.89    5.50
  -8  -7  -4   75.19    5.90
  -8   7   4   95.59    7.50
  -8   7   4   90.19    5.80
  -8   7  -4   79.19    6.00
  -8  -7   4   92.79    6.10
  -8   7  -4   74.69    6.20
  -8   7  -4   81.99    5.60
  -8  -7   4   95.49    6.70
   8   7   4  104.79    9.60
   9   7  -4    7.10    4.00
  -9  -7  -4   11.00    3.60
  -9   7   4   15.00    3.00
  -9  -7  -4   15.70    3.80
  -9   7   4   16.40    3.20
  -9   7  -4   12.60    3.20
  -9  -7   4   13.80    3.40
   9   7   4   13.10    4.70
  -9  -7   4   21.10    4.00
  -9   7  -4   17.80    3.90
  -9   7  -4   16.10    3.40
 -10   7   4    4.00    2.70
  10   7  -4    5.40    4.20
 -10  -7  -4    6.50    3.50
 -10   7   4    4.10    2.60
 -10   7  -4    1.80    3.60
  10   7   4    0.40    3.90
 -10  -7   4   12.90    3.30
 -10   7  -4    6.50    3.90
 -10   7  -4    6.10    2.90
  11   7  -4    0.60    4.20
 -11   7   4    0.10    3.00
 -11  -7  -4    1.90    3.10
 -11   7   4    0.30    2.80
 -11   7  -4    6.20    3.20
 -11  -7   4    6.60    3.50
  11   7   4    0.50    4.00
 -11   7  -4    1.90    2.80
   0  -8  -4   36.30    4.00
   0  -8  -4   32.90    3.90
   0   8   4   30.90    3.70
   0   8  -4   27.80    3.90
   0  -8   4   28.00    3.80
   0  -8   4   34.80    4.00
   0   8  -4   29.40    3.70
   0   8   4   33.90    4.10
  -1  -8  -4  163.28    7.80
   1   8  -4  178.28    8.00
   1  -8   4  162.38    7.40
   1   8  -4  157.68    7.60
   1   8  -4  177.88    6.50
  -1  -8  -4  163.98    7.50
   1  -8   4  161.38    7.70
  -1   8   4  173.18    7.70
  -1   8   4  167.18    7.80
   1   8   4  170.28    7.90
  -1  -8   4  174.58    7.70
  -1   8  -4  176.88    8.10
   1   8   4  169.48    7.60
  -1   8  -4  158.58    7.40
  -1  -8   4  161.38    7.80
   1  -8  -4  174.28    7.70
   1  -8  -4  155.18    7.30
  -2  -8  -4  269.77   10.20
  -2   8   4  282.97   10.60
   2   8  -4  282.67   10.20
  -2   8   4  262.07   10.10
   2  -8   4  271.57    9.90
   2   8  -4  275.57    9.20
  -2  -8  -4  290.67   10.70
   2  -8   4  265.17    9.90
   2   8  -4  260.47   10.30
   2   8   4  273.77   10.40
  -2  -8   4  257.07   10.00
  -2   8  -4  264.07   10.50
   2  -8  -4  284.77    9.90
   2  -8  -4  281.37   10.00
  -2   8  -4  275.27   10.20
   2   8   4  269.57   10.20
  -2  -8   4  291.27   10.70
  -3   8   4   46.40    4.60
   3  -8   4   47.20    4.60
   3   8  -4   54.29    4.90
  -3   8   4   48.00    4.80
   3  -8   4   44.40    4.50
   3   8  -4   48.30    4.60
  -3  -8  -4   40.40    4.50
  -3  -8  -4   53.89    5.00
   3  -8  -4   43.60    4.10
  -3   8  -4   43.50    4.60
   3   8   4   49.20    4.80
  -3  -8   4   50.99    4.80
   3  -8  -4   47.20    4.50
  -3  -8   4   56.29    5.20
   3   8   4   54.29    5.10
  -3   8  -4   47.50    4.70
   4   8  -4  191.78    8.30
   4   8  -4  197.58    8.50
   4  -8   4  194.68    7.80
  -4   8   4  206.68    8.70
  -4  -8  -4  206.48    9.00
  -4  -8  -4  199.28    9.10
  -4   8   4  206.28    8.80
   4   8  -4  196.18    8.40
   4  -8   4  206.28    8.00
  -4   8  -4  201.58    8.70
   4   8   4  209.58    8.80
   4  -8  -4  193.48    7.80
  -4  -8   4  182.58    8.70
  -4  -8   4  190.08    9.10
  -4   8  -4  196.38    7.10
   4   8   4  210.28    8.60
   4  -8  -4  202.48    7.90
  -4   8  -4  209.58    9.20
  -5  -8  -4  210.68    9.20
   5   8  -4  183.98    8.90
   5  -8   4  190.48    7.50
   5   8  -4  186.18    8.20
   5  -8   4  203.18    7.70
   5   8  -4  201.08    8.50
  -5   8   4  211.08    8.70
  -5   8   4  221.58    9.10
  -5  -8  -4  211.98    9.40
   5  -8  -4  208.28    8.20
  -5  -8   4  204.98    9.30
  -5  -8   4  191.78    9.70
  -5   8  -4  216.48    9.30
  -5   8  -4  197.88    8.60
  -5   8  -4  194.08    7.60
   5  -8  -4  187.08    7.30
   5   8   4  209.78    8.50
   5   8   4  196.98    8.60
  -6   8   4   56.49    5.20
  -6  -8  -4   55.89    5.50
   6   8  -4   50.59    5.30
   6   8  -4   49.70    4.90
   6  -8   4   47.00    3.60
   6  -8   4   50.79    3.70
  -6   8   4   50.49    5.00
  -6  -8  -4   60.89    5.70
   6   8  -4   49.60    4.50
   6  -8  -4   50.99    3.40
  -6  -8   4   49.00    5.10
  -6   8  -4   54.49    5.20
  -6   8  -4   48.70    5.10
   6   8   4   54.79    4.80
   6  -8  -4   53.19    3.30
  -6   8  -4   54.29    5.20
   6   8   4   50.89    5.90
  -6  -8   4   49.60    5.10
   6   8   4   54.99    5.20
  -7   8   4    2.70    2.80
  -7  -8  -4   -0.60    2.60
  -7  -8  -4   -3.20    2.70
   7   8  -4    1.40    2.20
  -7   8   4    1.20    2.50
   7   8  -4    1.40    2.00
   7   8  -4    2.00    3.10
  -7   8  -4    0.50    2.40
   7   8   4    4.40    2.60
   7   8   4   -2.20    3.10
  -7  -8   4    3.10    2.80
  -7  -8   4   -1.20    2.60
   7   8   4    2.20    2.20
  -7   8  -4    0.70    2.80
  -8   8   4   19.10    3.60
  -8   8   4   22.50    5.30
  -8  -8  -4   23.00    4.30
  -8   8   4   16.80    4.20
   8   8  -4   14.40    2.30
   8   8  -4   15.10    4.00
   8   8  -4   18.10    2.30
  -8   8  -4   16.10    3.40
   8   8   4   21.50    2.60
  -8  -8   4   15.70    4.00
  -8   8  -4   17.20    3.50
  -8   8  -4   20.60    3.90
   8   8   4   16.80    4.90
  -9   8   4   44.70    4.40
  -9   8   4   49.20    5.00
   9   8  -4   40.50    5.80
  -9  -8  -4   39.20    5.10
  -9   8  -4   42.50    4.50
  -9   8  -4   42.60    5.20
  -9   8  -4   44.00    4.90
  -9  -8   4   41.40    5.40
   9   8   4   43.90    6.70
  10   8  -4   23.30    5.00
 -10   8   4   18.10    3.60
 -10  -8  -4   20.00    7.20
 -10   8   4   18.30    3.30
 -10   8  -4    9.10    4.30
  10   8   4   18.60    5.30
 -10   8  -4   14.40    4.50
 -10   8  -4   20.40    3.90
 -10  -8   4   14.50    3.90
   0  -9  -4  118.89    7.00
   0   9  -4  127.09    7.40
   0  -9   4  104.89    6.40
   0  -9  -4  125.49    6.80
   0  -9   4  106.09    6.90
   0   9  -4  108.09   10.20
   0   9   4  116.49    7.20
  -1   9   4   59.69    5.60
   1   9  -4   59.49    5.40
   1  -9   4   70.69    5.80
  -1  -9  -4   64.69    8.60
   1   9  -4   59.39    4.30
  -1  -9  -4   59.39    5.50
   1   9  -4   66.39    5.80
   1  -9   4   60.89    5.20
  -1   9  -4   62.09    6.10
   1   9   4   65.39    6.60
   1  -9  -4   63.99    5.60
  -1  -9   4   70.59    5.90
   1  -9  -4   63.49    5.30
  -1   9  -4   61.69    7.60
   1   9   4   57.89    5.60
  -2   9   4   28.30    4.40
   2   9  -4   20.30    3.80
   2   9  -4   25.20    3.30
   2  -9   4   22.50    3.80
   2  -9   4   18.50    3.40
  -2  -9  -4   16.90    3.50
  -2   9   4   19.80    4.00
   2   9  -4   21.00    3.60
   2   9   4   21.50    3.80
   2   9   4   17.90    3.50
   2  -9  -4   19.40    3.60
   2  -9  -4   20.40    3.50
  -2   9  -4   21.80    3.90
  -2  -9   4   19.40    3.70
  -2   9  -4   22.40    3.90
   3  -9   4  118.69    6.70
  -3   9   4  113.59    7.40
   3   9  -4  123.89    6.60
  -3   9   4  107.39    6.80
   3  -9   4  111.69    6.50
   3   9  -4  126.09    7.20
   3   9  -4  121.29    6.90
  -3  -9  -4  115.19    7.40
  -3   9  -4  125.39    7.60
   3   9   4  108.99    6.70
   3  -9  -4  111.79    6.60
   3   9   4  122.19    7.10
  -3   9  -4  103.69    6.90
  -3  -9   4   96.29    6.90
  -3  -9   4  110.79    7.40
   3  -9  -4  120.99    6.50
  -4   9   4  104.99    6.70
  -4   9   4  112.29    7.30
   4  -9   4   94.79    5.90
   4   9  -4   93.99    6.30
  -4  -9  -4  106.69    7.20
  -4  -9  -4   97.39    6.60
   4  -9   4   98.49    6.20
   4   9  -4   96.89    6.70
   4   9  -4   95.89    6.30
  -4  -9   4  107.59    7.30
   4   9   4   97.39    6.40
  -4   9  -4  103.29    6.70
  -4   9  -4   92.19    6.90
  -4   9  -4  101.29    5.00
   4  -9  -4  101.59    5.90
   4   9   4  107.09    7.00
   4  -9  -4   95.19    6.00
  -4  -9   4  101.19    6.70
   5   9  -4   99.09    6.30
  -5  -9  -4   97.39    7.30
   5  -9   4  103.39    5.80
   5   9  -4  107.29    6.70
   5  -9   4   93.49    5.60
  -5   9   4  106.09    6.70
  -5   9   4  104.19    7.10
   5   9  -4   89.29    6.70
   5   9   4  108.59    6.70
   5  -9  -4  104.79    5.60
   5  -9  -4  103.59    5.60
  -5   9  -4   95.59    6.60
  -5   9  -4  102.69    7.40
   5   9   4  108.29    6.50
  -5  -9   4   96.49    7.70
  -5  -9   4  101.29    7.30
  -5   9  -4   91.09    5.30
  -6   9   4   75.59    6.10
  -6  -9  -4   76.69    6.70
   6   9  -4   81.79    5.90
  -6   9   4   67.39    6.30
   6  -9   4   76.49    4.70
   6   9  -4   68.59    5.50
   6   9  -4   66.39    6.50
   6   9   4   73.39    7.50
  -6   9  -4   90.99    6.70
   6   9   4   74.99    5.90
   6  -9  -4   81.49    4.50
  -6   9  -4   81.09    5.40
  -6   9  -4   68.09    5.90
  -6  -9   4   67.29    6.70
   6  -9  -4   69.19    4.30
   6   9   4   66.39    5.70
   7   9  -4   -1.20    2.30
   7   9  -4    1.80    3.10
  -7   9   4    2.60    3.10
  -7   9   4    1.90    2.80
  -7   9   4    0.10    3.00
  -7  -9  -4   -0.10    3.10
   7   9  -4    1.20    2.60
  -7  -9   4    2.20    3.40
   7   9   4   -1.50    3.20
  -7   9  -4    3.20    3.60
   7   9   4    4.60    2.40
  -7   9  -4   -0.30    3.20
  -7   9  -4   -1.20    2.50
   7   9   4    2.80    2.80
   8   9  -4   37.70    5.50
   8   9  -4   35.80    3.60
  -8   9   4   32.50    4.50
   8   9  -4   36.20    3.60
  -8   9  -4   30.30    4.30
  -8   9  -4   41.90    5.00
   8   9   4   45.10    4.00
  -8  -9   4   33.20    5.00
   8   9   4   32.00    5.60
   8   9   4   37.60    3.90
  -9   9   4   14.00    3.70
   9   9  -4   15.50    4.50
  -9  -9  -4    8.90    4.00
  -9  -9   4   17.80    4.60
  -9   9  -4    7.70    3.60
  -9   9  -4   14.60    4.10
   9   9   4    6.90    4.60
   0  10   4    4.50    3.10
   0  10  -4    1.70    3.10
   0 -10   4    1.80    2.80
   0 -10  -4    4.10    3.10
   0 -10   4    2.40    2.70
   0 -10  -4    7.20    2.90
   1 -10   4    2.30    2.70
   1  10  -4    3.60    2.20
   1  10  -4    7.10    3.40
  -1 -10  -4    3.20    3.20
   1 -10   4   10.00    3.30
   1  10  -4    9.30    3.40
  -1  10   4    5.60    3.40
  -1 -10  -4    6.80    4.00
   1  10   4    4.50    3.30
  -1 -10   4    6.60    3.40
   1 -10  -4    7.40    3.10
   1  10   4    3.20    3.70
   1 -10  -4    3.00    2.90
  -1  10  -4    8.70    3.50
   2  10  -4  156.78    8.60
   2  10  -4  141.19    8.00
  -2 -10  -4  162.68    8.80
   2 -10   4  141.69    7.90
   2  10  -4  149.39    7.00
   2 -10   4  151.08    7.70
  -2  10   4  149.19    9.40
  -2  10   4  139.99    8.30
   2  10   4  138.19    8.60
  -2  10  -4  145.69    8.80
   2  10   4  156.38    8.60
  -2 -10   4  162.48    8.70
   2 -10  -4  155.28    8.20
  -2  10  -4  172.78   10.90
  -3 -10  -4  194.48    9.60
   3  10  -4  158.48    8.50
   3  10  -4  165.08    8.90
   3 -10   4  168.78    8.10
   3 -10   4  175.78    8.40
  -3  10   4  177.38    9.30
   3  10  -4  169.38    7.90
  -3  10  -4  159.28    8.90
   3  10   4  175.88    8.70
  -3 -10   4  175.88    9.40
   3 -10  -4  172.98    8.40
   3  10   4  186.68    9.20
   3 -10  -4  175.78    8.00
   4 -10   4   31.10    3.90
   4 -10   4   27.60    3.90
   4  10  -4   25.80    4.50
  -4  10   4   28.60    4.60
   4  10  -4   21.20    3.90
  -4 -10  -4   26.10    4.50
   4  10  -4   18.90    3.60
   4  10   4   24.00    4.30
  -4  10  -4   29.70    3.20
   4  10   4   22.80    4.30
   4 -10  -4   23.40    3.50
  -4  10  -4   28.00    4.80
  -4 -10   4   28.30    4.80
   5 -10   4   18.00    3.30
   5  10  -4   15.70    3.60
   5 -10   4   15.70    3.00
  -5  10   4   12.20    3.80
   5  10  -4   10.80    3.40
  -5 -10  -4   13.70    4.00
   5  10  -4   15.60    3.30
   5  10   4   22.10    3.90
  -5  10  -4   12.50    4.00
   5 -10  -4   16.30    3.30
   5  10   4   10.60    3.80
   5  10   4   13.20    3.90
  -5 -10   4   13.40    4.20
  -5  10  -4   15.80    2.80
   5 -10  -4   16.40    3.20
  -6  10   4    5.20    3.60
  -6 -10  -4    5.40    3.70
   6  10  -4    2.70    3.30
   6 -10   4   10.40    2.50
   6 -10   4    8.00    2.40
   6  10  -4    1.50    3.00
  -6  10  -4    7.40    2.60
   6  10   4   10.00    3.00
   6  10   4    4.20    2.90
  -6  10  -4    6.10    3.80
  -6 -10   4    5.00    4.00
   6 -10  -4    6.30    2.30
   6 -10  -4    5.30    2.40
   6  10   4   10.50    4.50
  -7 -10  -4    3.90    3.70
  -7  10   4    1.40    3.40
   7  10  -4    3.60    2.80
   7  10  -4    2.10    2.80
   7  10  -4    5.10    3.40
  -7  10   4   -0.20    3.40
   7  10   4   -0.40    2.60
  -7  10  -4    4.90    2.80
   7  10   4    0.30    2.80
  -7  10  -4    3.40    3.50
  -7 -10   4   -3.30    3.30
   7  10   4   -1.80    3.60
   8  10  -4   18.90    3.20
  -8 -10  -4   13.60    4.40
   8  10  -4   16.70    3.20
  -8  10   4   19.50    4.50
   8  10  -4   16.50    4.30
   8  10   4   18.40    3.60
   8  10   4   15.00    4.80
  -8  10  -4   16.60    3.60
   8  10   4   17.50    3.20
  -8  10  -4   14.50    6.60
  -8 -10   4   17.40    4.60
   0 -11  -4   10.40    3.60
   0  11   4   13.40    4.00
   0 -11   4   11.40    3.90
   0  11  -4   11.60    4.10
  -1  11   4   49.20    6.10
   1  11  -4   49.70    5.30
   1  11  -4   53.19    6.00
   1 -11   4   57.09    5.90
  -1 -11  -4   55.19    5.80
   1  11   4   50.59    5.80
  -1 -11   4   68.59    6.60
  -1  11  -4   54.89    6.60
   1 -11  -4   55.89    5.80
  -2  11   4   73.79    8.20
   2  11  -4   62.99    6.40
   2  11  -4   54.49    5.20
  -2 -11  -4   62.99    7.90
   2 -11   4   61.69    6.20
  -2 -11   4   54.29    7.60
   2  11   4   68.59    6.90
  -2  11  -4   58.59    9.30
   2 -11  -4   76.19    6.70
   3 -11   4   30.20    4.50
  -3  11   4   43.00    9.20
   3  11  -4   33.50    5.10
  -3 -11  -4   43.00    5.70
   3  11  -4   35.00    4.20
   3 -11   4   40.40    5.10
  -3  11  -4   28.80    7.90
   3 -11  -4   30.00    4.00
  -3 -11   4   30.60    5.30
   3  11   4   32.10    5.60
   3 -11  -4   23.10    4.30
   4 -11   4   10.50    3.10
   4  11  -4   11.90    4.00
   4 -11   4    4.20    2.90
   4  11  -4    8.70    3.10
  -4 -11  -4    5.60    3.80
  -4  11   4    6.70    4.10
   4 -11  -4   11.90    4.20
   4  11   4   11.80    4.40
  -4  11  -4    6.70    2.00
  -4 -11   4    7.10    3.70
  -4  11  -4    4.00    3.90
   4 -11  -4   10.20    3.20
   5 -11   4   16.20    3.10
  -5 -11  -4   19.10    4.70
   5  11  -4   12.80    3.40
   5  11  -4   14.80    3.90
  -5  11   4   22.50    4.70
   5 -11   4   12.50    3.30
   5  11   4   12.10    4.00
  -5  11  -4   15.70    2.90
  -5  11  -4   15.80    4.30
   5 -11  -4   19.20    3.30
   5 -11  -4   23.10    3.60
  -5 -11   4    8.60    4.30
   5  11   4   17.50    5.00
   6 -11   4    1.50    2.60
   6 -11   4   10.50    2.60
   6  11  -4    6.70    3.30
  -6  11   4    1.70    3.30
  -6 -11  -4    4.50    3.80
   6  11  -4    9.70    3.50
   6 -11  -4   10.50    2.70
   6  11   4    4.70    3.30
  -6 -11   4   10.00    4.30
   6  11   4    4.20    3.40
  -6  11  -4   10.40    4.10
   6 -11  -4    3.20    2.30
  -6  11  -4    4.30    2.70
   7  11  -4   53.69    5.30
   7 -11   4   64.39    4.70
   7  11  -4   52.29    6.10
  -7  11   4   74.09    7.20
   7  11  -4   47.40    4.90
  -7 -11  -4   65.29    7.00
   7 -11   4   55.19    4.20
  -7 -11   4   57.19    6.70
   7  11   4   45.90    6.20
   7  11   4   56.19    5.60
  -7  11  -4   67.79    6.90
   7  11   4   63.29    6.80
  -7  11  -4   49.40    5.20
   0  12   4  114.99    8.40
   0 -12   4  115.99    8.30
   0 -12  -4   98.19    7.70
   0  12  -4  112.49    8.60
  -1  12   4   13.40    4.20
   1  12  -4   20.60    3.20
   1  12  -4   23.20    4.80
  -1 -12  -4   16.10    4.40
   1 -12   4   25.10    5.00
  -1  12  -4   16.20    4.70
  -1 -12   4   15.20    4.40
   1  12   4   18.10    4.50
   1 -12  -4   20.90    4.60
   2  12  -4   15.10    3.30
  -2 -12  -4   11.30    4.00
   2  12  -4   11.90    4.30
   2 -12   4    5.00    3.70
  -2  12   4    7.30    4.00
   2  12   4   19.00    4.40
  -2 -12   4   10.70    4.10
  -2  12  -4    7.80    4.30
   2 -12  -4    3.60    3.60
   3  12  -4   38.40    5.70
  -3 -12  -4   32.30    5.10
  -3  12   4   34.10    5.60
   3  12  -4   42.90    4.80
  -3  12  -4   32.30    5.40
   3  12   4   44.50    6.10
  -3 -12   4   36.50    5.40
   3 -12  -4   48.70    6.60
  -4 -12  -4    3.00    3.70
   4 -12   4    6.20    3.30
   4  12  -4    6.50    3.00
   4  12  -4    1.50    3.70
  -4  12   4    8.50    4.50
   4  12   4    7.00    3.90
   4 -12  -4    8.00    3.20
  -4 -12   4    6.80    3.90
  -4  12  -4   11.00    4.10
   5 -12   4    1.60    2.90
   5  12  -4   13.80    4.00
  -5 -12  -4    6.10    4.20
   5  12  -4    1.70    2.80
  -5  12   4    5.20    3.80
   5 -12   4    7.40    3.20
  -5  12  -4    1.20    2.20
   5 -12  -4    6.30    3.10
   5  12   4    9.80    4.10
   5  12   4    6.30    3.90
  -5  12  -4   -0.40    3.70
  -5 -12   4    2.10    3.90
   5 -12  -4   13.00    3.20
   6  12  -4    1.70    3.40
   6 -12   4   13.20    3.20
  -6  12   4    4.10    3.60
   6 -12   4   11.00    3.10
  -6 -12  -4    4.70    4.10
   6 -12  -4    9.00    2.70
   6  12   4    6.00    4.10
   6  12   4    9.50    3.70
   6 -12  -4   12.40    2.80
  -6 -12   4   14.50    4.90
  -6  12  -4    8.40    2.70
  -6  12  -4   11.50    4.60
   0 -13  -4  231.98   11.80
   0  13  -4  224.28    8.80
   0  13  -4  234.18   12.10
   0  13   4  229.58   12.20
   0 -13   4  212.98   11.50
   1  13  -4    2.60    4.00
   1  13  -4    0.80    2.50
  -1 -13  -4    3.30    3.70
  -1  13   4    4.20    4.10
   1 -13   4   -2.50    3.40
  -1  13  -4    3.30    2.30
  -1  13  -4    7.10    4.50
  -1 -13   4    4.40    3.80
   1 -13  -4    0.50    3.40
   1  13   4    7.90    4.30
   2  13  -4   -0.40    4.10
   2  13  -4   13.30    3.10
   2 -13   4    6.50    3.70
  -2  13   4   10.70    4.70
  -2 -13  -4    1.00    3.90
   2  13   4   14.10    4.60
  -2  13  -4   12.60    4.70
  -2 -13   4   11.50    4.80
   2 -13  -4    7.80    3.80
   3  13  -4   11.90    3.20
   3 -13   4   15.60    4.00
   3  13  -4    7.00    4.40
  -3  13   4    5.40    4.00
  -3 -13  -4   11.60    4.70
  -3 -13   4    3.10    4.10
  -3  13  -4    7.90    4.50
   3  13   4   13.20    4.60
   3 -13  -4   14.80    4.00
   0   0  -5    5.50    1.30
   0   0  -5    3.80    1.20
   0   0   5    3.60    1.30
   0   0   5    5.40    1.20
  -1   0  -5 5382.46  122.69
  -2   0   5 2840.42   66.29
  -2   0  -5 2878.21   66.49
   2   0  -5 2889.51   66.19
  -2   0   5 2895.11   66.29
   2   0   5 2890.11   66.39
   2   0  -5 2893.31   66.19
   2   0   5 2928.61   66.39
  -2   0  -5 2932.11   66.49
  -3   0  -5 7073.79  158.18
   3   0   5 6887.21  158.98
  -3   0   5 7059.29  157.98
  -3   0   5 6874.81  157.98
  -3   0  -5 6990.70  158.18
   3   0   5 6877.31  157.88
   3   0   5 7025.40  157.88
  -3   0   5 6858.91  159.28
  -4   0   5  182.68    6.90
  -4   0   5  173.18    5.10
  -4   0  -5  178.28    5.50
   4   0   5  178.98    6.70
  -4   0  -5  175.28    5.40
  -4   0   5  171.98    5.10
  -5   0  -5  398.36   10.30
   5   0   5  405.96   12.20
  -5   0   5  394.26    9.90
  -5   0   5  377.56    9.90
  -5   0  -5  398.36   10.40
  -6   0  -5   38.00    2.50
  -6   0  -5   38.20    2.70
  -6   0   5   39.80    4.20
   6   0   5   32.90    3.60
  -7   0   5  341.57   12.10
   7   0   5  326.77   11.80
  -7   0  -5  326.87    9.10
  -8   0   5    0.70    2.60
   8   0   5   -0.10    2.60
  -8   0  -5   -1.00    1.40
  -8   0  -5   -0.30    1.40
  -9   0  -5   29.00    2.90
   9   0   5   28.10    4.50
  -9   0  -5   29.50    2.90
  10   0   5   -0.50    3.20
 -10   0  -5    1.00    1.70
 -10   0  -5    2.60    1.80
 -11   0  -5    8.50    2.00
  11   0   5    5.50    4.00
  12   0   5    6.40    4.30
   0  -1   5  900.51   22.10
   0  -1  -5  940.01   22.20
   0   1   5  953.20   22.20
   0   1  -5  900.01   22.20
   0   1   5  956.00   22.20
   0  -1   5  907.71   22.10
   0   1  -5  889.81   22.10
   0  -1  -5  958.20   22.20
  -1   1   5  151.48    4.60
  -1  -1  -5  156.78    4.80
   1   1  -5  134.09    4.60
  -1   1   5  147.89    4.70
   1  -1   5  132.19    4.60
  -1  -1  -5  162.48    4.90
   1   1  -5  131.79    4.60
  -1   1  -5  135.19    4.60
  -1   1  -5  126.79    4.60
  -1  -1   5  125.19    4.60
   1  -1  -5  152.18    4.60
   1   1   5  153.88    4.70
  -1  -1   5  133.59    4.60
   1  -1  -5  155.88    4.60
   2   1  -5  546.25   13.90
  -2  -1  -5  563.04   14.20
   2   1  -5  558.34   14.00
  -2  -1  -5  586.04   14.30
  -2   1   5  592.54   14.10
   2  -1   5  569.64   14.10
   2  -1   5  548.85   14.00
  -2   1   5  560.74   14.00
   2   1   5  590.34   14.20
  -2   1  -5  578.04   14.20
   2  -1  -5  576.24   13.90
  -2  -1   5  566.14   14.20
   2  -1  -5  575.84   13.80
  -2  -1   5  569.74   14.10
  -2   1  -5  567.84   14.20
  -2  -1   5  566.94   14.60
   3   1  -5  120.69    3.60
   3   1  -5  122.29    3.60
   3  -1   5  121.39    3.80
  -3  -1  -5  102.99    4.10
  -3   1   5  109.39    3.80
  -3  -1  -5  103.29    4.20
   3  -1   5  108.39    4.50
   3  -1   5  117.59    3.80
  -3   1   5  106.09    3.80
   3   1   5  111.99    3.90
  -3  -1   5  122.49    5.10
  -3  -1   5  120.99    4.10
   3   1   5  105.29    3.90
  -3   1  -5  123.79    4.20
  -3  -1   5  128.49    4.10
  -3   1  -5  125.99    4.20
  -4   1   5 1434.66   34.60
   4  -1   5 1531.65   36.10
   4   1  -5 1516.85   36.70
  -4  -1  -5 1472.35   35.10
  -4   1   5 1501.55   34.60
  -4  -1  -5 1499.25   35.10
  -4   1   5 1514.65   36.70
  -4   1  -5 1467.75   35.00
   4   1   5 1484.75   36.50
  -4  -1   5 1491.65   34.90
  -4   1  -5 1482.15   35.00
   4   1   5 1487.85   34.50
  -4  -1   5 1481.25   34.90
  -4  -1   5 1510.35   36.60
   4   1   5 1490.85   34.50
  -5   1   5 1383.46   32.30
  -5   1   5 1330.97   36.30
   5   1  -5 1378.96   35.00
  -5   1   5 1331.67   32.30
   5  -1   5 1401.86   34.40
  -5  -1  -5 1407.66   33.00
  -5  -1  -5 1392.26   32.90
  -5  -1   5 1394.56   32.60
  -5   1  -5 1400.06   32.70
   5   1   5 1380.06   34.80
  -5  -1   5 1420.66   32.70
  -5   1  -5 1451.85   32.80
  -6  -1  -5  446.16   11.80
   6   1  -5  439.46   14.20
  -6   1   5  422.66   14.00
   6  -1   5  452.05   15.10
  -6  -1  -5  461.45   11.80
  -6   1  -5  445.96   11.60
  -6   1  -5  431.46   11.50
  -6  -1   5  462.45   11.40
  -6  -1   5  469.65   14.40
  -6  -1   5  449.16   11.50
   6   1   5  438.66   14.00
  -7   1   5   52.99    5.20
  -7  -1  -5   57.29    3.30
   7  -1   5   58.09    5.10
  -7  -1  -5   53.59    3.20
   7   1  -5   62.49    5.70
  -7   1  -5   56.49    3.20
  -7   1  -5   58.59    3.10
  -7  -1   5   59.79    2.90
  -7  -1   5   60.09    5.70
  -7  -1   5   59.89    2.90
   7   1   5   53.99    5.40
  -8  -1  -5  150.48    5.50
  -8  -1  -5  148.99    5.40
   8  -1   5  143.39    7.90
  -8   1   5  148.19    8.30
   8   1  -5  141.39    8.30
  -8  -1   5  148.09    5.00
   8   1   5  156.68    8.40
  -8   1  -5  148.69    5.20
  -8  -1   5  149.79    8.40
  -8   1  -5  155.38    5.30
   9  -1   5   72.99    6.70
  -9   1   5   83.49    7.30
  -9  -1  -5   69.79    4.00
  -9  -1  -5   81.09    4.20
  -9   1  -5   81.09    3.80
  -9   1  -5   73.49    3.80
  -9  -1   5   82.29    3.70
   9   1   5   70.29    7.00
 -10  -1  -5   19.00    2.50
 -10  -1  -5   18.20    2.40
  10  -1   5    9.80    3.60
  10   1   5   17.60    4.50
 -11  -1  -5   19.60    2.70
  11  -1   5   15.50    4.50
 -11  -1  -5   20.20    2.70
  11   1   5   23.10    5.10
 -12  -1  -5    3.40    1.90
  12  -1   5    2.30    4.10
 -12  -1  -5   11.50    2.20
  12   1   5   -0.10    3.90
   0  -2   5 2045.00   48.70
   0  -2  -5 2134.79   48.80
   0   2   5 2205.58   48.90
   0   2   5 2115.79   48.80
   0  -2  -5 2153.18   48.80
   0   2  -5 1989.90   48.70
   0  -2   5 2022.90   48.80
  -1  -2  -5  885.61   21.80
  -1  -2  -5  900.61   21.90
   1   2  -5  912.41   21.80
  -1   2   5  884.61   21.70
   1  -2   5  891.81   21.70
   1   2  -5  886.71   21.70
   1  -2   5  896.11   21.70
  -1   2   5  894.41   21.70
   1   2   5  904.41   21.80
   1  -2  -5  888.81   21.60
  -1   2  -5  919.11   21.80
   1   2   5  896.11   21.80
  -1   2  -5  915.41   21.80
  -1  -2   5  891.11   21.80
   1  -2  -5  864.61   21.60
  -1  -2   5  916.61   21.30
  -1  -2   5  885.61   21.80
   2  -2   5 1125.39   26.30
  -2  -2  -5 1107.39   27.00
   2  -2   5 1137.19   26.80
   2   2  -5 1093.69   27.00
   2  -2   5 1134.89   26.80
  -2   2   5 1099.59   26.70
  -2   2   5 1108.09   26.80
   2   2  -5 1142.79   26.80
  -2  -2  -5 1120.79   27.10
   2   2  -5 1113.09   26.80
  -2   2  -5 1121.29   26.90
  -2  -2   5 1157.48   27.10
   2  -2  -5 1133.59   26.60
   2  -2  -5 1124.89   26.60
  -2  -2   5 1144.29   27.00
  -2   2  -5 1144.99   27.00
   2   2   5 1125.39   26.90
   2   2   5 1122.49   26.90
  -2  -2   5 1104.59   26.90
  -3  -2  -5 1146.89   28.30
   3   2  -5 1186.38   27.80
   3  -2   5 1185.28   27.80
  -3  -2  -5 1155.58   28.30
  -3   2   5 1165.68   27.90
  -3   2   5 1175.48   27.90
   3   2  -5 1173.28   28.90
   3  -2   5 1196.98   28.20
   3   2  -5 1198.78   27.90
   3  -2   5 1219.48   27.80
   3  -2  -5 1168.68   27.50
   3   2   5 1128.79   28.00
  -3  -2   5 1229.58   29.00
   3   2   5 1156.78   28.00
   3  -2  -5 1127.39   27.40
  -3  -2   5 1218.28   28.20
  -3   2  -5 1172.68   28.20
  -3   2  -5 1188.38   28.10
  -3  -2   5 1205.08   28.20
  -4   2   5   25.20    2.20
  -4  -2  -5   26.50    2.40
  -4   2   5   25.40    2.30
   4  -2   5   33.50    3.10
   4  -2   5   36.80    1.80
   4   2  -5   35.30    2.00
  -4  -2  -5   26.50    2.40
   4   2  -5   31.00    1.90
   4   2  -5   32.40    3.20
   4   2   5   32.20    2.30
  -4  -2   5   32.40    2.60
  -4   2  -5   34.90    2.70
  -4  -2   5   30.00    3.10
  -4   2  -5   31.70    3.10
  -4  -2   5   35.80    2.70
  -4   2  -5   37.30    2.60
   4   2   5   28.50    2.30
  -5   2   5  254.67    9.50
  -5   2   5  264.97    7.40
  -5   2   5  280.37    7.50
   5  -2   5  269.17    8.90
   5   2  -5  263.47   10.70
  -5  -2  -5  275.17    8.20
  -5  -2  -5  280.57    8.10
  -5  -2   5  271.37    7.90
  -5  -2   5  287.77   11.10
  -5   2  -5  270.07    7.80
  -5  -2   5  281.77    7.90
  -5   2  -5  271.87    9.00
  -5   2  -5  270.37    7.80
   6   2  -5  194.78    8.50
  -6   2   5  204.68    5.90
  -6  -2  -5  209.78    6.80
   6  -2   5  211.38    8.00
  -6  -2  -5  207.88    6.70
  -6   2   5  191.68    5.80
  -6   2   5  201.18    8.40
  -6  -2   5  205.48    8.70
  -6  -2   5  201.58    6.40
  -6   2  -5  205.28    6.20
   6   2   5  196.78    8.50
  -6   2  -5  190.98   11.40
  -6   2  -5  199.88    6.40
  -6  -2   5  199.98    6.40
  -7  -2  -5  493.25   13.70
   7  -2   5  519.25   15.70
   7   2  -5  504.65   16.40
  -7   2   5  533.15   16.50
  -7  -2  -5  523.35   13.90
  -7  -2   5  502.45   16.40
   7   2   5  510.55   16.40
  -7  -2   5  510.65   13.40
  -7   2  -5  509.25   13.30
  -7   2  -5  529.05   15.90
  -7   2  -5  525.95   13.40
  -7  -2   5  493.65   13.40
  -8  -2  -5   83.29    4.40
   8   2  -5   78.89    6.50
   8  -2   5   94.59    6.40
  -8   2   5   92.99    6.70
  -8  -2  -5   72.49    4.30
  -8   2  -5   81.99    3.90
  -8  -2   5   75.89    6.50
  -8  -2   5   83.69    4.10
  -8   2  -5   80.19    3.90
  -8  -2   5   86.99    4.10
  -8   2  -5   71.59    6.20
   8   2   5   84.49    6.80
  -9   2   5  116.69    8.00
   9   2  -5  118.29    8.20
   9  -2   5  108.49    7.30
  -9  -2  -5   98.69    5.70
  -9  -2  -5  107.59    5.10
   9   2   5   97.69    7.90
  -9   2  -5  102.29    4.40
  -9  -2   5  106.39    4.70
  -9  -2   5   98.99    4.60
  -9   2  -5  103.19    4.60
 -10  -2  -5   24.70    2.80
 -10  -2  -5   22.60    2.90
  10   2  -5   19.60    6.10
  10  -2   5   19.50    4.20
 -10   2  -5   21.80    2.60
  10   2   5   16.70    4.40
 -10  -2   5   18.30    2.50
 -10  -2   5   24.00    2.60
 -11  -2  -5   52.29    4.20
 -11  -2  -5   46.50    4.00
  11  -2   5   51.39    6.40
 -11  -2   5   52.19    3.70
  11   2   5   49.60    6.60
 -11  -2   5   39.60    3.70
 -11   2  -5   47.30    3.40
 -12  -2  -5   30.20    3.30
 -12  -2  -5   30.10    3.30
  12   2   5   38.50    6.50
   0   3  -5   -0.80    1.50
   0   3  -5    1.30    1.50
   0  -3  -5    3.20    1.50
   0   3   5    3.70    1.60
   0  -3   5    2.00    1.60
   0  -3  -5    2.40    1.50
   0   3   5    0.80    1.50
   0  -3   5    2.50    1.50
   1   3  -5 1150.68   29.00
   1   3  -5 1217.08   28.30
   1   3  -5 1222.28   29.20
  -1  -3  -5 1211.48   29.20
   1  -3   5 1158.08   29.00
  -1  -3  -5 1206.58   29.20
  -1   3   5 1267.67   29.20
   1  -3   5 1157.98   29.00
  -1   3   5 1247.08   29.20
   1   3   5 1211.18   29.20
  -1   3  -5 1156.18   29.00
  -1  -3   5 1230.58   29.20
  -1  -3   5 1195.58   28.30
  -1  -3   5 1215.68   29.20
   1   3   5 1217.98   29.20
  -1   3  -5 1159.98   29.10
   1  -3  -5 1238.78   29.00
   1  -3  -5 1260.97   29.10
  -2  -3  -5   56.09    3.60
  -2   3   5   56.59    3.40
  -2  -3  -5   61.99    3.70
   2   3  -5   59.59    3.50
   2   3  -5   56.19    3.40
   2   3  -5   61.39    3.40
   2  -3   5   65.19    3.40
  -2   3   5   60.39    3.40
   2  -3   5   62.79    3.30
   2  -3  -5   54.59    3.10
   2   3   5   63.59    3.60
   2  -3  -5   60.79    3.10
  -2  -3   5   56.49    3.50
  -2  -3   5   61.89    3.60
  -2   3  -5   67.39    3.60
   2   3   5   68.59    3.60
  -2  -3   5   63.69    3.30
  -2   3  -5   58.79    3.40
   3   3  -5  755.92   19.40
  -3  -3  -5  762.52   19.10
   3  -3   5  717.53   18.40
   3   3  -5  736.53   18.60
   3  -3   5  756.02   18.40
  -3   3   5  778.52   18.80
  -3  -3  -5  755.72   19.10
  -3   3   5  777.82   18.80
   3  -3   5  750.22   18.50
   3   3  -5  751.32   18.70
   3  -3  -5  776.62   18.30
  -3   3  -5  710.93   18.90
  -3   3  -5  727.33   18.40
  -3  -3   5  722.83   19.30
   3  -3  -5  796.62   18.30
  -3  -3   5  745.73   19.00
   3   3   5  776.12   18.90
  -3   3  -5  743.13   18.80
   3   3   5  756.52   18.80
  -3  -3   5  742.93   19.00
   4  -3   5  263.67    7.50
  -4   3   5  278.97    8.10
  -4  -3  -5  283.47    8.60
   4  -3   5  289.27    8.50
   4  -3   5  285.87    7.60
  -4   3   5  289.97    8.20
   4   3  -5  290.97    7.90
  -4  -3  -5  267.87    8.50
   4   3  -5  286.07    8.00
   4   3  -5  280.47    9.30
  -4  -3   5  278.57    8.50
  -4  -3   5  290.27    9.40
   4   3   5  286.27    8.20
   4   3   5  283.37    8.10
  -4   3  -5  274.97    8.40
  -4   3  -5  283.97    8.30
  -4  -3   5  280.27    8.50
  -4   3  -5  271.97    8.30
   5  -3   5  255.67    8.50
  -5   3   5  247.88    7.50
  -5  -3  -5  259.57    8.20
  -5  -3  -5  259.37    8.10
   5   3  -5  255.97   10.60
  -5   3   5  258.77    7.50
  -5   3   5  265.87    9.50
  -5   3  -5  262.77    7.90
  -5  -3   5  250.77    8.00
  -5  -3   5  257.17    8.00
  -5   3  -5  247.88    7.70
   5   3   5  247.48    9.50
  -5   3  -5  263.67    8.60
   5   3   5  250.87    7.30
  -6   3   5  113.79    6.50
  -6   3   5  111.59    4.40
   6   3  -5  127.29    6.80
  -6  -3  -5  120.19    5.20
  -6   3   5  118.79    4.50
   6  -3   5  134.29    6.20
  -6  -3  -5  109.79    5.10
  -6   3  -5  122.59    6.10
  -6  -3   5  124.79    5.10
  -6  -3   5  112.09    6.40
  -6  -3   5  125.19    5.10
  -6   3  -5  119.19    4.70
  -6   3  -5  119.79    4.80
   6   3   5  116.69    6.90
  -7  -3  -5  362.16   10.70
  -7   3   5  344.27    9.70
  -7   3   5  366.76   12.80
   7   3  -5  343.47   12.80
   7  -3   5  350.16   11.90
  -7   3   5  351.96    9.70
  -7  -3  -5  341.27   11.50
   7   3   5  344.17   12.90
  -7   3  -5  358.06   10.10
  -7   3  -5  359.46   12.10
  -7  -3   5  340.17   12.70
  -7  -3   5  354.46   10.40
  -7   3  -5  361.66   10.20
  -7  -3   5  368.16   10.50
   8   3  -5  382.76   14.20
  -8   3   5  393.96   14.00
   8  -3   5  380.86   13.20
  -8  -3  -5  368.96   11.30
  -8  -3  -5  364.36   11.20
  -8   3   5  378.86   10.20
  -8   3   5  365.46   10.20
  -8  -3   5  367.86   11.00
  -8   3  -5  382.96   13.20
  -8   3  -5  359.66   10.60
  -8  -3   5  383.16   11.10
  -8   3  -5  381.26   10.80
  -8  -3   5  375.66   14.00
   8   3   5  378.86   14.20
  -9   3   5   54.19    5.90
  -9  -3  -5   54.19    4.40
   9   3  -5   39.00    5.20
  -9  -3  -5   51.09    4.20
   9  -3   5   55.59    5.60
  -9   3  -5   43.40    4.90
   9   3   5   45.90    6.00
  -9  -3   5   50.29    3.90
  -9  -3   5   50.69    4.10
  -9   3  -5   57.79    3.80
  -9   3  -5   46.90    3.60
 -10  -3  -5   16.40    2.80
 -10  -3  -5   19.40    3.00
  10   3  -5   19.60    4.70
 -10  -3   5   15.30    2.70
 -10   3  -5   19.00    2.40
 -10   3  -5   18.60    2.60
 -10  -3   5   16.80    2.60
  10   3   5   26.80    5.30
 -11  -3  -5    2.20    2.30
 -11  -3  -5    0.20    2.20
  11   3  -5   -1.30    3.30
 -11  -3   5    3.20    2.20
 -11   3  -5    1.90    2.10
 -11  -3   5    0.80    2.00
 -11   3  -5    2.20    2.00
  11   3   5    0.10    3.50
 -12  -3  -5   17.60    3.00
 -12  -3  -5   14.70    2.90
 -12  -3   5   15.20    2.80
 -12  -3   5    8.80    2.40
  12   3   5    8.00    4.50
   0  -4  -5  799.32   20.10
   0  -4   5  787.12   20.10
   0   4   5  768.62   20.10
   0   4   5  791.62   20.10
   0  -4   5  802.82   20.10
   0   4  -5  774.82   20.10
   0  -4  -5  789.72   20.10
  -1   4   5 1138.69   28.20
   1   4  -5 1175.58   28.30
  -1   4   5 1175.68   28.30
   1   4  -5 1145.09   27.20
   1  -4   5 1152.68   28.10
  -1  -4  -5 1125.49   28.30
  -1  -4  -5 1133.09   28.40
   1  -4   5 1218.48   28.40
   1   4  -5 1170.78   28.40
  -1  -4   5 1159.18   28.40
   1   4   5 1135.99   28.20
  -1  -4   5 1163.08   28.40
   1  -4  -5 1138.69   28.20
   1  -4  -5 1147.79   28.10
  -1   4  -5 1116.89   28.20
   1   4   5 1139.29   28.40
  -1   4  -5 1137.99   28.30
  -2  -4  -5 1929.71   46.30
   2   4  -5 1959.90   45.70
  -2   4   5 1983.60   46.10
  -2  -4  -5 1914.51   46.30
   2  -4   5 1947.31   46.00
   2   4  -5 1987.10   46.20
  -2   4   5 1950.50   46.10
   2  -4   5 1944.81   45.90
   2   4  -5 1919.31   46.10
  -2  -4   5 1958.10   46.30
   2   4   5 1969.70   46.30
   2  -4  -5 1926.91   45.80
   2   4   5 1959.70   46.20
  -2   4  -5 1942.41   46.20
   2  -4  -5 1946.81   45.80
  -2   4  -5 1925.21   46.10
  -2  -4   5 1868.31   46.20
  -3  -4  -5  765.72   20.40
  -3   4   5  789.22   20.10
  -3  -4  -5  780.92   20.50
  -3   4   5  780.32   20.20
   3   4  -5  802.32   20.10
   3   4  -5  820.22   20.20
   3   4  -5  800.52   20.50
   3  -4   5  767.92   19.80
   3  -4   5  819.22   19.90
  -3   4  -5  791.92   20.30
  -3   4  -5  816.02   19.40
   3   4   5  785.52   20.20
   3   4   5  771.12   20.20
  -3  -4   5  812.22   20.50
   3  -4  -5  810.32   19.70
  -3   4  -5  808.82   20.40
  -3  -4   5  802.82   20.50
   3  -4  -5  795.02   19.70
   4   4  -5 1104.09   27.00
   4   4  -5 1082.99   26.90
   4  -4   5 1111.09   26.50
  -4   4   5 1138.09   27.20
  -4  -4  -5 1061.19   27.60
   4   4  -5 1086.69   28.00
  -4  -4  -5 1103.09   27.60
  -4   4   5 1108.59   27.10
   4  -4   5 1083.69   26.50
  -4   4  -5 1142.89   27.00
  -4   4  -5 1091.09   27.30
  -4   4  -5 1108.09   27.20
   4  -4  -5 1101.29   26.20
   4   4   5 1087.59   27.10
   4  -4  -5 1123.09   26.20
  -4  -4   5 1091.79   27.50
  -4  -4   5 1072.89   28.00
  -4  -4   5 1121.69   27.50
   4   4   5 1163.58   27.30
  -5  -4  -5  540.25   14.80
  -5   4   5  547.55   14.10
  -5  -4  -5  520.95   14.70
   5   4  -5  502.75   13.50
   5   4  -5  532.95   15.60
  -5   4   5  532.35   14.00
   5   4  -5  518.05   13.60
  -5   4  -5  515.75   14.50
  -5   4  -5  515.55   14.20
   5   4   5  525.95   16.20
   5   4   5  534.75   13.90
  -5  -4   5  518.75   15.60
  -5  -4   5  515.75   14.50
  -5  -4   5  514.55   14.60
  -5   4  -5  545.55   14.40
   5   4   5  526.45   13.80
  -6   4   5   88.09    6.00
  -6   4   5   93.39    4.40
   6   4  -5   81.29    6.00
  -6  -4  -5   83.89    4.80
  -6   4   5   92.09    4.40
  -6  -4  -5   95.29    5.10
  -6   4  -5   94.99    4.70
   6   4   5   91.69    3.80
   6   4   5   90.29    6.40
  -6  -4   5   84.29    5.90
  -6   4  -5   97.09    4.60
  -6  -4   5   87.09    4.80
  -6   4  -5   94.89    5.30
  -6  -4   5   94.69    5.00
   7   4  -5   70.99    6.30
  -7   4   5   74.39    4.10
  -7  -4  -5   68.29    4.80
  -7  -4  -5   63.69    4.70
  -7   4   5   69.39    6.00
  -7   4   5   69.09    4.00
  -7  -4   5   91.99    6.40
  -7   4  -5   67.09    4.40
  -7  -4   5   84.89    4.80
  -7   4  -5   72.19    4.20
   7   4   5   66.59    6.40
  -7  -4   5   78.69    4.80
  -7   4  -5   80.89    5.60
  -8  -4  -5   40.40    3.80
   8   4  -5   34.70    5.10
  -8   4   5   33.90    3.40
  -8  -4  -5   37.80    5.00
  -8   4   5   44.40    5.20
  -8   4   5   39.30    3.50
  -8  -4   5   33.30    5.60
  -8   4  -5   39.10    3.80
   8   4   5   37.20    4.90
  -8  -4   5   42.80    4.10
  -8   4  -5   30.00    4.20
  -8  -4   5   35.00    3.60
  -9  -4  -5   59.99    4.90
  -9   4   5   64.79    3.80
   9   4  -5   63.39    6.70
  -9   4   5   63.89    6.70
  -9  -4  -5   60.09    4.60
   9   4   5   59.89    6.60
  -9  -4   5   58.59    5.50
  -9  -4   5   51.39    4.30
  -9   4  -5   60.99    4.30
  -9   4  -5   60.19    6.20
  -9   4  -5   53.99    4.10
 -10  -4  -5    2.60    2.20
  10   4  -5   10.60    4.00
 -10  -4  -5    5.70    2.60
 -10   4   5    7.80    1.90
 -10  -4   5    8.40    2.60
  10   4   5    3.20    3.40
 -10  -4   5    5.90    2.30
 -10   4  -5    7.30    2.10
 -10   4  -5    5.40    3.60
 -10   4  -5   10.60    2.50
 -11  -4  -5    6.50    2.60
  11   4  -5    7.60    4.20
 -11  -4  -5    6.40    2.80
 -11  -4   5    5.90    2.50
 -11   4  -5    6.30    2.20
  11   4   5    4.00    3.80
 -11  -4   5    9.30    2.70
 -11   4  -5    8.90    2.30
 -12  -4  -5    3.70    2.80
  12   4  -5    2.00    4.40
 -12  -4  -5    1.80    2.60
  12   4   5    8.50    4.50
 -12  -4   5   -1.10    2.30
 -12   4  -5   -0.70    2.00
 -12  -4   5    3.00    2.70
 -12   4  -5    3.50    2.30
   0   5  -5  513.85   15.70
   0  -5  -5  533.85   14.70
   0   5   5  553.24   14.80
   0  -5   5  518.35   14.60
   0  -5   5  519.15   14.60
   0  -5  -5  533.85   14.60
   0   5   5  548.95   15.90
   0   5  -5  499.05   14.60
   1  -5   5  190.58    6.90
  -1  -5  -5  206.68    9.50
   1  -5   5  191.78    6.90
  -1  -5  -5  190.08    7.10
   1   5  -5  188.58    7.00
   1   5  -5  179.88    6.90
   1   5  -5  186.78    5.80
  -1   5   5  190.28    7.00
  -1   5   5  186.68    7.90
  -1  -5   5  170.08    8.40
   1  -5  -5  183.78    6.80
   1  -5  -5  190.98    6.90
  -1   5  -5  189.98    7.10
   1   5   5  193.18    7.10
  -1   5  -5  182.88    9.70
   1   5   5  185.68    8.00
  -1  -5   5  187.18    7.10
  -2  -5  -5  573.14   15.10
   2  -5   5  518.05   14.40
   2   5  -5  513.15   14.00
  -2   5   5  529.25   15.50
  -2  -5  -5  519.85   14.80
   2   5  -5  515.45   14.60
   2   5  -5  527.55   14.60
   2  -5   5  520.45   14.40
  -2   5   5  538.95   14.80
  -2  -5   5  513.45   14.80
   2  -5  -5  543.45   14.40
   2   5   5  530.65   14.80
   2   5   5  536.85   14.90
  -2  -5   5  504.05   14.70
   2  -5  -5  559.74   14.50
  -2   5  -5  514.85   14.70
   3   5  -5   91.39    4.90
  -3   5   5   98.99    5.00
   3  -5   5  100.19    4.60
   3  -5   5   99.89    4.60
  -3  -5  -5   97.89    5.10
   3   5  -5  100.39    5.00
  -3  -5  -5  104.49    5.30
   3   5  -5   89.69    4.70
  -3   5   5   94.19    5.50
  -3  -5   5   95.59    5.10
  -3  -5   5   97.59    5.10
   3   5   5  109.89    5.10
   3  -5  -5   95.79    4.40
  -3   5  -5  102.19    5.20
   3   5   5  106.89    5.00
   3  -5  -5  101.99    4.60
  -3   5  -5  100.29    5.10
  -3   5  -5   97.09    3.80
   4  -5   5   64.99    3.60
  -4   5   5   62.69    4.10
  -4  -5  -5   63.19    4.40
   4  -5   5   68.19    3.70
   4   5  -5   65.79    4.00
  -4   5   5   58.39    4.80
   4   5  -5   67.29    4.00
  -4  -5  -5   71.49    7.00
   4   5  -5   76.29    4.80
  -4  -5   5   64.49    4.60
  -4   5  -5   67.59    3.70
  -4  -5   5   66.49    4.50
  -4   5  -5   61.99    4.30
   4  -5  -5   63.59    3.40
   4  -5  -5   61.99    3.50
   4   5   5   60.39    4.00
  -4   5  -5   66.59    4.40
   4   5   5   61.49    4.20
   5  -5   5   10.50    1.70
  -5   5   5    4.80    2.10
   5   5  -5   10.50    2.20
  -5  -5  -5    9.40    2.60
   5   5  -5   10.50    2.00
  -5  -5  -5    7.60    2.40
   5  -5   5   10.30    1.70
   5   5  -5   12.80    2.80
  -5  -5   5   10.60    3.10
  -5  -5   5   12.30    2.60
   5   5   5   11.00    2.10
  -5   5  -5    8.40    2.40
  -5   5  -5    7.20    2.10
  -5   5  -5    8.30    2.40
   5   5   5    7.20    2.20
  -6   5   5   24.20    3.70
  -6   5   5   22.20    3.30
   6   5  -5   20.30    3.70
  -6   5   5   20.50    2.70
  -6  -5  -5   21.30    3.30
   6   5  -5   22.00    2.30
  -6  -5  -5   17.00    3.00
   6   5  -5   19.90    2.20
  -6   5  -5   21.20    3.10
  -6  -5   5   22.90    3.20
  -6   5  -5   16.00    2.70
  -6  -5   5   17.30    3.10
   6   5   5   20.10    2.50
  -6   5  -5   19.10    3.00
   6   5   5   24.10    2.60
   6   5   5   13.60    3.50
  -7   5   5  113.19    5.50
   7   5  -5  122.19    7.60
  -7   5   5  112.79    7.30
  -7  -5  -5  115.99    6.20
  -7   5   5  119.59    5.50
  -7  -5  -5  113.39    6.30
  -7   5  -5  126.49    5.90
   7   5   5  121.29    8.10
  -7  -5   5  132.79    6.40
   7   5   5  115.99    4.40
  -7  -5   5  115.09    6.00
   7   5   5  120.29    4.40
  -7   5  -5  121.79    5.90
  -7   5  -5  122.29    6.70
  -8   5   5   30.30    3.20
  -8  -5  -5   37.70    4.10
  -8   5   5   29.60    3.20
  -8  -5  -5   29.40    3.50
   8   5  -5   25.80    4.50
  -8  -5   5   30.60    3.70
  -8   5  -5   26.70    3.50
  -8   5  -5   27.90    3.90
  -8   5  -5   26.80    3.30
  -8  -5   5   34.40    3.80
   8   5   5   24.90    4.70
  -9   5   5   12.40    2.50
  -9  -5  -5   19.10    3.20
  -9  -5  -5   12.40    3.10
  -9   5   5   11.30    2.40
  -9   5   5   11.90    3.70
   9   5  -5   14.30    4.30
  -9  -5   5    5.90    2.60
  -9   5  -5   14.30    3.70
  -9  -5   5   13.80    3.10
  -9   5  -5   14.00    2.80
   9   5   5    3.10    6.00
  -9   5  -5   12.40    2.70
 -10  -5  -5   46.40    4.70
 -10   5   5   38.60    3.50
 -10  -5  -5   45.00    4.40
  10   5  -5   43.50    6.00
 -10   5   5   44.60    3.80
 -10   5  -5   37.50    5.30
 -10   5  -5   32.80    3.50
 -10  -5   5   43.90    4.50
  10   5   5   30.90    5.70
 -10  -5   5   28.70    3.70
 -10   5  -5   36.00    4.70
 -11   5   5    2.10    2.00
 -11  -5  -5   -0.60    2.70
 -11  -5  -5    4.20    2.60
  11   5  -5    5.90    4.10
 -11   5   5    6.90    2.30
 -11   5  -5    4.20    2.50
 -11  -5   5    5.60    2.80
  11   5   5    0.50    4.10
 -11  -5   5    6.30    2.90
 -11   5  -5    4.60    2.40
   0  -6  -5    3.20    2.00
   0   6  -5    5.00    2.30
   0   6   5    0.10    2.00
   0  -6   5    3.30    2.00
   0   6  -5    0.80    1.90
   0   6  -5    4.70    1.20
   0  -6   5    3.20    2.10
   0   6   5    4.90    2.10
   0  -6  -5    2.50    2.00
   1   6  -5   37.90    3.70
  -1  -6  -5   33.50    3.30
   1   6  -5   36.90    2.80
   1   6  -5   36.80    3.70
   1  -6   5   38.50    3.80
  -1  -6  -5   35.80    3.60
   1  -6   5   38.40    3.80
  -1   6   5   33.20    3.50
  -1   6   5   35.50    3.50
  -1   6  -5   32.10    3.30
   1   6   5   36.80    3.70
  -1  -6   5   34.80    3.50
  -1   6  -5   43.80    4.10
   1   6   5   41.00    3.90
  -1  -6   5   42.70    4.10
   1  -6  -5   37.30    3.40
  -2   6   5   42.80    3.90
   2   6  -5   41.20    3.90
   2  -6   5   39.10    3.80
   2   6  -5   39.10    3.80
   2   6  -5   39.60    3.40
   2  -6   5   38.40    4.20
  -2  -6  -5   49.30    4.10
  -2   6   5   41.60    4.10
  -2  -6  -5   45.00    4.30
   2  -6  -5   50.99    4.00
  -2  -6   5   44.60    4.10
  -2  -6   5   44.30    4.20
   2   6   5   48.70    4.30
   2   6   5   45.30    4.10
  -2   6  -5   39.60    3.70
   2  -6  -5   47.50    4.50
  -2   6  -5   41.70    4.20
  -3  -6  -5  288.27    9.80
   3   6  -5  270.07    9.50
   3  -6   5  289.07    9.40
  -3   6   5  284.97    9.60
  -3   6   5  309.17   11.20
   3   6  -5  286.67    9.30
   3  -6   5  281.47    9.20
   3   6  -5  267.37    9.40
  -3  -6  -5  296.27   10.00
  -3  -6   5  289.17   10.00
   3   6   5  280.17    9.60
  -3  -6   5  274.27    9.70
   3   6   5  280.47    9.70
  -3   6  -5  296.07    9.70
   3  -6  -5  285.37    9.00
  -3   6  -5  281.47    7.90
   3  -6  -5  277.87    9.00
  -3   6  -5  275.77    9.70
  -4  -6  -5  332.27   11.00
  -4   6   5  325.37   10.50
   4  -6   5  333.67    9.90
  -4  -6  -5  337.77   11.00
   4   6  -5  335.27   11.70
  -4   6   5  336.37   14.40
   4  -6   5  318.07    9.90
   4   6  -5  316.97   10.30
   4   6  -5  310.87   11.90
  -4  -6   5  329.47   11.00
  -4   6  -5  316.97   10.70
   4   6   5  304.57   10.30
   4   6   5  325.77   10.60
  -4   6  -5  329.97   10.70
   4  -6  -5  340.27    9.80
  -4  -6   5  339.47   11.10
  -4   6  -5  324.97    9.40
   4  -6  -5  310.87    9.60
   5   6  -5   50.09    3.90
  -5  -6  -5   46.00    4.30
  -5  -6  -5   49.40    4.50
   5   6  -5   48.50    5.00
   5  -6   5   50.49    3.50
   5  -6   5   53.29    3.50
  -5   6   5   49.80    4.20
   5   6  -5   52.79    4.20
  -5  -6   5   39.80    4.10
   5   6   5   49.70    4.40
  -5   6  -5   62.19    4.80
  -5  -6   5   47.40    4.60
   5   6   5   47.80    3.90
  -5   6  -5   42.90    3.70
  -5   6  -5   42.90    4.20
   5  -6  -5   51.69    3.20
   5  -6  -5   52.79    3.10
  -6   6   5  252.27    9.00
   6   6  -5  258.97   10.50
  -6  -6  -5  237.98    9.60
   6   6  -5  243.48    8.30
  -6  -6  -5  252.17    9.60
   6   6  -5  253.67    8.30
  -6   6   5  259.67   10.70
   6   6   5  251.77    8.50
  -6  -6   5  278.07   10.00
  -6   6  -5  263.37    9.40
   6   6   5  254.77   11.10
  -6   6  -5  250.77    9.00
  -6   6  -5  260.17    9.30
  -6  -6   5  263.67    9.70
   6   6   5  255.37    8.80
   7   6  -5   83.69    3.90
  -7   6   5   85.29    6.50
  -7  -6  -5   88.19    5.80
  -7   6   5   85.29    5.30
  -7   6   5   90.29    6.10
   7   6  -5   88.69    7.00
  -7  -6  -5   80.19    6.00
   7   6  -5   90.39    4.10
  -7  -6   5  101.29    6.20
   7   6   5   75.89    7.10
  -7   6  -5   97.69    6.10
  -7  -6   5   83.59    5.70
   7   6   5   88.59    4.50
   7   6   5   84.89    4.40
  -7   6  -5  106.39    5.90
  -7   6  -5   91.79    5.50
   8   6  -5   84.89    7.50
  -8   6   5   96.19    5.50
  -8  -6  -5   86.49    5.80
  -8   6   5   94.99    7.30
  -8   6   5   94.69    5.30
  -8  -6  -5   89.79    6.20
  -8   6  -5   82.99    6.50
  -8  -6   5   81.69    5.70
   8   6   5  104.69    8.20
  -8  -6   5   89.49    6.30
  -8   6  -5   91.09    5.60
  -8   6  -5  100.79    5.90
  -9  -6  -5   13.50    3.40
  -9   6   5   12.30    2.50
  -9  -6  -5   15.80    4.40
   9   6  -5   11.30    4.50
  -9   6   5   18.80    3.00
  -9   6  -5   22.30    3.20
  -9  -6   5   17.90    3.50
  -9  -6   5   17.20    3.30
  -9   6  -5   16.40    4.00
   9   6   5   17.30    4.40
  -9   6  -5   17.60    3.00
 -10   6   5   29.90    3.50
 -10  -6  -5   27.20    4.00
 -10   6   5   30.30    3.30
  10   6  -5   16.60    5.00
 -10  -6  -5   30.90    4.20
 -10   6  -5   22.80    3.50
 -10  -6   5   24.40    4.00
  10   6   5   24.10    5.30
 -10   6  -5   30.30    3.80
 -10   6  -5   25.80    4.60
 -10  -6   5   21.20    3.90
 -11   6   5    0.70    2.40
  11   6  -5    2.00    4.30
 -11  -6  -5    4.30    2.90
 -11   6   5    2.20    2.40
 -11  -6   5   -0.10    2.60
  11   6   5   -2.90    3.90
 -11  -6   5    1.30    3.00
 -11   6  -5    2.40    2.70
 -11   6  -5    4.90    2.70
   0  -7  -5    7.60    2.40
   0   7   5   10.00    2.70
   0  -7   5   13.80    2.90
   0  -7  -5   12.10    2.80
   0   7  -5   11.20    2.70
   0   7  -5   11.60    2.80
   0  -7   5    7.20    2.40
   0   7   5   11.00    2.90
   1  -7   5  718.53   19.70
   1  -7   5  713.33   19.80
  -1  -7  -5  721.23   19.90
   1   7  -5  714.63   19.90
  -1   7   5  724.83   20.10
  -1   7   5  715.23   19.90
   1   7  -5  727.23   18.30
   1   7  -5  713.73   20.00
  -1  -7  -5  749.13   20.10
   1  -7  -5  725.23   19.80
  -1   7  -5  706.33   20.00
  -1  -7   5  724.83   20.10
  -1  -7   5  695.03   19.90
  -1   7  -5  693.13   19.80
   1   7   5  721.03   19.90
   1  -7  -5  723.23   19.70
   1   7   5  721.53   20.10
   2  -7   5  135.39    6.30
  -2   7   5  121.29    6.20
   2   7  -5  119.49    6.40
  -2  -7  -5  121.59    6.50
  -2   7   5  125.69    6.30
   2   7  -5  125.49    5.50
   2   7  -5  124.29    6.20
   2  -7   5  128.19    6.20
  -2  -7  -5  125.89    6.30
   2  -7  -5  131.59    6.20
  -2  -7   5  125.79    6.60
   2  -7  -5  124.19    6.10
   2   7   5  128.19    6.60
  -2   7  -5  120.79    6.30
   2   7   5  129.09    6.40
  -2  -7   5  127.09    6.40
  -2   7  -5  134.79    6.70
  -3   7   5  113.99    6.10
   3   7  -5  116.29    6.10
   3   7  -5  112.09    5.70
   3  -7   5  117.29    5.70
  -3  -7  -5  121.39    6.60
   3  -7   5  105.59    5.60
  -3   7   5  111.49    6.20
   3   7  -5  108.19    6.10
  -3  -7  -5  105.99    6.20
  -3   7  -5  108.99    4.20
   3   7   5  110.09    6.20
  -3  -7   5  116.19    6.50
  -3   7  -5  106.49    5.90
   3   7   5  121.89    6.20
  -3   7  -5  110.29    6.40
   3  -7  -5  107.29    5.50
  -3  -7   5  108.89    6.30
   3  -7  -5  113.29    5.60
   4   7  -5  179.18    7.70
   4   7  -5  172.08    7.40
  -4  -7  -5  170.18    7.90
   4  -7   5  170.68    6.90
   4   7  -5  176.18    7.40
   4  -7   5  165.68    6.80
  -4   7   5  175.68    7.70
  -4   7   5  181.18    7.60
  -4  -7  -5  179.18    7.90
   4   7   5  163.18    7.30
   4  -7  -5  162.78    6.70
   4   7   5  165.58    7.60
  -4   7  -5  167.68    6.10
  -4  -7   5  173.58    7.80
  -4  -7   5  168.38    7.90
  -4   7  -5  165.28    7.50
   4  -7  -5  171.18    6.80
  -4   7  -5  180.08    7.90
   5   7  -5   10.40    3.00
   5   7  -5   11.20    2.80
  -5   7   5   11.30    2.90
  -5   7   5    9.30    3.00
   5   7  -5   12.70    2.70
  -5  -7  -5    8.70    3.20
   5  -7   5   12.00    2.20
  -5  -7  -5   14.00    3.10
   5  -7   5   11.00    2.40
   5  -7  -5   11.30    2.20
  -5   7  -5   15.00    2.60
   5  -7  -5   12.30    2.20
  -5   7  -5    6.50    2.80
  -5  -7   5   13.30    3.10
  -5   7  -5   16.10    3.40
   5   7   5    9.10    2.60
  -5  -7   5   10.60    3.20
   5   7   5    8.30    2.90
   6   7  -5  113.59    5.70
   6   7  -5  115.59    7.50
   6  -7   5  109.69    4.60
   6  -7   5  118.59    4.80
  -6  -7  -5  102.89    7.00
  -6   7   5  117.59    6.40
  -6   7   5  111.09    6.50
  -6  -7  -5  106.79    6.80
   6   7  -5  120.09    5.90
  -6  -7   5  113.99    6.50
  -6   7  -5  115.19    6.50
  -6  -7   5  111.89    7.00
  -6   7  -5  115.79    6.70
   6   7   5  123.89    6.30
  -6   7  -5  121.99    6.10
   6   7   5  115.69    6.00
   6   7   5  118.39    7.90
  -7  -7  -5   91.39    6.80
  -7   7   5   85.19    6.70
   7   7  -5   76.69    6.90
  -7   7   5   78.09    5.70
  -7   7   5   82.29    5.30
   7   7  -5   79.69    4.30
   7   7  -5   79.59    4.50
  -7  -7  -5   77.19    6.30
  -7   7  -5   81.19    5.70
  -7   7  -5   68.59    5.80
   7   7   5   75.89    5.00
  -7  -7   5   74.39    6.70
  -7  -7   5   78.99    6.20
  -7   7  -5   73.49    5.40
   7   7   5   88.79    7.60
   8   7  -5   53.59    6.10
  -8  -7  -5   49.99    5.10
  -8   7   5   60.79    5.30
  -8   7   5   57.99    6.10
  -8   7   5   51.79    4.70
  -8  -7  -5   54.69    5.50
  -8   7  -5   62.09    5.60
  -8  -7   5   60.69    5.90
  -8   7  -5   58.39    6.00
   8   7   5   43.10    9.90
  -8  -7   5   60.59    5.50
   8   7   5   54.99    3.50
  -8   7  -5   56.49    5.20
  -9   7   5    2.00    2.80
   9   7  -5   -0.40    3.50
  -9  -7  -5    2.50    3.40
  -9   7   5    4.10    2.20
  -9  -7  -5   -0.40    2.90
   9   7   5    1.70    3.50
  -9  -7   5    7.10    3.20
  -9   7  -5    6.10    2.60
  -9   7  -5    5.60    3.00
  -9   7  -5    1.30    2.80
  -9  -7   5    1.20    2.80
 -10   7   5    4.20    2.50
 -10   7   5    1.90    2.60
  10   7  -5    2.50    3.90
 -10  -7  -5    6.00    3.20
  10   7   5    2.80    4.10
 -10   7  -5    4.20    3.00
 -10   7  -5    2.30    3.70
 -10  -7   5   11.20    3.40
 -10   7  -5    5.20    2.90
   0  -8  -5    0.60    2.50
   0  -8   5    1.40    2.50
   0   8   5    4.20    2.60
   0   8  -5    1.80    2.40
   0   8   5    1.40    2.00
   0  -8   5    3.00    2.40
   0  -8  -5    3.10    2.50
   0   8  -5    3.00    2.70
  -1   8   5   48.60    4.90
  -1  -8  -5   52.69    5.30
   1  -8   5   47.60    4.70
  -1  -8  -5   59.09    5.00
   1  -8   5   57.89    5.20
   1   8  -5   58.39    5.20
   1   8  -5   51.79    4.90
  -1   8   5   54.39    5.30
   1   8  -5   53.29    3.70
  -1   8  -5   57.59    5.30
  -1  -8   5   52.29    5.30
   1   8   5   59.79    5.30
  -1   8  -5   57.39    4.80
   1   8   5   57.59    5.00
   1  -8  -5   58.59    5.10
   1  -8  -5   54.29    4.90
  -1  -8   5   52.69    4.90
  -2   8   5    5.00    2.60
   2   8  -5    4.40    2.50
   2  -8   5    2.40    2.40
  -2   8   5    4.60    2.90
   2   8  -5    4.20    2.00
  -2  -8  -5    6.80    2.90
   2  -8   5    3.00    2.40
  -2  -8  -5    4.10    2.60
   2   8  -5    2.40    2.60
   2   8   5    1.30    2.50
   2   8   5    4.00    2.50
  -2  -8   5    3.50    2.90
  -2  -8   5    3.90    2.50
  -2   8  -5   -1.00    2.30
   2  -8  -5    3.00    2.50
  -2   8  -5    3.80    2.80
   2  -8  -5    4.20    2.40
   3  -8   5  110.79    6.10
  -3   8   5  103.69    6.30
  -3  -8  -5  106.49    6.50
  -3   8   5  105.69    6.60
   3   8  -5  101.29    6.20
  -3  -8  -5  111.99    6.80
   3  -8   5   95.69    5.90
   3   8  -5  105.89    5.70
   3   8  -5  100.99    6.30
  -3   8  -5  104.29    6.40
  -3  -8   5  105.79    6.40
   3  -8  -5  113.59    6.10
   3   8   5  106.19    6.30
   3  -8  -5   99.39    5.70
  -3   8  -5  104.89    4.30
   3   8   5   94.09    6.30
  -3  -8   5  112.39    6.70
  -3   8  -5  109.09    6.80
   4   8  -5  581.04   17.20
  -4   8   5  613.74   17.70
   4   8  -5  584.04   17.30
  -4  -8  -5  568.74   17.90
   4  -8   5  599.24   16.80
   4   8  -5  571.54   17.00
  -4  -8  -5  548.45   22.40
   4  -8   5  542.15   16.40
  -4   8   5  599.74   17.70
   4  -8  -5  560.34   16.40
   4   8   5  605.04   17.40
  -4   8  -5  591.94   17.80
  -4   8  -5  565.94   15.30
   4   8   5  610.14   17.60
   4  -8  -5  604.14   16.60
  -4  -8   5  574.54   18.00
  -4  -8   5  580.34   18.70
  -4   8  -5  562.74   17.40
   5  -8   5  244.88    8.60
  -5  -8  -5  243.78   10.20
  -5   8   5  233.18    9.60
   5   8  -5  252.97    9.30
  -5   8   5  246.78   10.00
   5   8  -5  236.58    9.90
   5  -8   5  245.48    8.60
  -5  -8  -5  260.07   10.50
   5   8  -5  247.98    9.60
  -5   8  -5  251.77    9.70
   5   8   5  237.48    9.60
  -5   8  -5  251.07   10.20
  -5  -8   5  252.47   10.40
  -5  -8   5  230.28    9.90
   5   8   5  243.78    9.50
   5  -8  -5  224.88    8.60
  -5   8  -5  241.98    8.30
   6  -8   5  133.49    5.50
   6   8  -5  139.29    8.00
  -6  -8  -5  142.09    7.90
  -6  -8  -5  134.79    7.60
   6   8  -5  124.09    6.60
   6  -8   5  130.99    5.50
   6   8  -5  132.79    6.50
  -6   8   5  135.19    7.40
  -6   8   5  143.19    7.20
   6   8   5  130.19    6.60
  -6  -8   5  137.99    8.00
  -6   8  -5  135.99    7.90
   6   8   5  142.19    8.80
   6  -8  -5  126.49    5.00
  -6  -8   5  123.19    7.50
   6  -8  -5  136.59    5.10
  -6   8  -5  120.09    7.40
   6   8   5  125.89    6.90
  -6   8  -5  127.39    6.30
   7   8  -5   46.30    4.30
   7   8  -5   42.60    5.10
   7   8  -5   43.00    4.00
  -7  -8  -5   44.10    5.00
  -7   8   5   57.39    5.50
  -7  -8  -5   43.90    5.50
  -7   8   5   47.60    5.30
  -7   8   5   35.70    5.00
  -7   8  -5   45.60    4.90
   7   8   5   50.69    6.30
  -7  -8   5   40.10    4.70
   7   8   5   44.10    4.30
  -7  -8   5   48.60    5.30
  -7   8  -5   45.10    4.60
   7   8   5   46.80    4.60
  -7   8  -5   47.10    5.10
  -8   8   5    7.70    3.10
  -8  -8  -5    8.30    3.70
  -8   8   5    6.80    3.50
   8   8  -5    5.20    3.30
  -8   8   5    5.30    2.80
   8   8  -5    7.60    2.10
   8   8   5    6.60    2.60
  -8   8  -5    8.40    3.00
   8   8   5    3.60    2.30
  -8   8  -5    5.20    2.80
  -8   8  -5    5.50    3.20
   8   8   5    7.50    4.00
  -8  -8   5   11.40    3.60
  -9  -8  -5   11.30    3.90
  -9   8   5   18.00    3.60
  -9   8   5   13.30    3.30
   9   8  -5   14.30    4.30
  -9  -8   5   23.70    4.40
   9   8   5   25.40    5.70
  -9   8  -5   12.30    4.10
  -9   8  -5   15.80    3.80
  -9   8  -5   17.50    3.70
 -10   8   5    6.40    3.00
  10   8  -5    9.50    4.40
 -10   8   5    6.80    3.20
 -10  -8  -5    8.00    6.00
 -10  -8   5   16.60    4.10
  10   8   5    4.90    4.40
 -10   8  -5    7.00    4.00
 -10   8  -5    9.00    3.30
   0  -9   5   10.50    3.10
   0  -9   5   13.00    3.30
   0   9  -5   12.60    2.20
   0  -9  -5    8.60    3.20
   0   9   5    9.20    3.20
   0  -9  -5   15.10    3.00
   0   9  -5   12.50    3.50
   0   9  -5   14.70    3.90
  -1   9   5   71.09    6.00
  -1   9   5   74.19    5.70
  -1  -9  -5   71.59    6.00
   1  -9   5   81.99    5.70
   1   9  -5   68.89    9.40
   1   9  -5   73.19    6.30
   1   9  -5   77.09    4.40
  -1  -9  -5   78.19    7.30
   1  -9   5   76.69    5.90
   1  -9  -5   64.59    5.50
   1  -9  -5   77.29    5.90
  -1  -9   5   67.69    6.30
   1   9   5   75.99    9.70
  -1   9  -5   69.29    6.20
  -1  -9   5   78.79    6.10
  -1   9  -5   68.89    6.20
   1   9   5   75.99    6.10
   2   9  -5    4.80    2.50
   2  -9   5   -0.80    2.60
  -2   9   5    3.80    2.60
   2   9  -5    0.50    2.70
  -2  -9  -5    2.20    2.80
  -2   9   5    4.90    2.90
   2  -9   5    1.60    2.40
   2   9  -5    3.70    2.30
  -2   9  -5    6.30    3.10
   2   9   5    5.60    3.00
  -2  -9   5    8.70    3.30
   2  -9  -5    2.90    2.50
  -2   9  -5    2.60    3.10
   2  -9  -5    3.40    2.70
   3  -9   5   31.40    4.00
   3   9  -5   29.60    4.40
  -3   9   5   34.70    4.40
   3  -9   5   32.10    3.90
   3   9  -5   27.20    3.60
  -3  -9  -5   26.20    4.40
  -3   9   5   22.70    4.10
   3   9  -5   35.00    4.30
   3  -9  -5   36.10    4.20
  -3  -9   5   22.00    3.80
   3   9   5   28.10    4.20
   3  -9  -5   31.50    3.90
  -3  -9   5   26.60    4.40
  -3   9  -5   23.90    3.90
   3   9   5   23.20    4.40
  -3   9  -5   38.60    4.80
  -3   9  -5   28.00    2.90
   4   9  -5  225.68    9.20
   4   9  -5  210.78    9.10
  -4   9   5  222.08    9.90
  -4   9   5  201.68    9.40
   4  -9   5  215.98    8.80
  -4  -9  -5  219.28   10.10
  -4  -9  -5  210.38    9.50
   4  -9   5  221.78    8.90
   4   9  -5  241.08    9.80
  -4  -9   5  213.18    9.70
  -4  -9   5  226.58   10.30
   4  -9  -5  213.18    8.60
  -4   9  -5  216.68    9.60
   4   9   5  209.98    9.30
  -4   9  -5  220.38   10.00
   4   9   5  231.28    9.80
  -4   9  -5  212.88    7.20
   4  -9  -5  234.68    8.90
  -5   9   5   68.09    6.30
   5  -9   5   73.49    5.20
  -5   9   5   74.39    6.00
  -5  -9  -5   69.99    6.50
   5   9  -5   65.79    5.50
   5   9  -5   66.59    6.10
   5   9  -5   65.79    5.90
   5  -9   5   73.99    5.30
  -5   9  -5   71.39    6.70
  -5   9  -5   66.79    4.50
  -5   9  -5   75.59    6.00
  -5  -9   5   76.29    6.70
   5   9   5   77.29    5.70
   5  -9  -5   67.59    4.80
   5  -9  -5   74.29    5.00
   5   9   5   75.39    6.10
  -6   9   5   49.70    5.20
   6   9  -5   59.69    5.40
   6  -9   5   49.40    4.30
  -6   9   5   52.19    5.50
  -6  -9  -5   47.80    5.60
   6   9  -5   55.79    5.00
   6   9  -5   49.30    5.60
   6  -9   5   54.49    4.40
   6   9   5   52.59    6.50
   6   9   5   55.79    5.20
   6  -9  -5   58.69    4.10
  -6   9  -5   57.19    4.70
  -6  -9   5   53.19    5.80
   6  -9  -5   51.99    3.80
  -6   9  -5   54.19    5.50
  -6   9  -5   55.49    5.40
   6   9   5   58.79    5.30
  -7  -9  -5   98.39    7.60
   7   9  -5   95.09    5.90
   7   9  -5  101.99    7.70
   7   9  -5   97.19    5.90
  -7   9   5   87.59    7.50
  -7   9   5   91.49    6.70
  -7   9   5   84.89    6.70
   7   9   5   96.49    8.30
   7   9   5  100.49    6.20
   7   9   5   82.49    5.80
  -7   9  -5   85.39    5.80
  -7   9  -5   95.69    7.20
  -7  -9   5   97.09    7.50
   8   9  -5   20.20    4.50
  -8   9   5   25.90    4.40
   8   9  -5   25.10    3.20
  -8  -9  -5   20.30    5.40
   8   9  -5   25.90    3.20
   8   9   5   26.60    3.70
  -8  -9   5   24.40    6.40
  -8   9  -5   21.90    3.70
   8   9   5   26.70    5.80
   8   9   5   28.40    3.60
  -8   9  -5   20.70    4.10
  -9   9   5   19.20    4.00
   9   9  -5   19.40    4.70
  -9  -9  -5   17.10    4.40
  -9  -9   5   19.10    4.70
  -9   9  -5   20.80    4.20
  -9   9  -5   13.00    4.00
   9   9   5   16.50    5.10
   0 -10  -5    8.30    3.40
   0 -10   5    7.20    3.40
   0 -10  -5    2.10    2.90
   0  10   5    5.90    3.40
   0  10  -5    6.70    2.00
   0  10  -5   -1.70    3.00
   0 -10   5   14.30    3.50
  -1 -10  -5  165.98    8.90
   1 -10   5  164.88    8.40
   1 -10   5  163.78    8.50
   1  10  -5  161.08    6.70
   1  10  -5  185.08    9.20
  -1  10   5  161.88    9.10
   1 -10  -5  160.98    8.30
   1  10   5  183.38    9.20
  -1 -10   5  169.58    9.00
  -1  10  -5  172.98    9.10
   1 -10  -5  179.78    8.70
  -2 -10  -5   49.80    5.50
   2  10  -5   38.50    5.10
   2  10  -5   47.50    6.10
   2 -10   5   42.70    4.90
   2 -10   5   49.00    5.10
  -2  10   5   42.00    5.10
   2  10  -5   45.20    6.10
   2  10   5   50.19    5.50
   2 -10  -5   45.80    5.10
  -2 -10   5   42.20    5.30
   2 -10  -5   53.29    5.30
  -2  10  -5   43.70    5.50
   3 -10   5  111.39    7.60
  -3 -10  -5  107.69    7.60
  -3  10   5  111.39    7.60
   3  10  -5  115.09    6.40
   3 -10   5  117.69    7.10
   3  10  -5  107.59    7.50
   3  10  -5   90.99    6.80
   3  10   5  120.69    7.70
   3 -10  -5  105.29    6.90
   3 -10  -5   99.49    6.20
  -3 -10   5  100.19    7.60
   3  10   5  107.79    8.30
  -3  10  -5  109.19    7.70
   4  10  -5   20.10    3.80
   4 -10   5   16.00    3.40
   4  10  -5   19.00    3.60
   4  10  -5   30.30    4.70
  -4  10   5   17.80    4.10
   4 -10   5   15.20    3.40
  -4 -10  -5   20.10    4.40
   4 -10  -5   21.50    3.50
  -4 -10   5   15.70    4.00
   4  10   5   18.90    4.20
  -4  10  -5   16.10    4.10
   4  10   5   19.30    3.90
   4 -10  -5   19.90    3.60
   5 -10   5   50.99    5.00
   5 -10   5   47.40    4.70
   5  10  -5   48.90    5.30
  -5  10   5   50.59    5.70
   5  10  -5   53.29    5.10
   5  10  -5   51.79    5.40
  -5  10  -5   61.99    6.20
   5 -10  -5   50.59    4.90
   5  10   5   52.59    5.30
  -5  10  -5   50.39    4.20
   5  10   5   54.89    5.70
   5 -10  -5   53.89    4.80
  -5 -10   5   52.19    6.50
  -6  10   5   30.60    4.90
   6  10  -5   33.60    4.50
   6 -10   5   41.70    4.10
   6  10  -5   36.80    5.50
   6 -10   5   39.20    4.00
   6  10  -5   38.70    5.30
  -6 -10  -5   44.10    5.50
  -6  10  -5   39.20    5.30
   6 -10  -5   36.40    3.60
   6  10   5   40.00    4.60
  -6  10  -5   32.80    3.60
   6  10   5   38.60    4.80
   6  10   5   53.19    6.90
  -6 -10   5   46.90    6.10
   6 -10  -5   40.30    4.00
   7  10  -5   23.40    3.80
  -7 -10  -5   13.70    4.50
   7  10  -5   22.70    3.50
  -7  10   5   24.00    4.40
   7  10  -5   20.70    4.40
  -7  10  -5   23.00    3.50
  -7 -10   5   25.30    5.00
   7  10   5   23.20    4.80
  -7  10  -5   16.90    4.20
   7  10   5   19.20    3.80
   7  10   5   22.10    4.30
  -8  10   5    3.60    3.70
   8  10  -5    7.20    2.70
  -8 -10  -5    5.00    3.80
   8  10  -5   10.40    4.40
   8  10  -5    9.90    2.80
   8  10   5    8.40    4.90
   8  10   5   10.80    2.80
  -8  10  -5   11.00    4.90
   8  10   5    3.90    2.90
  -8 -10   5    3.00    3.80
  -8  10  -5    2.20    3.10
   0 -11  -5   23.50    4.50
   0  11  -5   12.20    5.60
   0  11  -5   20.90    2.70
   0  11   5   27.30    7.40
   0 -11   5   16.20    4.00
   1  11  -5   42.50    4.00
  -1 -11  -5   48.10    6.70
  -1  11   5   42.10    8.10
   1  11  -5   33.80    6.40
   1 -11   5   47.60    5.40
   1 -11  -5   29.60    4.60
   1  11   5   44.80    9.20
  -1 -11   5   49.00    9.20
  -1  11  -5   35.30    9.30
   2  11  -5   94.49    5.90
   2  11  -5   96.79    9.10
  -2 -11  -5  117.49    8.20
   2 -11   5  116.59    7.60
   2 -11  -5  115.99    7.60
  -2  11  -5   78.79   11.20
  -2 -11   5  114.19    8.20
  -3  11   5   46.70    7.70
   3  11  -5   53.59    5.10
   3 -11   5   47.80    5.20
   3  11  -5   51.09    6.40
  -3 -11  -5   48.30    5.80
   3 -11   5   48.90    5.20
  -3  11  -5   45.50    6.10
   3 -11  -5   48.00    5.00
  -3 -11   5   46.90    6.10
   3 -11  -5   45.60    5.20
   4  11  -5   70.49    5.90
   4 -11   5   64.59    5.70
  -4  11   5   66.99    6.90
  -4 -11  -5   67.79    6.80
   4  11  -5   72.39    7.10
   4 -11   5   64.49    5.80
   4 -11  -5   57.19    5.50
  -4  11  -5   67.29    6.70
  -4 -11   5   66.19    6.70
   4 -11  -5   54.19    5.50
   5 -11   5    5.00    2.50
  -5 -11  -5    5.20    3.80
  -5  11   5    3.90    3.70
   5  11  -5    0.40    2.70
   5 -11   5    1.60    2.40
   5  11  -5    6.50    3.50
  -5  11  -5    6.60    4.00
   5  11   5    7.10    3.70
   5  11   5   10.00    6.60
   5 -11  -5    4.70    2.80
   5 -11  -5    8.30    2.70
  -5 -11   5    6.50    4.10
  -6 -11  -5   -2.10    3.50
   6  11  -5    3.60    3.10
  -6  11   5    3.20    3.60
   6  11  -5    3.50    3.20
   6 -11   5    2.40    2.50
   6 -11   5   -1.00    2.20
   6 -11  -5   -1.40    2.20
  -6  11  -5    0.10    2.20
  -6  11  -5   -2.30    3.30
   6  11   5    1.20    3.40
  -6 -11   5   -1.60    3.50
   6 -11  -5    3.10    2.30
   6  11   5    3.50    3.20
  -7  11   5    2.60    4.10
  -7 -11  -5   -5.40    3.50
   7  11  -5    3.40    2.90
   7  11  -5   -0.80    2.80
   7  11  -5    1.40    3.50
   7  11   5   -1.10    3.80
  -7  11  -5    1.60    4.10
  -7  11  -5   -3.90    2.40
   7  11   5    3.10    3.30
  -7 -11   5   -2.80    3.30
   0 -12  -5   39.60    5.30
   0  12   5   38.00    5.50
   0  12  -5   47.40    6.10
   0 -12   5   40.00    5.60
   0  12  -5   40.10    4.10
  -1 -12  -5   76.89    7.30
   1  12  -5   81.29    8.00
   1  12  -5   78.89    7.80
  -1  12   5   86.19    7.80
   1 -12   5   76.19    7.30
   1 -12  -5   92.89    7.60
  -1 -12   5   76.99    7.60
  -1  12  -5   87.19    8.10
   1  12   5   82.79    7.60
   2 -12   5   70.39    6.90
   2  12  -5   58.69    5.20
  -2 -12  -5   70.69    7.00
  -2  12   5   70.89    7.20
   2  12  -5   63.99    6.80
   2 -12  -5   78.99    7.00
  -2  12  -5   62.59    7.00
   2  12   5   77.39    7.70
  -2 -12   5   59.79    6.80
   3 -12   5   56.19    5.90
  -3 -12  -5   44.50    5.80
   3  12  -5   51.29    6.30
  -3  12   5   55.69    6.60
   3  12  -5   49.99    5.40
   3  12   5   49.30    6.30
  -3 -12   5   51.49    6.20
  -3  12  -5   44.10    6.20
   3 -12  -5   67.99   10.20
   4  12  -5   53.99    6.30
   4  12  -5   48.50    5.10
   4 -12   5   49.90    5.40
  -4 -12  -5   49.60    6.30
  -4  12   5   58.39    6.90
   4  12   5   58.09    6.30
   4 -12  -5   55.49    5.50
  -4 -12   5   57.69    6.60
  -4  12  -5   57.39    6.60
  -5  12   5    3.60    3.80
  -5 -12  -5    4.00    4.40
   5  12  -5    9.60    4.00
   5  12  -5    7.10    3.30
   5 -12   5    7.20    3.00
   5 -12   5   11.60    3.20
   5  12   5    4.40    3.90
   5 -12  -5    9.90    3.00
  -5  12  -5   -0.10    3.80
   5  12   5    9.30    4.00
   5 -12  -5   10.90    3.40
  -5 -12   5   14.80    4.80
   6  12  -5    2.80    3.20
   0  13   5   42.10    6.50
   0  13  -5   50.29    4.40
   0 -13  -5   50.99    6.50
   0  13  -5   40.10    6.10
   0 -13   5   32.50    5.60
  -1 -13  -5   17.40    4.90
  -1  13   5    8.30    4.40
   1  13  -5    5.30    2.80
   1  13  -5   11.20    4.40
   1 -13   5   12.80    4.20
  -1  13  -5   10.00    4.60
   1  13   5   18.10    5.10
   1 -13  -5    6.30    4.00
  -1 -13   5    8.40    4.00
   2  13  -5   75.09    5.80
  -2  13   5   85.49    8.60
   2  13  -5   85.99    8.50
  -2 -13  -5   90.19    8.30
   2 -13   5   85.39    7.40
  -2 -13   5   79.89    7.90
   2 -13  -5   76.59    7.20
   2  13   5   85.69    8.30
  -2  13  -5   71.49    7.80
   3  13  -5   15.30    5.00
  -3  13   5   20.20    5.10
  -3 -13  -5   10.30    4.70
   3 -13   5   12.70    3.90
   3  13  -5   12.90    3.50
  -3  13  -5   16.10    5.00
   3 -13  -5   15.70    4.10
   3  13   5   12.20    4.90
  -3 -13   5   20.80    5.00
   0   0   6  363.26    9.80
   0   0  -6  369.06    9.70
  -1   0  -6 3860.81   89.39
  -1   0   6 3897.61   89.29
  -1   0   6 3911.01   89.29
   1   0   6 3800.72   89.29
   1   0   6 3947.30   89.29
  -1   0  -6 3927.51   89.29
   1   0  -6 3970.00   89.29
   1   0  -6 3863.81   89.19
   2   0  -6    5.30    1.30
   2   0   6    6.60    1.50
  -2   0  -6    4.70    1.60
  -2   0  -6    6.20    1.60
  -2   0   6    8.10    1.40
   2   0  -6    7.10    1.40
   2   0   6    6.20    1.40
  -2   0   6    5.40    1.40
   3   0   6  394.56   10.20
   3   0  -6  391.36    9.80
  -3   0  -6  397.76   10.50
   3   0  -6  385.86    9.80
  -3   0   6  381.96   10.20
   3   0   6  405.66   10.20
  -3   0   6  393.76   11.40
  -3   0   6  396.46   10.20
  -3   0  -6  401.96   10.60
  -4   0  -6  100.49    4.00
   4   0   6   91.59    4.70
   4   0   6   96.39    3.30
   4   0   6   94.89    3.20
  -4   0  -6   93.99    3.90
  -4   0   6   87.99    3.50
  -4   0   6   92.29    3.60
  -4   0   6   90.29    5.00
  -5   0   6 1654.43   38.40
   5   0   6 1679.93   40.60
  -5   0   6 1622.24   40.80
  -5   0  -6 1639.14   38.80
  -5   0  -6 1637.84   38.90
  -5   0   6 1658.03   38.40
  -6   0   6  853.61   20.50
  -6   0   6  821.22   23.30
  -6   0  -6  859.21   21.10
  -6   0  -6  859.61   20.90
  -6   0   6  852.51   20.50
   6   0   6  865.11   23.10
   7   0   6   41.10    4.30
  -7   0  -6   36.40    2.90
  -7   0   6   41.20    4.70
  -8   0   6    6.40    2.90
  -8   0  -6   10.30    1.80
   8   0   6    8.10    3.00
  -8   0  -6    6.70    1.90
  -9   0  -6   54.89    3.50
  -9   0  -6   54.19    3.70
   9   0   6   52.19    5.80
 -10   0  -6   74.39    4.30
 -10   0  -6   75.59    4.20
  10   0   6   75.59    7.30
 -11   0  -6  108.49    5.20
 -11   0  -6  115.99    5.30
  11   0   6  124.29    9.10
  12   0   6   15.70    5.00
 -12   0  -6   16.30    2.60
 -12   0  -6   14.80    2.20
   0   1   6 3241.98   73.69
   0   1  -6 3266.57   73.69
   0   1   6 3127.99   73.69
   0  -1   6 3243.38   73.69
   0   1  -6 3158.88   73.69
   0  -1   6 3222.08   73.69
   0  -1  -6 3126.39   73.69
   0  -1  -6 3225.48   73.69
  -1   1   6  162.88    5.10
   1   1  -6  144.59    5.00
   1  -1   6  146.79    5.10
   1   1  -6  154.68    5.10
  -1  -1  -6  157.08    5.20
  -1   1   6  156.98    5.10
   1   1   6  152.58    5.10
   1  -1  -6  151.58    5.00
   1  -1  -6  157.58    5.00
  -1  -1   6  148.49    5.10
  -1  -1   6  159.98    5.10
   1   1   6  144.19    5.10
  -1   1  -6  149.59    5.20
  -2  -1  -6  223.68    6.80
   2   1  -6  236.38    6.60
   2  -1   6  233.48    6.70
   2   1  -6  234.38    6.70
  -2  -1  -6  221.58    6.90
  -2   1   6  219.08    6.70
   2  -1   6  239.18    6.70
  -2   1   6  228.68    6.70
   2  -1  -6  230.18    6.50
   2   1   6  224.58    6.80
  -2  -1   6  227.88    6.80
  -2   1  -6  234.68    6.90
  -2   1  -6  242.08    6.90
  -2  -1   6  230.48    7.10
  -2  -1   6  240.88    6.90
   2  -1  -6  228.48    6.50
   3  -1   6  533.95   13.90
  -3   1   6  538.65   13.30
  -3  -1  -6  525.15   13.60
   3   1  -6  526.15   13.10
   3   1  -6  513.15   13.00
  -3   1   6  545.85   13.40
  -3  -1  -6  542.65   13.70
   3  -1   6  533.15   13.20
   3  -1   6  527.85   13.20
   3  -1  -6  532.65   12.80
   3   1   6  509.45   13.40
  -3   1  -6  522.75   13.50
  -3  -1   6  537.45   13.50
  -3  -1   6  527.25   14.40
   3   1   6  524.45   13.40
   3  -1  -6  545.25   12.90
  -3  -1   6  542.35   13.50
  -3   1  -6  522.85   13.60
  -4   1   6    1.50    1.80
  -4   1   6    4.20    1.30
   4  -1   6    2.90    1.80
   4  -1   6    3.90    1.10
  -4   1   6    4.80    1.30
  -4  -1  -6    2.80    1.50
   4  -1   6    5.20    1.10
  -4  -1  -6    5.40    1.60
   4   1   6    2.60    1.20
  -4  -1   6    4.00    1.40
   4   1   6    4.50    2.00
  -4  -1   6    3.40    1.40
  -4  -1   6    3.50    1.90
   4   1   6    6.10    1.30
  -4   1  -6    2.00    1.40
  -4   1  -6    3.80    1.40
  -5  -1  -6 1684.43   39.20
  -5   1   6 1642.14   38.50
  -5   1   6 1595.94   40.90
  -5   1   6 1666.03   38.50
  -5  -1  -6 1652.13   39.10
   5  -1   6 1669.63   40.40
   5   1   6 1586.74   40.80
  -5   1  -6 1691.43   39.00
  -5  -1   6 1655.23   38.80
  -5   1  -6 1677.23   39.00
  -5  -1   6 1674.83   41.30
  -5  -1   6 1643.64   38.80
  -6   1   6  540.15   16.50
   6  -1   6  539.25   17.30
  -6  -1  -6  554.64   14.30
  -6   1   6  554.54   13.50
  -6   1   6  530.65   13.50
  -6  -1  -6  548.65   14.20
   6   1   6  549.05   16.40
  -6  -1   6  532.85   13.80
  -6  -1   6  537.65   13.80
  -6   1  -6  547.45   14.00
  -6   1  -6  536.05   14.10
  -6  -1   6  551.74   16.50
  -7  -1  -6   77.99    4.00
  -7  -1  -6   73.39    3.80
   7  -1   6   78.59    5.70
  -7   1   6   78.99    5.90
  -7   1   6   76.99    3.20
  -7  -1   6   73.29    3.50
   7   1   6   77.49    6.00
  -7  -1   6   74.49    3.50
  -7   1  -6   73.49    3.70
  -7   1  -6   73.09    3.60
  -7  -1   6   66.89    6.00
  -8  -1  -6   11.70    2.10
   8  -1   6    9.20    3.10
  -8   1   6   10.20    3.20
  -8  -1  -6   11.70    2.20
   8   1   6   14.10    3.50
  -8   1  -6   14.80    2.20
  -8  -1   6    7.30    3.30
  -8   1  -6    9.00    1.90
  -8  -1   6   12.60    1.90
  -8  -1   6   12.10    1.80
  -9  -1  -6  181.48    6.60
  -9  -1  -6  175.78    6.40
   9  -1   6  188.48    9.50
   9   1   6  174.38    9.50
  -9   1  -6  174.18    6.20
  -9  -1   6  180.48    5.90
  -9  -1   6  180.58    6.00
  -9   1  -6  182.08    6.40
 -10  -1  -6    2.50    2.10
 -10  -1  -6    3.80    2.20
  10  -1   6   -2.10    3.00
 -10   1  -6    1.50    1.70
 -10  -1   6   -0.40    1.50
 -10   1  -6   -1.40    1.80
  10   1   6    2.00    3.20
 -11  -1  -6    5.20    2.10
  11  -1   6    4.50    3.40
 -11  -1  -6    5.30    2.10
  11   1   6    3.40    3.90
 -11   1  -6   -2.10    2.90
 -11   1  -6    5.20    1.90
 -12  -1  -6   11.60    2.40
  12  -1   6   16.50    4.70
 -12  -1  -6   11.00    2.50
 -12   1  -6   13.30    2.20
  12   1   6    9.50    4.40
   0   2   6 2039.70   48.60
   0   2  -6 2120.09   48.60
   0  -2   6 2086.19   48.60
   0  -2  -6 2068.89   48.50
   0  -2  -6 2086.49   48.60
   0   2   6 2006.40   48.50
   0   2  -6 2126.09   48.70
   0  -2   6 2085.89   48.60
  -1   2   6 3641.34   85.29
  -1   2   6 3660.33   85.39
   1   2  -6 3700.13   85.29
  -1  -2  -6 3672.63   85.49
   1  -2   6 3805.02   85.39
   1   2  -6 3715.03   85.39
   1  -2   6 3794.42   85.39
  -1  -2   6 3731.33   85.49
  -1  -2   6 3687.33   84.89
   1   2   6 3760.72   85.49
   1  -2  -6 3731.13   85.29
  -1  -2   6 3633.64   85.39
   1   2   6 3751.62   85.49
   1  -2  -6 3743.23   85.29
  -1   2  -6 3651.63   85.39
  -1   2  -6 3687.43   85.49
  -2  -2  -6 2030.70   47.80
  -2  -2  -6 2045.50   47.80
   2  -2   6 2039.60   47.50
  -2   2   6 2026.60   47.60
   2   2  -6 1985.40   47.50
   2   2  -6 2023.80   47.50
   2  -2   6 2057.29   47.50
   2  -2   6 2042.60   47.00
  -2   2   6 2022.60   47.50
   2  -2  -6 2029.90   47.40
   2   2   6 2053.09   47.70
  -2  -2   6 2082.89   47.70
  -2   2  -6 1999.00   47.60
  -2  -2   6 2058.39   47.70
  -2  -2   6 2038.20   47.70
  -2   2  -6 2069.29   47.80
   2  -2  -6 2038.00   47.40
   2   2   6 2020.80   47.70
  -3  -2  -6  720.63   17.80
   3  -2   6  685.63   17.40
  -3   2   6  711.03   17.40
   3   2  -6  681.23   18.20
  -3   2   6  712.53   17.50
  -3  -2  -6  734.43   17.90
   3   2  -6  706.33   17.30
   3   2  -6  685.43   17.30
   3  -2   6  678.73   17.30
   3  -2   6  684.93   17.20
  -3  -2   6  686.73   18.20
  -3  -2   6  696.43   17.60
   3   2   6  715.83   17.60
   3  -2  -6  736.83   17.00
  -3   2  -6  669.93   17.50
  -3   2  -6  666.43   17.60
   3  -2  -6  739.33   17.00
   3   2   6  736.43   17.60
  -3  -2   6  699.43   17.60
  -4   2   6  397.26   10.40
   4  -2   6  398.36   10.00
   4   2  -6  397.26   10.00
  -4  -2  -6  395.76   11.00
   4   2  -6  394.26   10.00
   4   2  -6  384.56   11.80
  -4   2   6  377.96   10.30
  -4  -2  -6  395.66   10.90
   4  -2   6  389.76   11.10
   4  -2   6  386.46    9.90
  -4  -2   6  383.66   10.70
   4   2   6  412.06   10.50
  -4   2  -6  385.36   10.60
   4   2   6  403.56   10.40
  -4  -2   6  394.66   11.90
  -4  -2   6  381.16   10.70
  -4   2  -6  389.86   10.70
   5  -2   6  355.56   10.90
  -5   2   6  349.07    9.60
  -5   2   6  358.86    9.60
  -5  -2  -6  364.66   10.30
  -5  -2  -6  363.56   10.30
  -5   2   6  330.77   11.60
  -5  -2   6  360.36   10.00
   5   2   6  362.66    9.30
  -5  -2   6  354.66   11.70
  -5  -2   6  363.76   10.00
   5   2   6  374.56    9.30
   5   2   6  356.66   11.80
  -5   2  -6  362.86   10.00
  -5   2  -6  368.26   10.00
  -6   2   6   25.50    2.30
   6  -2   6   34.10    3.50
   6   2  -6   20.90    3.40
  -6   2   6   29.00    2.40
  -6  -2  -6   25.70    2.60
  -6  -2  -6   32.80    3.20
  -6  -2   6   30.20    3.90
  -6  -2   6   25.10    2.40
   6   2   6   27.10    3.60
  -6   2  -6   26.90    2.70
  -6  -2   6   22.00    2.40
  -6   2  -6   27.40    2.50
  -7  -2  -6   73.19    4.10
   7   2  -6   64.09    5.90
  -7   2   6   64.69    3.20
   7  -2   6   63.89    5.20
  -7   2   6   68.19    5.80
  -7   2   6   64.99    3.20
  -7  -2  -6   54.69    4.00
  -7   2  -6   72.79    3.70
  -7  -2   6   73.09    3.90
   7   2   6   72.99    6.00
  -7   2  -6   71.99    3.80
  -7  -2   6   77.09    6.30
  -7  -2   6   70.49    3.80
   8  -2   6  190.68    8.80
  -8   2   6  183.38    9.30
  -8  -2  -6  179.38    6.90
  -8   2   6  182.28    5.80
  -8   2   6  189.38    5.80
   8   2  -6  168.28    9.20
  -8  -2  -6  188.88    7.00
  -8  -2   6  180.28    6.40
  -8  -2   6  190.78    9.60
  -8   2  -6  192.48    6.50
   8   2   6  199.58    9.70
  -8  -2   6  191.78    6.50
  -8   2  -6  197.28    6.60
  -9   2   6  113.19    7.90
  -9  -2  -6  120.19    5.60
   9  -2   6  130.89    7.80
  -9  -2  -6  112.39    5.40
  -9   2  -6  114.99    5.10
  -9   2  -6  119.89    5.00
   9   2   6  109.29    8.10
  -9  -2   6  113.49    5.00
  -9  -2   6  114.79    5.00
  10  -2   6    3.30    3.00
 -10  -2  -6   -1.10    1.90
 -10  -2  -6   -0.50    2.10
 -10   2  -6    2.10    1.80
 -10  -2   6    1.90    1.80
 -10  -2   6   -0.80    1.70
  10   2   6   -3.30    3.30
 -10   2  -6    4.90    1.80
 -11  -2  -6    9.80    2.40
 -11  -2  -6    7.30    2.40
  11  -2   6    4.50    3.90
 -11  -2   6    3.70    1.90
 -11   2  -6    7.70    2.10
  11   2   6    2.20    3.50
 -11   2  -6    7.80    2.30
 -11  -2   6    5.60    2.10
 -12  -2  -6   12.20    2.80
 -12  -2  -6   11.60    2.70
 -12  -2   6   13.20    2.40
  12   2   6   16.90    5.20
   0  -3   6  671.43   17.00
   0  -3   6  659.73   17.00
   0   3   6  653.23   16.90
   0  -3  -6  647.74   17.00
   0   3  -6  672.73   17.00
   1  -3   6   40.80    3.10
  -1   3   6   49.70    3.30
  -1   3   6   50.49    3.40
  -1  -3  -6   50.39    3.30
  -1  -3  -6   50.69    3.40
   1   3  -6   44.40    3.20
   1   3  -6   44.20    3.30
   1  -3   6   41.70    3.20
   1   3   6   49.20    3.40
  -1   3  -6   43.10    3.40
  -1  -3   6   42.40    3.20
   1   3   6   51.59    3.40
  -1  -3   6   48.80    2.50
   1  -3  -6   48.80    3.20
  -1   3  -6   43.80    3.30
   1  -3  -6   54.49    3.30
  -1  -3   6   45.30    3.30
  -2   3   6 1739.63   41.00
   2  -3   6 1738.03   41.00
   2   3  -6 1705.63   41.00
   2   3  -6 1722.13   41.10
  -2   3   6 1729.83   41.10
   2  -3   6 1712.13   41.00
   2   3  -6 1725.43   40.90
  -2  -3  -6 1740.13   41.30
  -2  -3  -6 1749.72   41.30
   2   3   6 1767.32   41.30
  -2  -3   6 1723.33   41.20
  -2  -3   6 1731.73   40.90
   2   3   6 1762.42   41.20
  -2   3  -6 1677.53   41.10
   2  -3  -6 1800.02   40.90
  -2   3  -6 1707.43   41.20
   2  -3  -6 1767.92   40.90
  -2  -3   6 1695.93   41.20
   3   3  -6  898.71   22.30
   3  -3   6  926.01   21.90
  -3  -3  -6  903.21   22.70
   3  -3   6  869.11   22.10
   3   3  -6  901.81   22.30
   3  -3   6  931.51   22.20
  -3   3   6  898.61   22.30
  -3  -3  -6  912.11   22.80
  -3   3   6  932.51   22.40
   3   3  -6  897.51   22.90
   3  -3  -6  919.01   21.90
   3  -3  -6  915.01   21.90
   3   3   6  887.91   22.50
  -3  -3   6  915.91   22.70
  -3  -3   6  909.21   22.90
   3   3   6  906.31   22.50
  -3   3  -6  894.41   22.60
  -3  -3   6  902.11   22.60
  -3   3  -6  907.41   22.50
  -4  -3  -6   56.09    3.70
   4   3  -6   61.69    3.30
  -4  -3  -6   56.79    3.80
   4  -3   6   62.39    3.50
   4  -3   6   54.49    3.00
   4   3  -6   62.09    3.20
   4  -3   6   58.29    3.00
  -4   3   6   60.69    3.40
  -4   3   6   64.19    3.40
   4   3  -6   60.39    4.20
   4  -3  -6   63.69    2.50
   4   3   6   61.49    3.50
   4  -3  -6   60.99    2.50
  -4   3  -6   61.29    3.50
  -4   3  -6   55.99    3.70
   4   3   6   57.39    3.30
  -4  -3   6   65.79    3.90
  -4  -3   6   63.09    3.70
  -4  -3   6   65.99    4.40
  -5  -3  -6  206.98    7.10
   5   3  -6  202.48    5.80
   5  -3   6  198.88    7.20
  -5   3   6  193.58    8.10
  -5   3   6  203.78    6.50
  -5  -3  -6  213.48    7.20
   5   3  -6  193.08    8.00
  -5   3   6  195.58    6.40
   5   3  -6  207.68    5.80
  -5  -3   6  195.48    6.90
  -5   3  -6  200.88    6.70
   5   3   6  197.48    8.40
   5   3   6  200.88    6.30
  -5   3  -6  200.88    6.80
   5   3   6  192.88    6.20
  -5   3  -6  202.98    7.30
  -5  -3   6  209.78    6.90
  -5  -3   6  210.38    8.20
  -6  -3  -6  162.38    6.40
   6   3  -6  164.08    7.70
  -6   3   6  156.58    5.60
  -6   3   6  156.28    5.50
  -6  -3  -6  149.79    6.40
  -6   3   6  155.58    7.70
   6  -3   6  169.68    7.00
  -6  -3   6  169.48    6.10
   6   3   6  159.98    7.90
  -6   3  -6  166.68    6.00
  -6   3  -6  159.58    6.00
  -6  -3   6  160.18    7.70
  -6   3  -6  170.28    7.00
  -6  -3   6  174.48    6.20
   7  -3   6   30.10    3.70
  -7   3   6   37.00    4.80
  -7  -3  -6   26.10    3.00
   7   3  -6   21.90    4.00
  -7   3   6   30.80    2.80
  -7   3   6   32.00    2.60
  -7  -3  -6   32.50    3.30
  -7   3  -6   22.30    3.50
   7   3   6   21.90    3.60
  -7  -3   6   26.90    2.90
  -7   3  -6   29.20    2.90
  -7   3  -6   24.10    2.70
  -7  -3   6   25.50    4.10
  -7  -3   6   29.80    3.00
  -8   3   6   51.79    5.60
  -8   3   6   46.00    3.20
  -8   3   6   43.90    3.30
   8   3  -6   54.49    5.90
  -8  -3  -6   45.70    4.00
  -8  -3  -6   45.90    3.90
   8  -3   6   44.70    4.80
  -8  -3   6   42.10    5.40
   8   3   6   43.30    5.30
  -8   3  -6   47.10    3.80
  -8  -3   6   48.40    3.80
  -8   3  -6   50.69    3.70
  -9   3   6   38.60    3.10
   9  -3   6   43.40    5.10
  -9   3   6   37.00    4.90
  -9  -3  -6   41.30    4.10
  -9  -3  -6   43.20    4.00
  -9   3   6   43.30    3.20
   9   3  -6   32.30    4.90
   9   3   6   37.70    5.30
  -9   3  -6   39.90    3.80
  -9   3  -6   35.80    3.60
  -9  -3   6   51.79    4.20
  -9  -3   6   43.70    3.80
  10   3  -6    5.80    3.60
 -10  -3  -6    4.80    2.30
 -10  -3  -6    5.00    2.40
  10   3   6    6.30    3.60
 -10  -3   6    4.00    2.10
 -10   3  -6    1.70    2.00
 -10  -3   6    5.20    2.30
 -10   3  -6    4.30    2.00
 -11  -3  -6   10.10    2.70
 -11  -3  -6   11.00    2.70
 -11   3  -6   11.60    2.30
 -11   3  -6   14.30    2.60
 -11  -3   6    7.90    2.50
  11   3   6    9.10    4.20
 -11  -3   6    9.90    2.50
 -12  -3  -6   27.70    3.50
 -12  -3  -6   21.00    3.20
 -12  -3   6   28.80    5.80
  12   3   6   28.20    5.70
 -12  -3   6   23.70    3.00
   0   4   6  634.94   16.50
   0   4  -6  606.14   16.50
   0  -4  -6  642.54   16.60
   0  -4  -6  635.54   16.50
   0  -4   6  616.64   16.50
   0   4   6  637.04   16.60
   0  -4   6  616.24   16.50
   0   4  -6  600.64   16.40
  -1  -4  -6  314.87    9.60
   1   4  -6  306.77    9.40
  -1   4   6  297.37    9.30
   1   4  -6  316.97    9.60
   1  -4   6  321.17    9.40
   1  -4   6  332.77    9.60
  -1  -4  -6  300.67    9.50
  -1   4   6  312.17    9.50
   1   4  -6  322.27    8.30
  -1   4  -6  314.07    9.60
   1   4   6  306.47    9.50
   1   4   6  307.87    9.50
   1  -4  -6  309.47    9.30
   1  -4  -6  312.27    9.30
  -1  -4   6  301.97    9.50
  -1   4  -6  304.87    9.50
  -2  -4  -6  307.37    9.60
  -2  -4  -6  301.87    9.60
  -2   4   6  305.47    9.30
   2   4  -6  306.37    9.40
   2   4  -6  306.27    9.30
   2  -4   6  319.67    9.30
   2   4  -6  308.37    8.90
  -2   4   6  305.07    9.40
   2  -4   6  305.37    9.20
  -2   4  -6  320.07    9.60
   2   4   6  306.57    9.50
   2   4   6  327.77    9.60
  -2  -4   6  301.47    9.50
  -2   4  -6  315.97    9.50
   2  -4  -6  292.17    9.00
  -2  -4   6  308.17    9.60
   2  -4  -6  316.87    9.20
   3   4  -6 1202.28   29.60
   3   4  -6 1213.18   29.40
  -3   4   6 1175.88   29.40
  -3  -4  -6 1170.18   29.80
  -3  -4  -6 1198.08   29.80
   3  -4   6 1154.18   29.00
   3  -4   6 1219.78   29.20
  -3   4   6 1206.38   29.40
   3   4  -6 1241.78   29.40
  -3   4  -6 1193.48   28.30
   3  -4  -6 1202.68   28.90
  -3  -4   6 1208.38   29.60
   3   4   6 1203.08   29.50
  -3  -4   6 1219.98   29.70
  -3   4  -6 1205.18   29.50
   3   4   6 1151.08   29.30
  -3   4  -6 1202.78   29.60
  -3  -4   6 1216.78   29.80
   3  -4  -6 1202.38   28.90
   4   4  -6   17.00    2.20
  -4   4   6   18.10    2.40
  -4   4   6   16.00    2.20
   4   4  -6   16.20    2.10
   4  -4   6   16.70    2.00
  -4  -4  -6   16.40    2.60
   4  -4   6   15.20    2.00
  -4  -4  -6   16.50    2.70
   4   4  -6   19.70    2.90
   4  -4  -6   16.00    1.80
  -4   4  -6   10.10    2.30
  -4  -4   6   15.60    2.50
  -4   4  -6   13.50    2.20
  -4   4  -6   17.30    2.10
   4  -4  -6   18.60    1.90
  -4  -4   6   18.30    2.60
   4   4   6   17.00    2.30
   4   4   6   17.40    2.40
  -4  -4   6   14.30    2.50
   5  -4   6  307.67    8.40
  -5  -4  -6  333.47   10.10
  -5   4   6  328.07    9.50
  -5   4   6  333.87    9.60
   5   4  -6  312.77   10.80
   5   4  -6  304.97    9.00
  -5  -4  -6  336.77   10.30
   5  -4   6  305.57    8.40
   5   4  -6  296.27    8.80
  -5  -4   6  310.47   10.30
  -5   4  -6  322.27    9.70
  -5  -4   6  299.77   10.70
  -5   4  -6  306.67    9.60
   5   4   6  344.57    9.50
  -5   4  -6  303.07    9.70
  -5  -4   6  303.97    9.90
   5   4   6  314.97    9.20
   6   4  -6  332.97   12.00
  -6   4   6  333.27    9.90
  -6   4   6  321.07   11.90
  -6  -4  -6  348.67   10.90
  -6   4   6  336.77   10.00
  -6  -4  -6  334.17   10.60
  -6   4  -6  350.36   10.50
  -6  -4   6  330.17   11.90
  -6   4  -6  334.27   10.90
   6   4   6  344.47    9.50
  -6   4  -6  332.87   10.30
  -6  -4   6  328.27   10.50
   6   4   6  370.96   12.80
  -6  -4   6  338.97   10.60
  -7   4   6   69.59    4.30
  -7   4   6   73.99    4.10
   7   4  -6   75.19    6.30
  -7   4   6   70.89    6.10
  -7  -4  -6   70.49    4.80
  -7  -4   6   84.39    5.00
  -7   4  -6   76.49    5.50
  -7   4  -6   77.19    5.20
  -7  -4   6   74.89    4.70
   7   4   6   75.79    6.50
  -7  -4   6   78.29    6.10
  -7   4  -6   78.19    4.70
   8   4  -6  180.98    9.60
  -8  -4  -6  182.98    7.60
  -8   4   6  166.58    6.40
  -8   4   6  162.58    6.30
  -8  -4  -6  173.98    7.40
  -8   4  -6  174.88    7.00
   8   4   6  203.68   10.10
  -8   4  -6  177.48    6.80
  -8  -4   6  172.48    7.20
  -8  -4   6  176.38    7.20
  -8   4  -6  188.28    8.80
  -9   4   6  238.18    7.80
   9   4  -6  234.18   11.40
  -9   4   6  242.38   11.30
  -9  -4  -6  246.78    9.10
  -9  -4  -6  239.68    9.10
  -9   4   6  231.18    7.70
   9   4   6  239.98   11.70
  -9  -4   6  227.28    8.60
  -9   4  -6  236.68    8.20
  -9   4  -6  241.98    8.50
  -9  -4   6  241.08    9.30
 -10  -4  -6    9.90    2.80
  10   4  -6    7.00    3.90
 -10   4   6    9.20    2.50
 -10   4   6    9.30    2.10
 -10  -4  -6   14.40    3.00
 -10  -4   6    9.20    2.80
  10   4   6    4.10    3.60
 -10   4  -6   10.80    2.60
 -10  -4   6    6.40    2.50
 -10   4  -6   10.50    2.30
 -11  -4  -6   35.50    4.10
  11   4  -6   29.70    5.60
 -11  -4  -6   35.40    3.90
 -11   4  -6   39.40    3.70
 -11   4  -6   32.60    3.40
 -11  -4   6   39.40    4.10
 -11  -4   6   35.40    3.70
  11   4   6   28.90    5.60
 -12  -4  -6    0.20    2.60
 -12  -4  -6    1.20    2.70
  12   4   6   -0.60    4.20
 -12   4  -6    1.40    2.20
 -12  -4   6    7.40    2.80
 -12  -4   6   -1.90    2.50
   0  -5   6    2.30    1.90
   0  -5   6    3.30    2.20
   0   5   6    3.60    1.80
   0  -5  -6    1.60    1.80
   0   5  -6   -0.60    1.80
   0   5   6    1.70    1.80
   0   5  -6    1.10    1.80
   1  -5   6 1362.56   32.80
  -1  -5  -6 1313.57   32.80
   1   5  -6 1368.06   31.30
  -1   5   6 1369.56   32.90
   1   5  -6 1343.17   32.90
   1   5  -6 1347.77   34.00
  -1  -5  -6 1295.27   32.70
  -1   5   6 1258.77   32.60
   1  -5   6 1315.57   32.90
  -1  -5   6 1328.07   32.80
   1   5   6 1377.36   32.90
  -1   5  -6 1262.77   32.60
   1   5   6 1315.77   32.70
  -1  -5   6 1314.27   32.80
   1  -5  -6 1288.97   32.50
   1  -5  -6 1329.07   32.60
  -1   5  -6 1331.07   32.90
  -2   5   6 1323.57   32.50
   2  -5   6 1359.16   32.30
   2   5  -6 1284.57   32.40
  -2  -5  -6 1349.56   32.70
   2  -5   6 1280.07   32.10
  -2  -5  -6 1278.27   32.50
   2   5  -6 1272.17   33.50
  -2   5   6 1269.17   32.40
   2   5  -6 1322.17   31.60
   2   5   6 1351.46   32.80
  -2   5  -6 1293.17   32.40
  -2   5  -6 1333.27   32.60
   2   5   6 1283.67   32.40
   2  -5  -6 1323.77   32.10
  -2  -5   6 1359.16   32.70
  -2  -5   6 1261.77   32.50
   2  -5  -6 1337.97   32.20
   3   5  -6  143.59    5.80
  -3  -5  -6  119.69    5.80
   3   5  -6  144.69    5.80
  -3   5   6  129.19    5.80
   3  -5   6  130.69    5.50
   3   5  -6  129.79    5.60
  -3   5   6  123.79    5.60
   3  -5   6  129.09    5.40
   3   5   6  143.59    8.80
   3  -5  -6  132.39    5.20
  -3   5  -6  142.29    6.00
  -3  -5   6  127.69    5.90
  -3   5  -6  128.69    5.80
   3   5   6  129.29    5.80
  -3  -5   6  133.39    5.90
   3  -5  -6  121.29    5.20
   4   5  -6   96.99    4.80
  -4  -5  -6   91.99    5.30
   4   5  -6   81.59    4.50
  -4  -5  -6   93.69    5.20
   4  -5   6   97.29    4.40
  -4   5   6   86.49    4.70
  -4   5   6   96.49    4.90
   4   5  -6   93.59    5.20
   4  -5   6   87.79    4.30
  -4  -5   6   94.29    5.20
  -4   5  -6   87.59    5.10
  -4  -5   6  101.59    8.50
   4   5   6   96.09    5.00
   4   5   6   89.69    4.80
   4  -5  -6  106.29    4.30
   4  -5  -6   97.29    4.10
  -4   5  -6   93.79    4.10
  -4   5  -6   86.69    5.00
   5   5  -6  118.29    5.10
   5   5  -6  124.69    6.60
   5   5  -6  126.59    5.30
  -5   5   6  131.79    5.60
   5  -5   6  121.89    4.60
   5  -5   6  122.29    4.70
  -5  -5  -6  130.29    6.20
  -5   5   6  125.19    5.60
  -5  -5  -6  120.99    6.00
  -5   5  -6  119.99    5.70
  -5  -5   6  118.39    5.90
  -5   5  -6  115.59    5.80
   5  -5  -6  123.09    4.20
  -5   5  -6  120.19    5.40
   5  -5  -6  116.69    4.10
   5   5   6  122.69    5.50
   5   5   6  121.79    5.40
  -5  -5   6  123.09    6.20
   6   5  -6  345.37    9.70
  -6  -5  -6  334.27   11.10
  -6   5   6  358.36   10.60
   6   5  -6  328.77   12.10
  -6  -5  -6  344.67   11.30
   6   5  -6  337.97    9.60
  -6   5   6  332.57   12.40
  -6   5   6  338.47   10.40
   6   5   6  338.97   10.00
  -6   5  -6  322.47   10.60
   6   5   6  333.47   12.80
   6   5   6  324.27   10.00
  -6   5  -6  356.96   11.00
  -6   5  -6  342.07   10.80
  -6  -5   6  335.77   11.20
  -6  -5   6  325.47   10.90
  -7   5   6   20.80    2.90
  -7  -5  -6    8.90    2.70
  -7  -5  -6    9.00    2.70
  -7   5   6   12.10    2.60
  -7   5   6    6.80    3.30
   7   5  -6    8.60    3.30
   7   5   6   13.00    2.00
   7   5   6   10.90    1.90
  -7  -5   6   18.80    3.10
  -7  -5   6    8.10    2.70
  -7   5  -6   14.60    2.70
   7   5   6   11.40    3.60
  -7   5  -6   18.90    3.00
  -7   5  -6   16.50    3.20
  -8   5   6   50.69    5.50
  -8  -5  -6   52.89    5.00
  -8   5   6   44.90    4.00
  -8   5   6   49.60    4.10
  -8  -5  -6   50.19    4.80
   8   5  -6   49.00    5.60
  -8   5  -6   52.99    4.90
  -8  -5   6   46.60    4.60
  -8  -5   6   60.49    5.00
   8   5   6   49.80    5.70
  -8   5  -6   46.50    4.30
  -9  -5  -6   77.89    5.70
   9   5  -6   68.39    7.40
  -9  -5  -6   81.99    5.80
  -9   5   6   72.29    4.50
  -9   5   6   71.09    4.70
  -9  -5   6   65.79    5.40
  -9   5  -6   68.29    5.00
  -9   5  -6   62.49    4.80
   9   5   6   73.29    8.80
  -9   5  -6   68.49    6.60
  -9  -5   6   73.49    5.40
 -10   5   6   13.40    2.50
 -10  -5  -6   21.10    4.00
 -10   5   6   15.40    2.70
  10   5  -6   11.70    4.10
 -10  -5  -6   11.80    3.20
  10   5   6   17.20    4.90
 -10   5  -6   19.30    3.20
 -10   5  -6   12.40    2.80
 -10  -5   6   15.80    3.30
 -10  -5   6   15.30    3.00
  11   5  -6   13.60    4.50
 -11   5   6    4.30    2.10
 -11  -5  -6    5.50    2.80
 -11   5   6    5.80    2.50
 -11  -5  -6    9.50    3.10
 -11  -5   6    1.90    4.40
 -11   5  -6   12.00    2.80
  11   5   6    8.40    4.60
 -11  -5   6   11.90    3.20
 -11   5  -6    9.50    2.70
   0  -6   6   41.50    4.10
   0  -6  -6   43.90    4.00
   0   6  -6   46.50    4.30
   0   6  -6   47.40    4.10
   0   6   6   48.20    4.20
   0  -6  -6   42.70    4.00
   0   6   6   43.40    4.00
   0  -6   6   39.00    3.90
   1  -6   6  290.77    9.90
  -1  -6  -6  281.47    9.90
  -1   6   6  296.87   10.00
  -1   6   6  311.57   10.10
  -1  -6  -6  294.87   10.00
   1   6  -6  306.57   10.00
   1   6  -6  304.47    8.40
   1  -6   6  275.47    9.70
   1   6  -6  298.37   10.00
  -1  -6   6  299.87   10.10
   1  -6  -6  324.37   10.00
   1   6   6  291.47    9.90
  -1   6  -6  287.47   10.00
  -1   6  -6  274.07    9.80
  -1  -6   6  309.97   10.10
   1  -6  -6  298.77    9.70
   1   6   6  309.27   10.10
  -2  -6  -6  144.29    6.60
  -2   6   6  154.28    6.40
  -2  -6  -6  154.58    6.80
   2  -6   6  148.39    6.50
   2   6  -6  146.79    6.50
   2  -6   6  140.09    6.30
   2   6  -6  150.08    5.70
  -2   6   6  146.19    6.50
   2   6  -6  142.29    6.50
  -2  -6   6  145.39    6.50
   2   6   6  147.59    6.60
   2   6   6  151.88    6.50
   2  -6  -6  145.59    6.20
  -2   6  -6  140.49    6.60
   2  -6  -6  149.88    6.50
  -2   6  -6  145.29    6.60
  -2  -6   6  150.18    6.70
  -3  -6  -6  219.08    8.40
   3  -6   6  221.58    7.90
  -3   6   6  223.98    8.20
   3   6  -6  204.28    7.90
  -3  -6  -6  235.98    8.70
   3   6  -6  212.08    8.20
   3  -6   6  213.38    7.90
  -3   6   6  225.88    8.30
   3   6  -6  213.48    7.70
   3   6   6  230.28    8.30
  -3   6  -6  213.28    8.30
  -3  -6   6  209.88    8.40
   3  -6  -6  224.78    7.80
   3  -6  -6  215.58    7.60
  -3   6  -6  226.08    8.30
  -3  -6   6  210.78    8.40
   3   6   6  229.68    8.30
  -4  -6  -6   85.39    5.40
   4  -6   6   72.69    4.20
  -4   6   6   73.09    4.80
   4   6  -6   71.69    5.10
   4   6  -6   60.99    4.60
  -4   6   6   75.39    4.90
   4  -6   6   71.09    4.40
   4   6  -6   66.29    4.50
  -4  -6  -6   63.19    4.90
   4  -6  -6   72.19    4.00
  -4   6  -6   72.49    5.00
   4   6   6   79.49    5.00
  -4   6  -6   67.59    3.60
  -4   6  -6   66.39    4.80
  -4  -6   6   71.49    5.10
   4   6   6   64.99    4.70
   4  -6  -6   72.69    4.20
  -4  -6   6   63.79    5.00
  -5  -6  -6   15.00    2.90
   5   6  -6   14.00    3.10
  -5   6   6   11.50    2.80
  -5   6   6    8.20    2.40
   5  -6   6   15.20    2.20
   5   6  -6    9.30    2.80
   5  -6   6   11.60    2.10
  -5  -6  -6   15.70    3.20
   5  -6  -6   12.90    2.00
  -5   6  -6   13.00    2.90
  -5   6  -6   16.00    3.00
   5  -6  -6   12.00    2.00
   5   6   6   10.20    2.70
   5   6   6   15.00    2.60
  -5  -6   6   11.10    2.70
  -5   6  -6   13.80    2.30
  -5  -6   6   15.40    3.10
  -6  -6  -6  309.17   11.30
   6   6  -6  313.07    9.80
  -6  -6  -6  325.67   11.40
   6  -6   6  324.47    8.80
  -6   6   6  320.77   10.60
   6   6  -6  306.17    9.90
   6   6  -6  317.07   12.00
  -6   6   6  319.77   10.70
  -6  -6   6  339.17   11.50
  -6  -6   6  332.77   11.10
  -6   6  -6  343.17   11.10
  -6   6  -6  323.87   10.80
  -6   6  -6  333.17   10.60
   6   6   6  325.07   12.90
   7   6  -6    9.80    1.90
  -7  -6  -6   14.00    2.90
  -7   6   6    6.70    3.20
  -7  -6  -6    8.70    3.00
   7   6  -6    5.40    1.90
  -7   6   6    7.20    2.70
  -7   6   6    6.90    2.70
   7   6  -6    9.40    3.20
   7   6   6    5.80    2.10
   7   6   6   10.60    3.60
  -7   6  -6    9.10    2.50
  -7   6  -6    4.30    2.70
  -7   6  -6   11.40    2.70
  -7  -6   6    5.40    2.80
  -7  -6   6    4.70    2.60
   7   6   6    6.20    2.00
   8   6  -6    8.20    3.70
  -8  -6  -6   10.60    3.20
  -8   6   6    6.10    2.50
  -8   6   6   12.00    3.50
  -8   6   6    7.60    2.80
  -8  -6  -6    8.00    3.00
  -8  -6   6   12.00    3.00
  -8  -6   6    7.60    3.20
  -8   6  -6    8.80    3.10
  -8   6  -6    9.70    2.80
  -8   6  -6    9.50    2.90
   8   6   6    7.40    3.70
  -9   6   6    8.90    2.50
  -9  -6  -6    4.40    2.90
  -9  -6  -6    6.90    3.20
  -9   6   6   13.70    2.70
   9   6  -6   10.30    5.10
  -9  -6   6    9.80    3.90
   9   6   6    9.90    3.90
  -9  -6   6    8.60    3.20
  -9   6  -6    7.10    3.20
  -9   6  -6    7.10    2.80
  -9   6  -6   10.20    3.00
 -10   6   6   67.89    5.10
 -10   6   6   85.79    5.40
 -10  -6  -6   87.89    6.40
  10   6  -6   73.19    7.50
 -10  -6  -6   72.19    6.00
  10   6   6   80.69    8.60
 -10   6  -6   84.59    5.70
 -10  -6   6   85.39    6.20
 -10   6  -6   89.29    6.00
 -10  -6   6   80.09    6.10
 -10   6  -6   66.39    7.10
 -11  -6  -6   -1.60    2.80
  11   6  -6    2.10    4.20
 -11   6   6   -0.60    2.40
 -11   6   6    4.10    2.60
  11   6   6    0.60    4.20
 -11  -6   6    9.90    3.60
 -11   6  -6   -0.10    2.90
 -11   6  -6    5.80    2.70
 -11  -6   6    2.00    3.00
   0   7  -6  451.15   14.10
   0   7   6  448.16   14.00
   0  -7  -6  459.55   14.00
   0  -7   6  455.35   14.00
   0   7   6  442.46   14.10
   0  -7  -6  457.05   14.00
   0  -7   6  446.06   13.90
   0   7  -6  466.75   14.10
   0   7  -6  455.55   11.60
  -1  -7  -6  259.67    9.50
   1   7  -6  229.68    9.10
   1   7  -6  261.57    9.40
   1   7  -6  247.98    7.50
   1  -7   6  247.78    9.10
  -1   7   6  241.58    9.40
  -1   7   6  245.18    9.30
  -1  -7  -6  238.18    9.20
   1  -7   6  238.68    9.00
  -1  -7   6  252.87    9.40
   1  -7  -6  246.28    9.10
  -1  -7   6  224.88    9.00
  -1   7  -6  238.08    9.00
  -1   7  -6  254.87    9.50
   1   7   6  247.88    9.20
   1   7   6  246.58    9.30
   1  -7  -6  236.38    8.90
  -2  -7  -6   60.99    4.90
   2   7  -6   69.59    5.10
  -2  -7  -6   58.19    5.00
  -2   7   6   60.09    4.90
   2   7  -6   58.29    5.10
   2   7  -6   73.19    4.10
  -2   7   6   56.39    4.80
   2  -7   6   50.59    4.60
   2  -7   6   61.09    4.70
   2  -7  -6   64.59    4.60
  -2  -7   6   63.79    5.20
  -2   7  -6   53.99    4.70
   2   7   6   58.29    5.00
  -2   7  -6   58.09    5.10
  -2  -7   6   62.09    4.80
   2  -7  -6   55.49    4.50
   2   7   6   56.99    4.80
   3  -7   6  150.48    6.80
   3  -7   6  144.69    6.60
  -3   7   6  146.69    7.20
   3   7  -6  146.89    6.90
  -3   7   6  153.08    7.00
   3   7  -6  156.18    6.50
   3   7  -6  157.18    7.20
  -3  -7  -6  141.29    7.10
  -3  -7  -6  155.38    7.50
  -3  -7   6  148.09    7.20
   3   7   6  159.48    7.20
  -3   7  -6  157.38    7.40
   3  -7  -6  156.38    6.70
   3   7   6  151.98    7.10
   3  -7  -6  145.19    6.50
  -3   7  -6  143.19    7.00
  -3  -7   6  155.08    7.40
  -4   7   6   36.80    4.10
  -4   7   6   26.90    3.60
   4  -7   6   32.20    3.40
  -4  -7  -6   34.30    4.20
  -4  -7  -6   40.70    4.40
   4   7  -6   29.80    3.80
   4  -7   6   30.80    3.40
   4   7  -6   25.50    3.40
   4   7  -6   30.90    3.60
  -4   7  -6   29.00    2.50
   4   7   6   27.10    3.60
  -4  -7   6   28.40    3.80
   4   7   6   36.10    4.00
   4  -7  -6   40.10    4.70
  -4   7  -6   30.10    3.80
  -4  -7   6   30.90    4.00
  -4   7  -6   24.80    3.60
   5   7  -6   14.80    3.20
  -5   7   6   10.90    2.80
   5  -7   6   17.10    2.60
   5   7  -6   15.30    2.90
  -5   7   6   12.10    3.00
  -5  -7  -6   10.00    3.00
  -5  -7  -6   11.90    3.40
   5   7  -6   12.50    2.70
   5  -7   6   10.70    2.30
   5  -7  -6   14.50    2.40
   5   7   6   14.10    2.90
  -5   7  -6   13.80    2.40
  -5   7  -6   11.10    3.10
   5  -7  -6    9.10    2.00
  -5   7  -6   16.20    3.10
  -5  -7   6   15.40    3.30
  -5  -7   6   10.60    3.30
   5   7   6   14.40    3.00
   6  -7   6  256.57    8.00
  -6  -7  -6  277.57   10.60
   6   7  -6  263.17    9.00
   6   7  -6  246.28    8.70
  -6   7   6  248.48    9.50
   6   7  -6  254.27   10.60
  -6  -7  -6  243.08   10.30
   6  -7   6  257.67    7.90
  -6   7   6  266.37    9.90
  -6  -7   6  254.37   10.20
  -6   7  -6  236.58    9.50
  -6   7  -6  266.97   10.10
   6   7   6  249.28    9.10
  -6   7  -6  257.77    8.90
   6   7   6  243.08    9.20
   6   7   6  240.18   11.40
  -6  -7   6  251.17    9.90
  -7  -7  -6   47.80    4.90
  -7   7   6   47.50    5.80
   7   7  -6   50.49    3.80
   7   7  -6   46.80    3.90
  -7   7   6   46.10    4.60
   7   7  -6   48.30    5.40
  -7   7   6   42.50    4.40
  -7  -7  -6   49.99    4.90
  -7  -7   6   43.20    6.40
  -7  -7   6   46.80    5.00
   7   7   6   46.30    5.60
  -7   7  -6   44.20    4.20
  -7   7  -6   41.10    4.60
   7   7   6   47.30    4.30
  -7   7  -6   46.20    4.60
   7   7   6   46.90    4.00
  -8   7   6   45.90    4.30
  -8   7   6   43.50    5.60
   8   7  -6   43.30    5.40
  -8   7   6   53.09    4.80
  -8  -7  -6   35.60    4.50
  -8  -7  -6   48.60    5.00
  -8   7  -6   47.50    4.90
  -8  -7   6   42.60    4.70
   8   7   6   42.60    3.60
  -8   7  -6   44.70    4.70
  -8   7  -6   35.50    4.20
   8   7   6   50.29    6.00
  -8  -7   6   44.00    5.00
  -9   7   6    9.60    2.90
   9   7  -6    9.70    3.80
  -9   7   6   11.30    2.80
  -9  -7  -6    2.20    3.10
  -9   7  -6    6.80    3.20
  -9  -7   6    3.20    3.00
   9   7   6   10.80    4.30
  -9   7  -6    5.70    3.20
  -9  -7   6    4.40    3.10
  10   7  -6   20.70    5.00
 -10   7   6   11.70    3.20
 -10  -7  -6   13.80    3.50
 -10   7   6   16.40    3.40
 -10   7  -6   16.90    3.90
 -10  -7   6   22.40    4.00
 -10   7  -6    8.90    4.10
 -10   7  -6   18.70    3.70
  10   7   6   13.00    5.00
   0  -8  -6  307.67   10.80
   0  -8   6  289.27   10.60
   0  -8  -6  305.17   11.00
   0   8  -6  307.87   11.10
   0   8  -6  270.67   10.50
   0   8   6  302.07   10.80
   0   8  -6  295.37    8.30
   0   8   6  289.27   10.90
   0  -8   6  287.07   10.70
   1  -8   6  160.98    7.60
  -1  -8  -6  161.68    7.60
   1  -8   6  154.48    7.40
  -1  -8  -6  159.48    7.80
  -1   8   6  158.48    7.60
   1   8  -6  147.69    5.70
  -1   8   6  159.88    7.60
   1   8  -6  140.69    7.30
   1   8  -6  150.78    7.70
  -1   8  -6  142.49    7.80
  -1  -8   6  150.78    7.50
   1   8   6  148.59    7.50
   1   8   6  153.48    7.40
  -1   8  -6  158.98    7.60
   1  -8  -6  141.09    7.10
   1  -8  -6  166.88    7.50
  -1  -8   6  147.19    7.70
  -2   8   6  126.49    7.20
   2   8  -6  132.69    7.20
  -2   8   6  138.19    7.10
   2  -8   6  132.29    6.90
  -2  -8  -6  136.79    7.40
   2  -8   6  127.09    6.80
   2   8  -6  130.39    7.00
  -2  -8  -6  134.49    7.00
   2   8  -6  127.49    5.70
  -2  -8   6  130.99    7.30
   2  -8  -6  144.89    7.00
   2   8   6  143.19    7.10
   2   8   6  159.78    7.60
  -2   8  -6  127.89    7.30
  -2   8  -6  128.99    7.10
  -2  -8   6  132.19    7.00
   2  -8  -6  135.09    6.60
   3  -8   6  293.07   10.60
  -3  -8  -6  298.07   11.20
   3  -8   6  314.57   10.80
   3   8  -6  296.37   10.90
  -3   8   6  305.27   11.10
  -3  -8  -6  310.97   11.50
  -3   8   6  304.27   11.30
   3   8  -6  300.47   11.10
   3   8  -6  305.57   10.20
   3   8   6  296.67   10.90
   3  -8  -6  316.27   10.70
  -3   8  -6  306.87   11.10
  -3  -8   6  309.97   11.50
  -3   8  -6  300.47   11.40
  -3  -8   6  287.07   11.10
   3   8   6  336.77   11.50
   3  -8  -6  298.37   10.40
   4   8  -6  139.89    7.00
   4  -8   6  137.89    6.70
  -4   8   6  149.88    7.60
  -4  -8  -6  154.58    8.20
   4   8  -6  134.89    7.00
   4  -8   6  133.89    6.80
   4   8  -6  139.59    7.40
  -4   8   6  149.19    7.70
  -4  -8  -6  147.29    7.90
   4  -8  -6  143.79    6.60
  -4  -8   6  140.39    7.90
  -4   8  -6  135.29    7.40
   4   8   6  159.58    7.80
   4  -8  -6  151.18    6.80
   4   8   6  149.79    7.50
  -4   8  -6  128.69    7.50
  -5   8   6   37.80    4.30
   5   8  -6   38.50    4.40
   5  -8   6   48.90    4.30
   5  -8   6   44.30    3.90
   5   8  -6   39.90    4.20
  -5  -8  -6   40.40    4.80
  -5  -8  -6   39.90    4.90
  -5   8   6   43.70    4.70
   5   8  -6   33.40    4.30
   5   8   6   40.80    4.60
   5   8   6   39.60    4.40
  -5  -8   6   51.29    5.10
  -5  -8   6   38.90    4.70
   5  -8  -6   42.20    4.10
  -5   8  -6   44.90    3.70
  -5   8  -6   56.59    5.30
  -5   8  -6   39.80    4.50
  -6   8   6  158.68    8.00
   6  -8   6  150.78    6.10
   6   8  -6  144.29    7.10
  -6  -8  -6  148.89    8.20
  -6   8   6  149.09    7.70
   6   8  -6  170.48    8.70
   6   8  -6  158.38    7.10
   6  -8   6  154.78    6.20
  -6  -8  -6  166.58    8.60
   6   8   6  141.29    7.10
  -6  -8   6  148.29    8.00
  -6  -8   6  164.68    8.70
  -6   8  -6  156.58    9.20
   6  -8  -6  157.98    5.70
   6   8   6  147.49    7.40
   6  -8  -6  149.69    5.50
  -6   8  -6  161.68    6.70
  -6   8  -6  156.08    8.10
   6   8   6  137.99    9.00
   7   8  -6   22.40    4.20
   7   8  -6   24.80    3.30
  -7   8   6   23.20    4.00
  -7   8   6   15.10    3.90
  -7  -8  -6   14.30    4.00
   7   8  -6   21.40    3.10
  -7   8   6   18.60    4.70
  -7   8  -6   20.70    3.60
  -7   8  -6   21.80    4.20
   7   8   6   20.70    3.40
   7   8   6   19.70    5.50
  -7   8  -6   17.30    3.20
  -7  -8   6   25.20    4.10
  -7  -8   6   24.00    4.50
   7   8   6   16.80    3.10
   8   8  -6    8.90    2.10
  -8   8   6    3.80    2.90
   8   8  -6    7.70    3.40
  -8   8   6    8.50    3.20
  -8  -8  -6    8.40    3.60
   8   8  -6    5.00    1.90
  -8   8  -6    6.00    3.00
  -8   8  -6    8.70    3.40
   8   8   6    6.20    2.30
   8   8   6    3.00    4.00
  -8  -8   6    4.40    3.20
  -8   8  -6    5.60    2.90
  -9   8   6    9.60    3.20
  -9   8   6   13.20    3.40
  -9  -8  -6    6.40    3.40
   9   8  -6    5.20    3.80
  -9   8  -6    9.90    3.60
  -9   8  -6   10.50    3.50
   9   8   6    9.00    4.40
  -9  -8   6    7.40    3.40
  -9   8  -6    8.10    3.40
 -10   8   6   17.00    3.50
 -10  -8  -6   13.50    4.30
 -10   8   6   18.90    4.20
  10   8  -6   13.90    4.70
  10   8   6    6.50    5.00
 -10   8  -6   15.50    3.90
 -10  -8   6   29.80    7.70
 -10   8  -6    8.40    4.10
   0  -9  -6  209.68    9.40
   0   9  -6  226.58    9.70
   0   9  -6  193.38   10.90
   0   9  -6  203.78    6.70
   0  -9  -6  208.68    9.30
   0  -9   6  201.98    9.30
   0   9   6  208.18    9.50
  -1   9   6   16.20    3.80
   1  -9   6    9.10    2.90
   1  -9   6   18.20    3.70
  -1  -9  -6   11.00    3.30
   1   9  -6   14.40    3.70
  -1   9   6   11.50    3.10
   1   9  -6   17.50    2.40
  -1  -9  -6   14.70    3.50
   1   9  -6   13.10    3.50
   1   9   6   19.90    3.70
   1  -9  -6   15.10    3.50
   1  -9  -6   17.60    3.30
   1   9   6    9.60    3.30
  -1  -9   6   15.30    3.50
  -1   9  -6   15.40    3.70
  -1  -9   6   14.90    3.70
  -2  -9  -6  101.79    7.00
   2  -9   6   98.09    6.50
   2   9  -6   95.59    6.80
  -2   9   6   89.99    6.80
   2   9  -6   98.49    5.20
  -2   9   6   94.89    6.50
   2  -9   6   88.49    6.10
  -2  -9   6  104.19    6.80
   2  -9  -6   90.79    6.10
   2   9   6   98.49    6.90
   2   9   6   84.59    6.30
  -2   9  -6   93.99    6.60
  -2   9  -6  100.99    7.10
   2  -9  -6   95.19    6.30
   3   9  -6   10.70    3.20
  -3  -9  -6    6.20    3.20
   3   9  -6    3.10    3.00
   3  -9   6   11.60    2.90
  -3   9   6   11.40    3.20
   3  -9   6    5.70    2.80
   3   9  -6    4.70    2.80
  -3   9   6    4.60    3.10
  -3   9  -6    4.50    3.20
   3   9   6    6.30    3.40
   3  -9  -6    4.20    2.70
  -3  -9   6    8.40    2.70
   3  -9  -6    4.70    2.90
   3   9   6    7.90    3.30
  -3  -9   6    4.40    3.10
  -3   9  -6    7.40    3.20
   4   9  -6    3.50    2.90
   4  -9   6   10.50    2.80
  -4  -9  -6    2.80    2.90
  -4   9   6    6.70    3.20
   4  -9   6    5.80    2.70
   4   9  -6    6.70    2.70
  -4   9   6    3.30    3.10
  -4  -9  -6   -0.10    3.10
   4   9  -6    7.00    2.80
   4  -9  -6    6.30    2.60
   4   9   6    5.10    3.20
  -4  -9   6    4.60    3.30
  -4   9  -6    7.50    3.20
  -4  -9   6    4.20    3.10
   4  -9  -6    6.30    2.80
  -4   9  -6    3.30    3.20
   4   9   6    4.60    4.50
   5  -9   6    2.00    2.40
  -5  -9  -6    0.90    3.20
  -5   9   6    0.40    2.70
   5   9  -6    0.90    2.80
   5   9  -6    2.20    2.50
  -5   9   6   -1.80    2.90
   5  -9   6   -1.20    2.30
   5   9  -6    0.40    2.60
  -5   9  -6    8.80    3.50
  -5   9  -6    5.10    2.80
   5  -9  -6    4.00    2.40
   5   9   6    5.10    2.60
   5   9   6   -0.40    2.70
  -5   9  -6    4.90    2.10
  -5  -9   6    4.10    3.30
   5  -9  -6    6.60    2.30
  -6   9   6   30.50    4.60
   6   9  -6   28.20    3.70
  -6  -9  -6   31.60    4.80
   6   9  -6   31.50    4.70
   6  -9   6   34.00    3.50
   6   9  -6   29.20    4.00
   6  -9   6   28.30    3.30
  -6   9   6   36.40    4.40
  -6  -9   6   33.00    4.90
   6   9   6   33.80    5.20
  -6   9  -6   31.90    5.10
  -6   9  -6   32.30    4.70
  -6   9  -6   31.90    3.40
   6  -9  -6   34.30    3.40
   6   9   6   29.90    3.90
   6  -9  -6   33.30    3.20
   6   9   6   26.10    4.10
   7   9  -6    7.30    2.70
  -7   9   6    7.80    3.50
  -7  -9  -6   -3.40    3.10
   7   9  -6    4.40    2.40
   7   9  -6    8.30    3.70
  -7   9   6    8.10    3.60
   7   9   6    1.40    2.50
  -7  -9   6    3.70    3.40
  -7   9  -6    9.20    3.80
  -7   9  -6    8.40    2.50
   7   9   6    7.40    3.00
   7   9   6    9.00    4.00
   8   9  -6   14.20    2.90
   8   9  -6   18.30    5.00
  -8   9   6   20.10    4.40
   8   9  -6   17.00    2.90
  -8  -9  -6   21.20    4.50
   8   9   6   21.70    5.40
  -8  -9   6   15.00    6.20
  -8   9  -6   15.60    4.30
   8   9   6   19.60    3.20
   8   9   6   21.50    3.30
  -8   9  -6   16.40    3.50
  -9   9   6    4.60    3.10
  -9  -9  -6    1.00    3.40
   9   9  -6   -0.20    3.50
  -9  -9   6   -3.60    3.60
  -9   9  -6   12.10    3.50
   9   9   6    5.70    4.20
  -9   9  -6    3.80    3.40
   0 -10   6    7.00    3.30
   0  10  -6    4.20    1.80
   0  10   6    6.60    3.40
   0 -10  -6    3.60    3.10
   0 -10  -6    3.00    2.90
   0  10  -6    6.50    3.40
   1 -10   6   23.20    4.20
   1  10  -6   33.90    3.50
   1  10  -6   32.60    5.00
  -1 -10  -6   31.80    4.70
   1 -10   6   34.60    4.60
  -1  10   6   45.10    5.40
   1  10   6   43.50    5.30
   1 -10  -6   28.70    4.20
  -1 -10   6   27.00    4.60
   1 -10  -6   27.60    4.40
  -1  10  -6   30.00    4.80
  -2 -10  -6   39.70    5.20
   2  10  -6   37.30    5.00
   2 -10   6   32.40    4.60
   2 -10   6   36.20    4.50
  -2  10   6   42.20    5.40
   2  10  -6   36.40    3.60
   2 -10  -6   46.70    5.10
   2  10   6   46.50    5.40
   2 -10  -6   40.30    4.60
  -2 -10   6   35.90    5.00
  -2  10  -6   35.20    5.20
  -3  10   6   22.40    4.40
   3  10  -6   13.40    3.00
   3 -10   6   14.10    3.60
   3  10  -6   25.30    4.40
   3  10  -6   19.00    4.40
  -3 -10  -6   21.30    4.30
   3 -10   6   19.00    4.30
   3  10   6   16.00    4.00
  -3  10  -6   16.10    4.20
  -3 -10   6   17.10    4.20
   3 -10  -6   15.50    3.80
   3 -10  -6   21.50    3.50
   4  10  -6   79.79    6.20
   4 -10   6   87.99    6.20
  -4 -10  -6   83.19    7.30
  -4  10   6   78.69    6.90
   4  10  -6   88.19    6.90
   4  10  -6   85.19    6.10
   4 -10   6   79.39    6.00
  -4  10  -6   89.39    7.30
   4 -10  -6   89.19    6.10
  -4 -10   6   86.29    7.40
   4 -10  -6   90.99    6.00
   4  10   6   83.59    6.90
   5  10  -6   23.90    4.10
   5  10  -6   28.50    4.10
   5 -10   6   26.20    3.80
   5  10  -6   31.50    4.60
  -5  10   6   31.20    4.80
   5 -10   6   21.20    3.60
  -5 -10  -6   23.60    5.60
   5  10   6   21.30    3.80
  -5  10  -6   28.60    4.80
   5 -10  -6   26.30    3.60
   5  10   6   24.70    4.30
   5 -10  -6   29.80    3.70
   6  10  -6   44.30    4.80
  -6 -10  -6   48.10    5.80
   6 -10   6   51.39    4.70
  -6  10   6   54.39    5.90
   6  10  -6   54.29    5.30
   6  10  -6   46.00    5.50
   6 -10   6   42.20    4.00
  -6  10  -6   61.49    6.30
   6 -10  -6   49.20    4.20
   6  10   6   49.00    6.20
   6  10   6   54.69    5.50
  -6 -10   6   40.60    5.60
   6 -10  -6   45.30    4.20
  -6  10  -6   48.70    4.20
   6  10   6   47.50    4.90
   7  10  -6   17.80    3.30
  -7  10   6    7.10    3.70
   7  10  -6   10.60    3.10
  -7 -10  -6   12.50    4.00
   7  10  -6    8.70    3.80
   7 -10   6   14.60    2.80
  -7  10  -6   17.40    6.90
   7  10   6   14.00    5.30
  -7 -10   6   16.00    4.40
   7  10   6   19.20    4.90
   7  10   6   14.20    3.50
   8  10  -6    8.90    2.80
  -8 -10  -6   13.60    4.20
   8  10  -6   15.90    3.00
   8  10  -6   13.70    4.40
  -8  10  -6    6.70    3.10
   8  10   6    7.60    4.80
   8  10   6   18.00    3.60
  -8 -10   6    5.00    3.50
   8  10   6    7.40    2.80
  -8  10  -6    9.40    4.10
   0  11  -6    2.10    1.90
   0  11   6    4.60    4.40
   0 -11   6    2.80    3.60
   0 -11  -6    6.20    3.40
   0  11  -6    4.00    5.20
   1 -11   6   30.20    4.70
   1  11  -6   40.00    8.90
   1  11  -6   35.40    3.40
  -1 -11  -6   21.90    6.60
  -1  11   6   41.70    6.80
   1  11   6   32.80    6.20
  -1  11  -6   26.80    5.60
  -1 -11   6   30.70    5.90
   1 -11  -6   28.70    4.50
  -2 -11  -6   12.40    3.90
   2 -11   6    7.40    3.50
  -2  11   6   10.90    4.10
  -2 -11   6    5.60    3.70
  -2  11  -6    5.20    3.80
   2 -11  -6    5.70    3.50
   2  11   6    7.80    4.40
   3 -11   6   93.09    6.90
  -3  11   6   80.59    7.60
   3  11  -6   87.99    5.90
  -3 -11  -6   84.59    7.80
  -3  11  -6  108.19    8.40
  -3 -11   6   86.79    7.60
   3  11   6   89.79    7.80
   3 -11  -6   88.19    6.80
   3 -11  -6   83.79    6.50
   4 -11   6   24.50    4.00
  -4 -11  -6    8.40    4.00
   4 -11   6   19.00    4.00
   4  11  -6   18.70    7.40
   4  11  -6   19.80    3.60
  -4  11   6   20.80    4.80
  -4 -11   6   24.70    4.80
   4  11   6   20.50    4.60
   4 -11  -6   19.20    3.60
  -4  11  -6   14.30    4.50
   4 -11  -6    8.80    3.30
   5  11  -6   -0.70    2.60
   5  11  -6    3.60    3.40
  -5 -11  -6    0.60    3.60
   5 -11   6    5.90    2.80
  -5  11   6    0.90    3.60
   5 -11   6    4.30    3.30
  -5 -11   6   -1.50    3.20
   5 -11  -6    5.70    2.70
   5  11   6    7.10    4.10
   5 -11  -6    6.20    2.80
  -5  11  -6    2.10    3.90
   6  11  -6   24.10    4.30
  -6  11   6   24.80    4.70
   6 -11   6   18.40    3.10
   6 -11   6   26.60    3.70
  -6 -11  -6   17.60    4.60
   6  11  -6   24.00    4.30
  -6  11  -6   15.70    4.40
   6  11   6   29.80    5.80
   6 -11  -6   27.50    3.40
   6 -11  -6   25.70    3.40
   6  11   6   20.40    7.40
  -6 -11   6   21.30    4.80
   7 -11   6    6.10    2.70
   7  11  -6    3.40    3.50
  -7 -11  -6    0.10    4.20
   7  11  -6    4.10    3.10
   7 -11   6    4.70    2.30
  -7  11   6    4.80    4.20
   7  11  -6    4.20    3.10
  -7  11  -6    7.80    4.00
   7  11   6    1.60    3.80
   7  11   6    1.10    3.30
  -7 -11   6    4.30    3.90
  -7  11  -6   -1.20    3.00
   0  12   6   41.40    6.10
   0 -12  -6   43.30    5.70
   0 -12   6   37.10    5.50
   0  12  -6   34.70    5.70
  -1  12   6    1.00    3.60
  -1 -12  -6    3.20    3.60
   1  12  -6    1.70    2.20
   1  12  -6    1.70    3.60
   1 -12   6    1.60    3.50
  -1 -12   6   -2.30    2.90
   1 -12  -6    4.20    3.50
   1  12   6    8.80    4.30
  -1  12  -6    0.30    3.60
  -2 -12  -6  176.78   10.20
   2 -12   6  173.28    9.70
   2  12  -6  159.78    7.30
  -2  12   6  150.68    9.60
   2  12  -6  169.58   10.10
  -2 -12   6  167.78   10.20
   2  12   6  182.08   10.40
   2 -12  -6  180.48    9.60
  -2  12  -6  176.98   10.40
   3  12  -6   30.90    4.10
   3  12  -6   24.00    5.00
   3 -12   6   32.80    4.90
  -3 -12  -6   24.90    4.90
  -3  12   6   36.10    5.50
   3 -12  -6   25.90    5.60
  -3  12  -6   50.29    6.50
   3  12   6   44.90    6.00
  -3 -12   6   34.70    5.60
   4  12  -6    5.60    3.00
  -4 -12  -6    1.20    3.40
   4 -12   6    0.30    5.40
   4  12  -6    3.30    3.60
  -4  12   6    0.00    3.80
   4  12   6    6.60    3.70
  -4  12  -6    3.00    3.80
  -4 -12   6    6.00    3.90
   4 -12  -6    8.70    3.20
   5  12  -6    9.30    4.10
  -5 -12  -6    8.40    4.40
  -5  12   6    5.20    3.90
   5  12  -6   11.50    3.50
   5 -12   6   12.60    3.40
   5 -12   6   12.00    4.60
   5  12   6   12.30    4.40
   5  12   6    3.10    3.90
   5 -12  -6    4.30    3.10
  -5 -12   6    9.10    4.40
   5 -12  -6    8.10    3.10
  -5  12  -6   15.80    4.60
   0 -13  -6   13.30    4.40
   0  13   6   14.10    4.90
   0  13  -6    7.70    4.40
   0 -13   6   11.60    4.60
  -1  13   6   16.30    5.10
   1  13  -6   14.70    2.90
  -1 -13  -6   14.10    4.80
   1 -13   6   23.10    5.10
   1  13  -6   18.20    5.00
  -1  13  -6   19.20    5.10
   1 -13  -6   18.30    4.70
  -1 -13   6   15.20    4.50
   1  13   6   16.90    4.80
  -2 -13  -6    4.50    4.20
   2  13  -6   10.80    4.80
   2 -13   6    2.70    3.50
   2  13  -6    4.60    2.70
  -2  13   6    2.50    4.10
   2 -13  -6   13.50    4.20
   2  13   6   10.10    4.50
  -2 -13   6   14.60    4.00
  -2  13  -6    3.80    4.30
   3  13  -6    7.60    3.20
  -3 -13  -6    6.10    4.30
   3 -13   6    4.80    3.30
  -3  13   6    7.40    4.70
   3  13  -6   -3.20    3.80
  -3  13  -6   14.60    5.20
  -3 -13   6    4.50    4.00
   3 -13  -6   13.20    4.00
   3  13   6   12.10    4.40
   0   0  -7    6.50    1.60
   0   0   7    4.90    1.60
   0   0  -7    4.20    1.60
   0   0   7    5.50    1.50
   1   0  -7   11.70    1.70
   1   0   7    6.10    1.60
  -1   0  -7    6.80    1.60
   1   0   7    6.80    1.50
  -1   0  -7    8.30    1.70
  -1   0   7   12.90    1.80
   1   0  -7    9.30    1.60
   2   0  -7  970.50   23.20
   2   0   7  971.40   23.30
  -2   0   7  958.50   23.30
   2   0   7  972.00   23.40
  -2   0   7  951.90   23.30
   2   0  -7  949.71   23.10
  -2   0  -7  970.50   23.50
  -3   0  -7  469.15   12.30
   3   0  -7  465.25   11.60
  -3   0  -7  455.85   12.20
  -3   0   7  454.85   12.00
   3   0   7  458.35   11.90
  -3   0   7  460.45   12.00
   3   0  -7  470.35   11.60
   3   0   7  456.05   11.90
   4   0   7 1473.55   34.10
  -4   0   7 1455.85   34.30
  -4   0  -7 1444.16   34.70
  -4   0  -7 1429.46   34.60
   4   0   7 1445.06   35.60
   4   0   7 1422.96   34.00
  -4   0   7 1479.15   34.30
  -4   0   7 1476.65   36.10
  -5   0  -7   94.69    4.10
  -5   0   7   98.29    5.60
   5   0   7   91.79    5.20
  -5   0   7   93.29    3.80
  -5   0   7   94.19    3.80
  -5   0  -7   93.79    4.20
  -6   0   7  144.69    4.90
  -6   0   7  134.99    7.20
   6   0   7  142.19    6.90
  -6   0  -7  148.69    5.40
  -6   0   7  141.79    4.90
  -7   0   7  104.09    4.20
  -7   0  -7  105.39    4.70
  -7   0   7  102.09    6.60
  -7   0  -7  109.29    4.60
   7   0   7  111.49    6.70
  -8   0  -7  144.49    5.60
  -8   0  -7  143.19    5.60
  -8   0   7  151.48    8.40
  -8   0   7  133.79    4.90
   8   0   7  136.49    8.00
  -8   0   7  139.49    5.00
  -9   0   7    5.50    1.60
   9   0   7    3.50    3.10
  -9   0  -7    8.00    2.10
  -9   0  -7    6.30    2.00
  -9   0   7    6.80    1.70
 -10   0  -7  104.89    5.10
  10   0   7  113.19    8.30
 -10   0  -7  115.99    5.30
 -11   0  -7    4.20    2.20
  11   0   7    1.10    3.40
 -11   0  -7   11.20    2.40
  12   0   7    4.30    3.90
 -12   0  -7    6.20    2.40
 -12   0  -7    8.20    2.30
   0   1   7 1594.34   38.30
   0  -1  -7 1661.93   38.30
   0   1  -7 1606.44   38.20
   0  -1   7 1639.44   38.30
   0  -1  -7 1643.84   38.30
   0  -1   7 1581.54   38.30
   0   1  -7 1631.44   38.30
   0   1   7 1613.94   38.30
  -1   1   7  884.51   21.80
   1   1  -7  893.81   21.80
  -1  -1  -7  885.21   21.90
  -1   1   7  893.41   21.80
   1   1  -7  891.71   21.80
  -1  -1  -7  870.21   21.90
   1  -1   7  884.51   21.80
   1  -1   7  897.71   21.90
  -1   1  -7  886.01   21.90
  -1  -1   7  900.01   21.90
   1  -1  -7  900.21   21.70
   1   1   7  887.21   21.90
  -1   1  -7  882.91   21.90
   1   1   7  912.81   21.90
   1  -1  -7  912.91   21.80
  -1  -1   7  899.31   21.90
  -2  -1  -7   76.89    3.70
   2   1  -7   81.89    3.50
  -2  -1  -7   73.89    3.70
   2   1  -7   91.79    3.60
  -2   1   7   75.39    3.60
   2  -1   7   78.59    3.60
  -2   1   7   81.29    3.60
   2  -1   7   80.69    3.60
   2  -1  -7   79.89    3.40
   2   1   7   64.09    3.60
  -2  -1   7   77.89    3.60
  -2   1  -7   83.39    3.70
  -2  -1   7   80.19    3.70
   2   1   7   76.79    3.70
   2  -1  -7   78.29    3.40
  -2   1  -7   82.29    3.90
  -3   1   7 2860.71   67.39
   3  -1   7 2981.50   67.29
  -3  -1  -7 2934.41   67.69
   3   1  -7 2867.11   67.09
  -3  -1  -7 2948.41   67.79
   3  -1   7 2928.91   67.79
   3  -1   7 2930.51   67.29
   3   1  -7 2920.21   67.19
  -3   1   7 2896.81   67.39
   3   1   7 2842.22   67.49
  -3  -1   7 2982.50   67.59
  -3  -1   7 2931.81   67.59
   3   1   7 2898.11   67.49
  -3   1  -7 2908.71   67.59
   3  -1  -7 2915.01   66.99
   3  -1  -7 2850.11   66.99
  -3   1  -7 2965.50   67.69
  -3  -1   7 2978.10   68.49
   4  -1   7  984.30   24.10
  -4   1   7 1027.10   24.50
  -4  -1  -7 1013.70   24.90
  -4   1   7 1038.50   24.50
   4   1  -7  987.20   23.80
  -4  -1  -7 1053.79   25.00
  -4   1   7 1021.80   26.30
   4   1  -7 1009.60   23.90
   4  -1   7 1004.80   25.40
   4  -1   7 1033.00   24.20
   4   1   7 1056.69   24.40
  -4  -1   7 1010.50   24.70
  -4  -1   7  996.30   24.60
   4   1   7 1028.60   24.40
  -4   1  -7  975.40   24.70
  -4   1  -7 1008.10   24.80
  -4  -1   7 1048.90   26.10
   5  -1   7  348.97   11.10
  -5   1   7  349.77    9.60
  -5   1   7  339.47   11.70
  -5   1   7  358.96    9.60
  -5  -1  -7  359.46   10.20
  -5  -1  -7  355.46   10.10
  -5  -1   7  362.96    9.80
  -5  -1   7  364.66   11.70
  -5   1  -7  350.86   10.00
  -5   1  -7  357.96   10.00
   5   1   7  359.56    9.10
  -5  -1   7  356.56    9.80
   5   1   7  360.36    9.10
   6  -1   7   44.80    4.40
  -6  -1  -7   40.10    3.30
  -6   1   7   41.90    2.70
  -6  -1  -7   43.30    3.30
  -6   1   7   38.60    2.60
  -6   1   7   43.60    4.50
   6   1   7   43.70    4.60
  -6  -1   7   42.50    2.90
  -6   1  -7   38.50    3.20
  -6   1  -7   39.30    3.10
  -6  -1   7   38.30    2.90
  -6  -1   7   36.20    4.10
  -7  -1  -7  310.67    9.10
  -7  -1  -7  299.77    9.00
  -7   1   7  293.77    8.30
   7  -1   7  288.27   10.80
  -7   1   7  308.77   11.60
  -7   1   7  288.27    8.30
   7   1   7  289.47   11.30
  -7  -1   7  299.37    8.60
  -7   1  -7  302.77    8.90
  -7  -1   7  296.67   11.50
  -7  -1   7  302.27    8.60
  -7   1  -7  287.37    8.80
  -8   1   7   19.40    3.80
   8  -1   7   29.10    4.10
  -8   1   7   26.30    2.50
  -8  -1  -7   27.80    2.80
  -8   1   7   24.30    2.50
  -8  -1  -7   31.90    3.00
  -8  -1   7   31.20    2.90
  -8  -1   7   34.60    4.70
  -8   1  -7   26.30    2.70
   8   1   7   22.80    4.10
  -8  -1   7   29.10    2.60
  -8   1  -7   31.80    3.10
  -9  -1  -7  131.19    5.60
  -9  -1  -7  125.59    5.60
   9  -1   7  126.99    8.00
  -9   1  -7  123.59    5.50
   9   1   7  135.89    8.60
  -9  -1   7  128.49    5.00
  -9  -1   7  129.19    5.10
  -9   1  -7  133.69    5.30
 -10  -1  -7    1.60    1.90
  10  -1   7    0.00    3.10
 -10  -1  -7    3.00    2.10
 -10   1  -7    3.80    2.10
  10   1   7    5.10    3.60
 -10   1  -7    4.00    2.20
 -10  -1   7    1.80    1.80
 -11  -1  -7   38.90    3.60
 -11  -1  -7   38.30    3.70
  11  -1   7   44.80    6.00
 -11   1  -7   27.80    3.00
  11   1   7   37.20    6.00
 -11   1  -7   37.90    3.40
 -12  -1  -7   13.90    5.20
 -12  -1  -7    6.20    2.40
  12  -1   7   11.20    4.20
 -12   1  -7   10.90    2.60
 -12   1  -7    8.70    2.30
  12   1   7   16.60    4.90
   0  -2   7 1324.27   31.70
   0  -2  -7 1295.67   31.60
   0  -2   7 1321.17   31.70
   0   2  -7 1318.37   31.70
   0   2  -7 1321.57   31.60
   0  -2  -7 1336.07   31.70
   0   2   7 1313.17   31.70
  -1  -2  -7  994.70   24.30
  -1   2   7 1003.50   24.20
   1   2  -7  988.10   24.20
  -1   2   7  987.30   24.10
   1   2  -7  974.90   24.10
   1  -2   7  967.30   24.10
   1  -2   7  956.60   24.10
   1  -2  -7 1004.50   24.10
  -1   2  -7  942.01   24.10
  -1  -2   7  997.20   24.20
   1  -2  -7  992.00   24.10
  -1  -2   7  975.40   23.60
  -1   2  -7  986.50   24.30
   1   2   7 1034.80   24.30
   1   2   7 1024.50   24.30
  -1  -2   7  970.90   24.20
   2   2  -7   15.00    2.00
   2  -2   7   19.40    2.00
  -2   2   7   17.70    2.00
  -2  -2  -7   19.30    2.20
  -2   2   7   18.80    2.10
   2  -2   7   16.40    1.60
   2   2  -7   19.80    2.10
   2  -2   7   17.90    2.10
  -2  -2  -7   15.10    2.10
   2   2   7   19.00    2.30
   2  -2  -7   19.40    2.00
   2  -2  -7   16.50    1.90
  -2  -2   7   18.00    2.10
  -2  -2   7   15.00    2.10
   2   2   7   18.90    2.20
  -2   2  -7   19.20    2.20
  -2   2  -7   20.60    2.20
  -2  -2   7   17.70    2.20
  -3  -2  -7  940.21   23.00
   3  -2   7  926.51   22.50
   3   2  -7  900.51   22.40
   3  -2   7  946.31   22.50
   3  -2   7  933.71   22.50
   3   2  -7  911.41   22.50
  -3   2   7  923.01   22.60
  -3   2   7  889.41   22.50
  -3  -2  -7  938.61   23.00
   3   2   7  942.91   22.70
  -3   2  -7  929.21   22.90
   3  -2  -7  917.91   22.10
  -3  -2   7  922.41   22.80
  -3  -2   7  908.21   23.30
  -3  -2   7  905.71   22.70
   3   2   7  935.41   22.70
   3  -2  -7  905.81   22.10
  -3   2  -7  909.91   22.70
  -4   2   7  771.82   19.80
   4  -2   7  811.32   19.50
   4   2  -7  788.92   19.40
   4  -2   7  799.12   20.30
   4   2  -7  798.02   19.40
   4  -2   7  805.92   19.50
  -4  -2  -7  797.92   20.30
  -4   2   7  795.72   19.80
  -4  -2  -7  825.32   20.30
  -4  -2   7  820.72   20.10
  -4  -2   7  808.92   21.20
   4   2   7  813.02   19.90
  -4   2  -7  799.92   20.20
  -4  -2   7  814.42   20.10
  -4   2  -7  797.62   20.10
   4   2   7  786.42   19.80
  -5   2   7  624.44   16.10
  -5  -2  -7  649.04   16.80
  -5   2   7  649.74   18.40
   5  -2   7  632.94   17.30
  -5  -2  -7  666.73   16.80
  -5   2   7  618.24   16.10
  -5   2  -7  638.64   16.50
   5   2   7  643.34   15.90
   5   2   7  647.94   15.90
  -5  -2   7  635.74   18.10
  -5  -2   7  642.34   16.50
   5   2   7  641.94   18.40
  -5  -2   7  631.54   16.50
  -5   2  -7  634.64   16.50
  -6   2   7  240.48    7.10
  -6  -2  -7  243.88    7.80
  -6   2   7  247.08    9.60
  -6  -2  -7  238.58    7.90
   6  -2   7  227.28    8.70
  -6   2   7  240.18    7.10
  -6  -2   7  232.78    7.50
   6   2   7  244.88    9.70
  -6   2  -7  225.18    7.40
  -6  -2   7  229.28    9.50
  -6  -2   7  230.18    7.40
  -6   2  -7  233.28    7.60
  -7   2   7   60.29    3.30
   7  -2   7   73.79    5.40
  -7   2   7   66.99    3.50
  -7  -2  -7   67.69    4.30
  -7  -2  -7   70.59    4.30
  -7   2   7   67.09    5.80
  -7  -2   7   71.59    3.90
   7   2   7   67.49    6.00
  -7  -2   7   61.89    5.90
  -7   2  -7   70.49    3.90
  -7  -2   7   65.49    3.90
  -7   2  -7   71.09    4.00
  -8  -2  -7   85.99    4.90
  -8   2   7   87.49    3.90
  -8   2   7   91.59    4.00
   8  -2   7   93.09    6.50
  -8  -2  -7   93.49    4.90
  -8   2   7   92.69    7.00
  -8  -2   7   85.69    4.50
  -8   2  -7   83.39    4.60
   8   2   7   94.99    7.30
  -8  -2   7   91.09    7.10
  -8   2  -7   81.69    4.40
  -8  -2   7   77.29    4.40
  -9  -2  -7  120.19    5.50
   9  -2   7  102.69    7.30
  -9   2   7  103.79    7.80
  -9  -2  -7  103.59    5.40
  -9   2   7  101.79    4.30
  -9   2   7  107.59    4.40
  -9   2  -7  106.79    5.10
  -9   2  -7   99.89    5.20
   9   2   7  119.79    8.40
  -9  -2   7   91.39    4.70
  -9  -2   7  104.79    4.90
 -10  -2  -7   21.40    3.00
  10  -2   7   19.00    4.20
 -10  -2  -7   23.30    3.10
 -10  -2   7   14.90    2.50
 -10  -2   7   18.90    2.60
 -10   2  -7   17.30    2.60
 -10   2  -7   18.90    2.70
 -11  -2  -7    4.60    2.30
  11  -2   7    3.10    3.50
 -11  -2  -7    5.00    2.50
 -11  -2   7    8.50    2.20
  11   2   7   -0.60    3.70
 -11  -2   7    4.20    2.00
 -11   2  -7    2.20    2.00
 -12  -2  -7    8.60    2.80
 -12  -2  -7   13.70    2.70
  12  -2   7   10.00    4.00
  12   2   7   16.40    5.30
 -12  -2   7    4.50    2.30
 -12   2  -7    3.90    2.20
 -12  -2   7    9.10    2.40
 -12   2  -7   18.10    2.60
   0  -3  -7   40.00    3.30
   0   3   7   43.20    3.30
   0   3  -7   44.10    3.30
   0  -3  -7   38.10    3.20
   0  -3   7   42.10    3.30
   0   3   7   41.50    3.30
   0   3  -7   42.70    3.50
   0  -3   7   42.70    3.40
   1   3  -7  401.56   11.50
  -1  -3  -7  422.16   11.60
   1  -3   7  409.16   11.40
  -1  -3  -7  413.56   11.60
  -1   3   7  409.66   11.40
   1  -3   7  394.06   11.30
   1   3  -7  410.46   11.50
  -1   3   7  424.76   11.50
  -1   3  -7  390.96   11.40
   1   3   7  438.06   11.60
   1  -3  -7  420.46   11.30
  -1   3  -7  397.46   11.50
   1  -3  -7  430.96   11.50
  -1  -3   7  411.96   11.50
   1   3   7  420.56   11.60
  -1  -3   7  395.76   11.50
  -1  -3   7  384.86   10.50
   2   3  -7  226.68    7.40
  -2   3   7  237.18    7.40
   2   3  -7  235.48    7.50
   2  -3   7  231.08    7.30
   2  -3   7  223.98    7.30
  -2   3   7  226.08    7.40
  -2  -3  -7  229.98    7.60
  -2  -3  -7  233.38    7.70
  -2   3  -7  232.38    7.50
  -2  -3   7  226.38    7.50
   2  -3  -7  224.28    7.10
  -2  -3   7  224.58    7.50
   2  -3  -7  222.58    7.10
  -2  -3   7  236.98    7.20
   2   3   7  238.78    7.60
  -2   3  -7  241.78    7.70
   2   3   7  226.68    7.40
  -3  -3  -7   68.19    4.10
   3  -3   7   72.09    3.70
   3   3  -7   70.69    3.80
   3   3  -7   72.19    4.20
  -3  -3  -7   65.59    3.90
   3  -3   7   74.29    3.20
   3   3  -7   71.29    3.70
  -3   3   7   61.19    3.60
   3  -3   7   73.39    3.70
  -3   3   7   67.49    3.70
  -3  -3   7   72.89    4.20
   3   3   7   77.89    3.90
   3  -3  -7   64.49    3.30
  -3   3  -7   74.79    4.00
  -3   3  -7   71.29    4.10
   3  -3  -7   66.39    3.30
  -3  -3   7   74.79    4.10
  -3  -3   7   73.69    4.00
   3   3   7   68.19    3.90
   4  -3   7  222.38    6.90
  -4   3   7  243.88    7.40
   4   3  -7  247.08    8.50
  -4  -3  -7  233.58    7.90
   4  -3   7  226.88    7.30
   4   3  -7  238.28    7.10
   4   3  -7  233.88    7.20
  -4   3   7  241.48    7.40
   4  -3   7  223.68    6.90
  -4  -3  -7  225.78    7.80
  -4   3  -7  229.18    7.70
  -4  -3   7  235.28    7.70
   4   3   7  236.38    7.40
   4   3   7  234.38    7.40
   4  -3  -7  234.78    6.50
  -4   3  -7  227.48    7.50
  -4  -3   7  232.48    8.30
  -4  -3   7  238.88    7.70
   4  -3  -7  241.58    6.60
   5  -3   7  181.38    5.40
  -5   3   7  200.18    6.40
  -5  -3  -7  189.88    7.00
   5  -3   7  189.88    5.50
   5  -3   7  189.68    6.90
   5   3  -7  189.68    5.70
  -5  -3  -7  179.38    7.60
  -5   3   7  194.18    6.40
   5   3  -7  178.78    5.60
   5   3  -7  186.98    7.90
  -5  -3   7  181.48    6.70
  -5  -3   7  186.98    6.70
   5   3   7  203.88    6.30
  -5   3  -7  192.78    6.70
  -5   3  -7  197.08    6.80
  -5  -3   7  178.78    7.80
   5   3   7  197.48    6.30
  -6   3   7   40.30    3.10
  -6  -3  -7   30.40    3.20
  -6   3   7   40.90    3.10
   6   3  -7   38.60    4.30
   6  -3   7   33.60    3.50
  -6   3   7   40.00    4.20
  -6  -3  -7   37.40    3.50
  -6  -3   7   37.40    4.40
  -6  -3   7   42.30    3.70
   6   3   7   28.40    4.00
   6   3   7   39.40    2.60
  -6  -3   7   38.70    3.50
  -6   3  -7   38.10    3.30
  -6   3  -7   42.70    3.60
   6   3   7   35.30    2.50
  -7   3   7  116.59    7.00
  -7   3   7  103.69    4.50
  -7  -3  -7   92.99    5.10
  -7   3   7  104.79    4.50
   7  -3   7  105.69    6.10
   7   3  -7   96.99    7.00
  -7  -3  -7   95.59    5.30
  -7   3  -7  103.99    4.90
  -7  -3   7   96.09    6.80
   7   3   7  104.29    7.20
  -7   3  -7   99.09    5.00
  -7  -3   7   99.69    5.10
  -8  -3  -7   72.69    4.90
  -8   3   7   72.79    4.00
   8   3  -7   88.59    7.10
  -8   3   7   70.19    3.90
  -8  -3  -7   76.29    4.90
   8  -3   7   78.59    6.00
  -8   3  -7   86.39    4.70
  -8  -3   7   73.69    4.70
  -8  -3   7   77.29    4.60
  -8  -3   7   84.89    6.90
  -8   3  -7   77.59    7.40
   8   3   7   84.49    7.00
  -9  -3  -7  196.98    7.60
   9   3  -7  206.28   10.50
  -9   3   7  183.18    9.80
  -9   3   7  198.28    6.60
  -9   3   7  193.08    6.50
   9  -3   7  208.38    9.60
  -9  -3  -7  194.48    7.80
  -9   3  -7  185.58    7.00
  -9  -3   7  192.98    7.20
  -9   3  -7  197.68    7.40
  -9  -3   7  184.88    7.30
   9   3   7  194.78   10.40
 -10  -3  -7    8.50    2.70
  10  -3   7   11.30    3.60
 -10   3   7   16.40    2.10
 -10  -3  -7   15.50    2.90
  10   3   7   20.00    4.70
 -10   3  -7   17.10    2.60
 -10  -3   7   12.70    2.70
 -10  -3   7   12.50    2.40
 -10   3  -7   12.40    2.60
 -11  -3  -7    2.00    2.60
 -11  -3  -7    2.00    2.50
 -11   3  -7    7.60    2.20
 -11   3  -7    3.60    2.40
 -11  -3   7    4.00    2.30
  11   3   7   -0.10    3.70
 -12  -3  -7    5.40    2.70
 -12  -3  -7   11.50    2.90
  12   3   7    4.60    4.20
 -12   3  -7   11.30    2.80
 -12  -3   7    7.40    2.80
 -12   3  -7    8.80    2.40
 -12  -3   7    6.30    2.60
   0   4   7 1172.98   29.50
   0   4  -7 1222.38   29.50
   0   4   7 1182.68   29.50
   0   4  -7 1214.58   29.60
   0  -4   7 1177.68   29.50
   0  -4   7 1228.88   29.60
   0  -4  -7 1167.28   29.40
   0  -4  -7 1178.88   29.50
   1   4  -7  731.73   19.30
   1  -4   7  747.83   19.20
  -1   4   7  742.63   19.20
  -1   4   7  728.73   19.30
  -1  -4  -7  734.73   19.20
  -1  -4  -7  753.02   19.40
   1   4  -7  711.33   19.10
   1  -4   7  771.72   19.30
   1   4   7  762.32   19.40
  -1  -4   7  724.33   19.30
  -1   4  -7  753.82   19.40
  -1  -4   7  708.13   19.20
   1  -4  -7  719.03   19.00
   1  -4  -7  730.13   19.10
  -1   4  -7  744.53   19.30
   1   4   7  767.02   19.40
  -2  -4  -7  660.93   18.00
  -2   4   7  681.73   17.80
  -2   4   7  664.43   17.80
   2   4  -7  681.73   17.90
   2   4  -7  683.93   17.20
   2   4  -7  675.33   17.80
   2  -4   7  690.43   17.80
  -2  -4  -7  648.64   19.00
   2  -4   7  705.43   17.80
  -2  -4   7  677.33   18.00
   2   4   7  677.93   18.00
   2   4   7  671.33   17.90
   2  -4  -7  688.83   17.60
   2  -4  -7  662.43   17.50
  -2  -4   7  685.93   17.20
  -2   4  -7  693.33   18.10
  -2  -4   7  689.13   18.00
  -2   4  -7  681.93   17.90
   3   4  -7  588.44   15.90
   3  -4   7  601.74   15.80
   3   4  -7  607.84   16.20
  -3  -4  -7  617.34   16.50
   3  -4   7  607.94   15.80
   3   4  -7  586.44   16.00
  -3   4   7  608.84   16.10
  -3  -4  -7  620.74   16.60
  -3   4   7  623.74   16.20
  -3  -4   7  606.64   16.40
  -3   4  -7  609.74   16.30
   3   4   7  612.34   16.20
  -3  -4   7  585.64   19.50
   3  -4  -7  599.34   15.60
  -3  -4   7  595.34   16.10
   3   4   7  611.84   16.20
   3  -4  -7  583.14   15.60
  -3   4  -7  575.04   16.10
  -4   4   7   49.00    3.50
   4   4  -7   45.20    4.00
   4   4  -7   48.50    3.40
  -4  -4  -7   38.70    3.70
   4  -4   7   45.90    3.10
   4  -4   7   41.20    3.00
  -4   4   7   46.40    3.50
  -4  -4  -7   50.69    4.10
   4   4  -7   50.99    3.50
   4   4   7   36.60    3.40
  -4  -4   7   47.80    3.90
  -4  -4   7   40.90    3.70
   4  -4  -7   44.20    2.70
   4   4   7   42.70    3.40
  -4   4  -7   53.09    4.00
  -4  -4   7   46.00    4.00
   4  -4  -7   44.00    2.90
  -4   4  -7   39.30    3.80
   5   4  -7   54.89    3.40
   5   4  -7   62.19    3.60
   5  -4   7   58.29    3.10
   5   4  -7   58.69    4.90
  -5  -4  -7   60.29    4.50
  -5   4   7   65.19    4.00
  -5   4   7   69.99    4.00
  -5  -4  -7   65.09    4.40
   5  -4   7   66.09    3.20
  -5  -4   7   56.69    4.20
  -5   4  -7   61.89    4.30
  -5  -4   7   59.39    4.70
   5   4   7   61.39    3.80
  -5  -4   7   68.49    4.40
  -5   4  -7   72.99    6.50
   5   4   7   71.59    4.10
  -6   4   7   20.30    3.60
   6   4  -7   18.40    3.60
  -6   4   7   23.50    2.70
  -6  -4  -7   20.30    5.10
  -6  -4  -7   19.00    3.00
  -6   4   7   18.10    2.50
   6   4  -7   21.30    1.90
  -6  -4   7   21.10    3.00
  -6  -4   7   27.30    3.10
  -6  -4   7    9.30    2.90
   6   4   7   21.30    2.30
   6   4   7   18.30    3.80
  -6   4  -7   21.20    2.90
   6   4   7   21.90    2.30
  -6   4  -7   27.00    3.00
  -7  -4  -7  137.69    6.40
  -7   4   7  131.49    7.90
   7   4  -7  146.19    8.10
  -7   4   7  130.69    5.50
  -7  -4  -7  129.79    6.50
  -7   4   7  130.49    5.70
  -7   4  -7  141.39    6.10
   7   4   7  135.59    8.10
  -7  -4   7  144.69    6.50
  -7  -4   7  136.59    7.70
  -7  -4   7  133.79    6.20
  -7   4  -7  133.19    6.10
  -8  -4  -7    6.30    2.70
   8   4  -7    9.70    3.70
  -8   4   7    3.20    2.10
  -8  -4  -7    7.70    2.50
  -8   4   7    9.90    3.50
  -8   4   7    7.20    2.50
  -8  -4   7    6.20    2.50
  -8  -4   7   14.40    6.50
  -8  -4   7    5.00    3.20
  -8   4  -7    6.80    2.40
   8   4   7    4.70    3.50
  -8   4  -7    2.80    2.40
   9   4  -7   13.30    4.10
  -9   4   7   13.90    2.90
  -9  -4  -7   19.20    3.40
  -9   4   7   15.50    2.50
  -9  -4  -7   15.60    3.00
  -9  -4   7   17.50    3.10
  -9  -4   7   21.20    3.10
  -9   4  -7   18.30    2.90
   9   4   7   19.70    4.40
  -9   4  -7   15.40    2.90
 -10  -4  -7    4.60    2.60
 -10   4   7    3.80    2.00
  10   4  -7    3.50    3.50
 -10  -4  -7    4.70    2.50
 -10   4   7    5.10    1.90
 -10   4  -7    4.10    2.20
  10   4   7    7.60    3.90
 -10  -4   7    1.90    2.50
 -10  -4   7    4.90    2.30
 -11  -4  -7   16.80    3.40
 -11  -4  -7   15.40    3.30
 -11  -4   7   12.20    2.90
 -11   4  -7   11.00    2.90
 -11  -4   7   12.50    3.00
 -11   4  -7   12.50    2.70
  11   4   7   11.80    4.80
 -12  -4  -7   -0.60    2.80
 -12  -4  -7    1.00    2.80
 -12  -4   7    8.20    2.80
 -12   4  -7   -2.10    2.30
  12   4   7   -4.00    3.60
 -12   4  -7    0.70    2.40
 -12  -4   7   -4.50    2.60
   0  -5   7  498.75   14.20
   0   5   7  487.95   14.30
   0  -5   7  489.55   14.20
   0   5  -7  491.35   14.20
   0  -5  -7  528.25   14.40
   0   5   7  494.85   14.20
   0  -5  -7  508.05   14.10
   0   5  -7  497.45   14.30
   1  -5   7  390.36   12.00
   1   5  -7  401.26   12.10
  -1  -5  -7  409.86   12.10
   1   5  -7  398.26   12.00
  -1   5   7  428.86   12.30
  -1  -5  -7  415.16   12.50
   1   5  -7  402.26   10.50
   1  -5   7  408.56   12.10
  -1   5   7  409.06   12.10
   1   5   7  407.86   12.10
  -1  -5   7  394.86   12.20
   1   5   7  428.46   12.30
  -1   5  -7  371.86   11.90
  -1   5  -7  405.06   12.20
   1  -5  -7  420.56   12.10
   1  -5  -7  409.46   13.00
  -1  -5   7  384.06   12.10
   2  -5   7  200.28    7.20
   2   5  -7  192.58    6.40
   2   5  -7  193.98    7.40
  -2   5   7  202.98    7.30
  -2   5   7  206.78    7.50
   2   5  -7  172.68    7.00
   2  -5   7  185.38    7.20
  -2  -5  -7  208.68    8.90
  -2  -5   7  199.28    9.80
   2  -5  -7  210.58    7.10
   2   5   7  188.88    7.30
   2  -5  -7  201.18    7.10
  -2  -5   7  176.98    7.30
   2   5   7  195.48    8.40
  -2   5  -7  196.98    7.60
  -2   5  -7  193.68    7.40
   3   5  -7   66.49    4.40
  -3   5   7   52.89    4.10
  -3  -5  -7   58.09    4.40
   3   5  -7   73.39    6.90
  -3   5   7   60.79    4.30
   3  -5   7   66.59    4.10
  -3  -5  -7   61.39    4.40
   3  -5   7   64.09    4.10
   3   5  -7   70.49    4.10
  -3   5  -7   61.89    4.50
   3   5   7   63.99    4.30
  -3  -5   7   59.79    5.30
  -3  -5   7   58.59    4.40
   3  -5  -7   52.59    3.60
   3   5   7   59.29    5.10
   3  -5  -7   61.59    3.80
  -3   5  -7   65.29    4.40
   4  -5   7  124.59    5.10
   4   5  -7  107.99    5.80
  -4   5   7  121.69    5.60
  -4   5   7  118.69    5.50
  -4  -5  -7  123.39    6.10
   4  -5   7  118.99    5.10
   4   5  -7  116.49    5.30
   4   5  -7  119.99    5.50
  -4  -5  -7  111.39    5.80
   4  -5  -7  116.49    4.80
   4   5   7  120.69    5.60
  -4  -5   7  125.89    6.00
  -4  -5   7  119.19    6.00
   4  -5  -7  120.19    4.80
  -4   5  -7  110.89    5.50
   4   5   7  114.49    5.60
  -4   5  -7  117.79    5.80
   5   5  -7  168.08    7.60
   5   5  -7  163.08    6.20
   5  -5   7  176.48    6.00
   5   5  -7  172.28    6.40
  -5  -5  -7  175.68    7.20
   5  -5   7  180.28    6.00
  -5   5   7  162.88    6.70
  -5   5   7  159.68    6.60
  -5  -5  -7  164.98    7.30
   5   5   7  178.68    6.80
  -5   5  -7  165.08    6.90
   5  -5  -7  162.68    5.30
  -5   5  -7  173.58    6.40
   5   5   7  162.68    6.50
  -5   5  -7  180.28    7.60
   5  -5  -7  163.68    5.30
  -5  -5   7  163.18    7.10
  -5  -5   7  172.88    7.30
   6   5  -7  134.79    5.30
  -6   5   7  131.09    6.00
  -6  -5  -7  144.59    6.90
   6   5  -7  128.69    7.40
   6   5  -7  126.19    5.10
  -6   5   7  127.69    6.00
  -6  -5  -7  134.19    6.60
  -6  -5   7  130.89    6.60
  -6   5  -7  139.29    6.40
  -6  -5   7  128.69    6.30
   6   5   7  141.39    5.70
   6   5   7  142.89    5.80
  -6   5  -7  126.19    6.10
   6   5   7  148.29    8.30
  -7   5   7  177.28    7.10
  -7  -5  -7  170.28    7.70
  -7   5   7  165.68    8.90
  -7   5   7  169.38    6.80
   7   5  -7  191.48    9.20
  -7  -5  -7  178.88    7.80
  -7   5  -7  166.78    7.70
   7   5   7  173.18    6.00
  -7  -5   7  167.08    7.40
   7   5   7  170.68    9.40
  -7   5  -7  169.08    7.30
  -7  -5   7  190.78    7.80
  -7   5  -7  175.88    7.20
   7   5   7  172.38    6.00
  -8  -5  -7   18.00    3.20
  -8  -5  -7   16.20    3.40
  -8   5   7   23.30    4.00
  -8   5   7   18.10    2.80
   8   5  -7   20.00    4.20
  -8   5   7   21.70    3.00
  -8  -5   7   16.50    3.10
  -8   5  -7   16.90    2.80
  -8  -5   7   19.90    3.30
  -8   5  -7   17.70    3.10
   8   5   7   14.70    4.30
  -9  -5  -7    4.80    2.90
  -9  -5  -7    5.60    2.70
  -9   5   7    7.10    2.40
  -9   5   7    2.80    2.10
   9   5  -7    1.90    3.30
  -9   5  -7    3.10    2.40
  -9   5  -7    4.30    2.70
  -9  -5   7    3.50    2.80
  -9  -5   7    2.10    2.50
   9   5   7    2.10    3.70
  10   5  -7   67.99    7.50
 -10  -5  -7   62.29    5.60
 -10   5   7   56.49    4.50
 -10  -5  -7   64.19    5.70
 -10   5   7   64.29    4.60
 -10   5  -7   63.79    5.20
  10   5   7   50.79    6.70
 -10   5  -7   61.39    4.50
 -10  -5   7   59.09    5.30
 -10  -5   7   75.49    5.60
 -11   5   7   11.00    2.30
 -11  -5  -7    5.90    3.10
 -11  -5  -7    9.30    3.10
 -11   5   7    4.70    2.80
  11   5  -7    2.50    4.10
 -11  -5   7    2.70    3.20
 -11   5  -7    7.80    2.60
  11   5   7   -2.10    3.80
 -11  -5   7    5.50    2.90
 -11   5  -7    5.00    2.80
   0   6   7  113.19    5.80
   0  -6  -7  119.09    5.90
   0  -6   7  121.29    6.00
   0  -6   7  115.19    5.90
   0   6  -7  117.69    5.90
   0   6   7  120.69    6.10
   0   6  -7  128.09    6.20
   0  -6  -7  120.79    5.80
   1  -6   7  176.68    7.30
   1  -6   7  177.38    7.40
   1   6  -7  191.98    5.70
   1   6  -7  176.48    7.30
  -1  -6  -7  176.48    7.50
   1   6  -7  200.08    7.60
  -1   6   7  175.58    7.50
  -1   6   7  191.08    7.50
  -1  -6  -7  178.78    7.40
   1  -6  -7  174.08    7.10
  -1   6  -7  172.18    7.30
   1   6   7  170.58    7.40
  -1  -6   7  186.68    7.50
   1  -6  -7  184.48    7.30
  -1   6  -7  187.48    7.60
  -1  -6   7  183.98    7.50
  -2  -6  -7  739.03   20.60
   2  -6   7  761.92   20.30
   2   6  -7  743.23   20.30
  -2  -6  -7  743.13   20.60
   2   6  -7  781.52   20.60
  -2   6   7  765.72   20.60
   2   6  -7  772.22   19.30
  -2   6   7  756.42   20.50
   2  -6   7  775.02   20.30
   2   6   7  745.43   20.50
  -2  -6   7  742.93   20.60
   2  -6  -7  761.42   20.50
  -2  -6   7  793.02   20.90
  -2   6  -7  775.32   20.80
   2  -6  -7  713.33   20.00
  -2   6  -7  740.53   20.50
   2   6   7  748.73   20.50
   3   6  -7  376.66   11.80
  -3   6   7  399.76   12.10
  -3  -6  -7  375.06   12.20
   3  -6   7  357.56   11.60
   3  -6   7  353.76   11.30
  -3  -6  -7  398.96   12.40
   3   6  -7  361.56   11.30
  -3   6   7  385.66   12.00
   3   6  -7  373.96   11.90
   3   6   7  388.46   12.00
  -3   6  -7  381.66   12.30
  -3   6  -7  383.96   12.00
   3  -6  -7  374.96   13.00
  -3  -6   7  377.06   12.20
  -3  -6   7  365.56   12.10
   3  -6  -7  383.66   11.50
   3   6   7  404.26   12.10
   4   6  -7   66.99    4.70
  -4   6   7   54.39    4.40
  -4  -6  -7   61.49    5.10
   4  -6   7   68.29    4.30
   4   6  -7   56.99    4.40
  -4  -6  -7   59.99    4.90
   4  -6   7   59.09    4.20
   4   6  -7   59.39    4.70
  -4   6   7   55.69    4.60
   4   6   7   61.49    4.80
   4  -6  -7   55.29    3.90
   4   6   7   52.39    4.30
   4  -6  -7   51.59    3.80
  -4   6  -7   60.69    5.00
  -4   6  -7   59.19    3.30
  -4  -6   7   59.89    5.00
  -4   6  -7   63.59    4.80
  -4  -6   7   59.99    5.00
   5   6  -7  140.09    6.10
  -5  -6  -7  135.99    7.10
   5  -6   7  142.49    5.70
  -5  -6  -7  129.19    6.80
  -5   6   7  131.19    6.50
   5  -6   7  138.59    5.60
  -5   6   7  145.79    6.50
   5   6  -7  138.79    7.10
   5   6  -7  141.99    6.80
   5  -6  -7  135.39    5.20
  -5   6  -7  146.79    6.70
   5   6   7  134.89    6.40
  -5  -6   7  131.59    6.80
   5   6   7  128.39    6.20
  -5   6  -7  132.89    6.80
  -5   6  -7  141.69    5.60
   5  -6  -7  130.19    5.10
  -5  -6   7  149.19    7.10
   6  -6   7  115.69    4.60
   6   6  -7  120.49    7.30
  -6  -6  -7  107.39    6.50
   6   6  -7  114.69    5.50
  -6  -6  -7  105.39    6.70
  -6   6   7  111.99    6.10
   6  -6   7  121.49    4.60
   6   6  -7  115.79    5.30
  -6   6   7  116.89    6.00
   6   6   7  105.69    5.60
  -6   6  -7  119.69    6.30
  -6  -6   7  118.89    6.40
  -6   6  -7  112.99    5.80
  -6   6  -7  116.69    6.30
   6   6   7  128.79    8.10
   6   6   7  112.99    5.60
  -6  -6   7  116.69    6.70
   7   6  -7   38.00    3.20
  -7  -6  -7   42.90    4.40
   7   6  -7   36.10    5.10
  -7  -6  -7   38.00    4.40
  -7   6   7   40.10    4.00
  -7   6   7   36.90    3.90
   7   6  -7   40.10    3.10
  -7   6  -7   46.70    4.40
  -7  -6   7   37.90    4.30
  -7   6  -7   36.70    3.80
  -7   6  -7   40.80    4.10
   7   6   7   36.40    3.30
  -7  -6   7   42.00    4.50
   7   6   7   34.50    3.20
   7   6   7   30.80    4.70
  -8   6   7  222.38   10.80
  -8   6   7  235.78    8.70
  -8  -6  -7  229.28    9.60
   8   6  -7  233.98   11.00
  -8   6   7  217.88    8.40
  -8  -6   7  229.78    9.20
  -8   6  -7  203.88    9.20
   8   6   7  223.38   11.60
  -8   6  -7  221.28    8.80
  -8   6  -7  232.98    9.20
  -8  -6   7  224.48    9.40
  -9   6   7    5.30    2.50
  -9  -6  -7    2.40    3.00
   9   6  -7    9.60    7.10
  -9  -6  -7   -0.80    2.60
  -9   6   7    7.00    2.60
  -9   6  -7    9.70    3.20
  -9  -6   7   10.60    3.20
   9   6   7    4.50    3.70
  -9   6  -7    8.80    2.70
  -9  -6   7    3.40    3.00
 -10   6   7   -0.60    2.50
 -10   6   7    5.10    2.50
  10   6  -7    0.40    4.00
 -10  -6  -7    5.60    3.30
 -10  -6  -7    3.40    3.00
 -10   6  -7    3.00    3.00
 -10   6  -7    3.50    2.80
 -10  -6   7    0.90    2.70
  10   6   7    6.20    4.30
 -10  -6   7    2.50    2.70
 -11   6   7    5.30    2.50
  11   6  -7   13.10    5.10
 -11  -6  -7    7.70    3.20
 -11   6   7    4.40    2.80
 -11   6  -7   12.40    3.10
 -11   6  -7    5.60    3.40
 -11  -6   7    6.60    3.00
  11   6   7   10.40    5.10
   0   7   7 1179.18   30.30
   0  -7   7 1185.58   30.20
   0  -7  -7 1183.18   30.10
   0  -7   7 1128.09   29.90
   0   7   7 1146.09   30.00
   0   7  -7 1135.69   30.20
   0   7  -7 1155.98   30.10
   0  -7  -7 1154.78   30.00
  -1   7   7   35.10    3.70
   1  -7   7   39.00    4.10
   1   7  -7   39.60    2.90
   1   7  -7   46.90    4.50
   1  -7   7   44.10    4.10
  -1  -7  -7   38.00    4.10
  -1  -7  -7   42.50    4.30
  -1   7   7   33.90    4.10
   1   7  -7   42.00    4.30
   1  -7  -7   36.20    3.90
  -1   7  -7   38.60    3.90
   1   7   7   41.80    4.20
   1  -7  -7   35.80    3.80
  -1  -7   7   49.80    4.40
   1   7   7   34.90    4.00
  -1  -7   7   46.20    4.60
  -1   7  -7   40.40    4.30
   2   7  -7  332.27   11.40
  -2   7   7  335.57   11.30
  -2  -7  -7  333.37   11.40
   2  -7   7  319.37   11.00
  -2   7   7  335.87   11.40
   2   7  -7  315.67   11.10
   2   7  -7  343.27    9.90
   2  -7   7  331.27   11.10
  -2  -7  -7  324.97   11.50
   2  -7  -7  326.87   10.90
   2  -7  -7  334.97   11.10
  -2   7  -7  326.27   11.60
  -2  -7   7  337.27   11.60
   2   7   7  329.17   11.40
   2   7   7  328.27   11.30
  -2  -7   7  349.47   11.60
  -2   7  -7  343.17   11.50
   3  -7   7   59.89    4.70
   3   7  -7   54.59    4.30
   3  -7   7   56.09    4.60
  -3  -7  -7   54.19    4.90
   3   7  -7   50.79    4.70
   3   7  -7   57.09    5.10
  -3  -7  -7   50.69    4.80
  -3   7   7   56.49    5.10
  -3   7   7   58.69    4.90
   3  -7  -7   62.49    4.50
  -3   7  -7   52.99    5.10
  -3   7  -7   56.99    4.90
   3   7   7   74.99    5.30
   3  -7  -7   48.20    4.40
  -3  -7   7   55.59    5.00
  -3  -7   7   59.39    5.20
   3   7   7   48.70    4.70
   4  -7   7   90.69    5.30
  -4  -7  -7   85.39    6.10
   4  -7   7   94.99    5.40
   4   7  -7   97.59    5.90
  -4  -7  -7   99.19    6.30
   4   7  -7   87.39    5.50
  -4   7   7   86.29    5.90
  -4   7   7   92.59    5.70
   4   7  -7   91.69    5.60
  -4  -7   7   92.39    6.20
  -4   7  -7   91.49    5.90
   4  -7  -7   83.19    4.90
   4  -7  -7   99.09    5.50
  -4   7  -7  105.69    6.40
   4   7   7   95.79    6.10
  -4  -7   7   91.09    6.20
   4   7   7   98.39    5.80
  -5   7   7   27.90    3.80
   5   7  -7   37.10    3.90
  -5  -7  -7   33.60    4.50
   5   7  -7   37.10    4.20
  -5  -7  -7   35.20    4.20
   5   7  -7   31.90    3.70
  -5   7   7   32.90    3.80
  -5  -7   7   34.90    4.30
  -5   7  -7   33.60    3.30
  -5  -7   7   34.30    4.20
   5   7   7   35.30    4.00
   5   7   7   34.70    3.90
   5  -7  -7   35.30    3.50
  -5   7  -7   30.20    4.10
   5  -7  -7   34.80    3.40
  -5   7  -7   32.00    4.00
   6  -7   7   66.79    3.90
  -6   7   7   70.49    5.20
   6   7  -7   84.09    6.50
  -6  -7  -7   73.59    6.10
  -6   7   7   52.39    5.20
   6   7  -7   78.39    4.80
  -6  -7  -7   74.09    7.70
   6  -7   7   62.09    4.00
   6   7  -7   68.79    4.80
  -6  -7   7   69.19    5.70
  -6   7  -7   75.29    4.80
  -6  -7   7   80.49    6.10
   6   7   7   50.99    4.60
  -6   7  -7   66.89    5.80
  -6   7  -7   66.19    5.40
   6   7   7   63.89    5.20
  -7   7   7   32.50    3.70
   7   7  -7   30.70    3.10
  -7   7   7   28.80    4.70
   7   7  -7   35.70    3.30
  -7  -7  -7   34.70    4.50
   7   7  -7   35.40    4.90
  -7   7   7   29.50    3.80
  -7  -7  -7   35.70    4.40
  -7   7  -7   39.00    4.40
  -7  -7   7   29.90    4.30
   7   7   7   32.10    5.40
  -7   7  -7   34.00    3.80
  -7   7  -7   24.10    3.80
   7   7   7   33.30    3.50
  -7  -7   7   26.60    3.90
   7   7   7   34.40    3.60
  -8  -7  -7   57.49    5.70
  -8   7   7   59.89    5.30
  -8  -7  -7   62.69    6.00
  -8   7   7   57.39    5.30
   8   7  -7   59.69    6.40
  -8   7  -7   63.39    5.80
  -8   7  -7   54.49    5.30
   8   7   7   58.59    6.60
   8   7   7   60.79    3.90
  -8  -7   7   62.79    6.00
  -8  -7   7   54.29    5.50
  -8   7  -7   53.29    5.00
   9   7  -7   42.70    5.80
  -9   7   7   42.30    4.40
  -9  -7  -7   37.80    5.00
  -9   7   7   48.40    4.60
  -9  -7   7   36.70    4.90
  -9   7  -7   41.10    4.70
   9   7   7   41.00    6.50
  -9   7  -7   38.40    4.50
 -10   7   7   29.90    6.70
 -10   7   7   22.20    3.80
 -10  -7  -7    9.70    3.70
  10   7  -7   21.30    4.90
 -10   7  -7   17.20    3.40
  10   7   7   16.50    4.90
 -10  -7   7   22.90    4.20
 -10   7  -7   19.30    3.70
   0   8  -7   33.70    4.40
   0  -8   7   40.10    4.40
   0   8  -7   31.70    3.80
   0  -8   7   32.00    4.30
   0   8   7   32.90    3.90
   0  -8  -7   25.10    3.60
   0   8   7   27.00    3.90
   0  -8  -7   31.20    4.10
  -1  -8  -7  643.34   19.20
  -1   8   7  640.24   19.10
   1  -8   7  670.63   19.00
   1   8  -7  646.94   19.40
  -1   8   7  658.93   19.40
   1  -8   7  662.33   19.30
   1   8  -7  654.53   19.20
  -1  -8  -7  696.63   19.60
   1   8  -7  660.93   16.80
   1   8   7  664.33   19.40
   1  -8  -7  629.64   18.80
  -1   8  -7  645.74   19.10
  -1  -8   7  657.03   19.40
  -1   8  -7  675.63   19.60
  -1  -8   7  652.73   19.20
   1   8   7  659.53   19.30
   1  -8  -7  663.83   19.10
   2   8  -7  209.78    7.40
  -2   8   7  229.38    9.40
  -2  -8  -7  218.98    9.10
   2   8  -7  215.98    9.20
   2   8  -7  196.48    8.70
  -2  -8  -7  210.48    9.30
   2  -8   7  215.48    8.90
   2  -8   7  204.38    8.50
  -2   8   7  224.58    9.10
   2   8   7  214.28    8.90
  -2   8  -7  196.98    8.90
   2  -8  -7  238.88    9.00
  -2   8  -7  205.18    9.20
   2  -8  -7  221.68    8.70
   2   8   7  201.48    9.00
  -2  -8   7  199.38    8.70
  -2  -8   7  212.48    9.30
  -3  -8  -7  248.38   14.40
  -3  -8  -7  279.07   10.80
   3   8  -7  258.47   10.20
  -3   8   7  282.77   10.50
   3  -8   7  249.48    9.70
   3   8  -7  258.47    9.10
   3  -8   7  257.17    9.70
  -3   8   7  266.57   10.50
   3   8  -7  272.67   10.10
  -3  -8   7  251.17   10.50
   3   8   7  269.57   10.20
   3  -8  -7  267.17    9.70
   3   8   7  254.77   10.30
   3  -8  -7  279.17    9.90
  -3   8  -7  261.77   10.60
  -3   8  -7  255.67   10.20
  -3  -8   7  271.57   12.00
   4   8  -7  241.38    9.90
  -4   8   7  274.27   10.70
  -4   8   7  256.67   10.30
   4  -8   7  276.47    9.90
  -4  -8  -7  259.47   10.70
  -4  -8  -7  249.97   10.70
   4   8  -7  279.17   10.50
   4  -8   7  277.07    9.80
   4   8  -7  294.07   10.20
  -4   8  -7  265.87   10.70
   4   8   7  281.57   10.60
   4   8   7  262.07   10.20
  -4  -8   7  292.87   11.20
   4  -8  -7  274.27    9.60
   4  -8  -7  259.47    9.50
  -4   8  -7  276.17   10.80
  -4  -8   7  262.77   10.60
   5   8  -7   29.10    3.70
   5   8  -7   22.30    3.70
   5  -8   7   23.50    3.10
  -5  -8  -7   18.50    3.70
  -5   8   7   23.90    3.90
  -5   8   7   23.50    3.60
   5   8  -7   19.80    3.60
  -5  -8  -7   25.50    4.40
   5  -8   7   22.70    3.00
   5  -8  -7   25.20    3.20
  -5   8  -7   25.10    4.20
  -5  -8   7   17.00    3.50
   5   8   7   23.80    3.60
   5   8   7   28.10    4.00
   5  -8  -7   22.00    2.90
  -5  -8   7   19.10    4.00
  -5   8  -7   17.80    5.10
  -6   8   7   57.89    5.60
   6   8  -7   61.29    5.10
   6   8  -7   64.09    5.20
   6  -8   7   68.39    4.30
   6   8  -7   65.19    6.00
  -6  -8  -7   66.69    6.20
  -6  -8  -7   65.49    6.10
  -6  -8   7   69.69    5.80
   6   8   7   56.19    5.40
  -6   8  -7   59.79    4.50
  -6   8  -7   70.09    5.90
   6   8   7   56.79    5.20
   6  -8  -7   65.49    3.80
   6  -8  -7   59.99    3.70
  -6  -8   7   54.59    5.50
  -6   8  -7   66.19    6.00
   7   8  -7   40.00    3.80
   7   8  -7   31.70    4.80
  -7   8   7   25.30    4.60
   7   8  -7   34.00    3.70
  -7  -8  -7   32.10    4.70
  -7   8   7   33.10    4.50
  -7   8   7   32.50    4.20
   7   8   7   31.70    3.70
   7   8   7   31.20    3.80
  -7  -8   7   31.30    4.60
  -7   8  -7   33.00    4.70
   7   8   7   39.00    5.50
  -7   8  -7   34.20    4.40
  -8  -8  -7    1.70    3.10
   8   8  -7    2.70    1.90
   8   8  -7    2.30    1.80
  -8   8   7    0.70    2.70
   8   8  -7    3.50    3.20
  -8   8   7   -0.90    2.60
  -8   8  -7   -1.10    2.50
   8   8   7   -3.20    3.30
   8   8   7    2.60    2.10
  -8   8  -7    6.60    3.30
   8   8   7    0.70    2.20
  -8  -8   7    3.00    3.20
  -8   8  -7    0.70    3.00
  -9  -8  -7    2.90    3.70
  -9   8   7   -2.90    2.60
  -9   8   7    0.70    2.90
   9   8  -7    3.70    3.60
  -9   8  -7    5.30    3.10
   9   8   7    1.40    3.60
  -9  -8   7   -3.20    3.10
  10   8  -7    0.80    3.80
 -10  -8  -7    4.60    3.40
 -10   8   7    2.10    3.00
  10   8   7    5.90    4.40
 -10   8  -7    6.80    3.30
 -10  -8   7    6.80    4.40
   0  -9  -7  133.49    7.60
   0   9  -7  128.09    7.70
   0  -9   7  114.99    7.40
   0  -9   7  115.79    6.90
   0   9   7  139.89    7.90
   1  -9   7   82.29    6.30
   1  -9   7   87.29    7.00
   1   9  -7   81.79    4.20
  -1   9   7   75.49    6.50
  -1  -9  -7   82.69    6.20
  -1  -9  -7   92.19    6.50
   1   9  -7   76.69    6.10
   1   9  -7   86.29    6.70
   1   9   7   89.29    6.70
   1   9   7   71.09    5.90
  -1  -9   7   87.49    6.50
   1  -9  -7   91.19    6.40
  -1   9  -7   86.79    6.90
  -1  -9   7   89.49    6.30
   1  -9  -7   80.69    5.90
   2  -9   7  164.08    8.00
  -2   9   7  156.88    8.40
  -2  -9  -7  159.18    8.40
   2   9  -7  150.48    8.30
   2   9  -7  137.39    7.70
  -2   9   7  155.28    8.00
   2  -9   7  151.98    7.60
   2   9  -7  151.98    6.30
   2   9   7  175.88    8.70
  -2  -9   7  156.38    8.30
   2   9   7  160.58    8.10
   2  -9  -7  161.08    7.90
  -2   9  -7  156.28    8.20
  -2   9  -7  159.88    8.70
   2  -9  -7  143.59    7.40
   3   9  -7   16.00    3.10
   3  -9   7   12.90    3.40
  -3   9   7    9.10    3.50
   3  -9   7    9.60    3.00
   3   9  -7   14.10    3.70
  -3   9   7   12.40    3.30
  -3  -9  -7   16.60    3.70
  -3  -9   7   11.90    3.70
  -3   9  -7   15.20    4.00
  -3  -9   7    5.80    2.60
   3   9   7   14.60    3.40
   3  -9  -7   16.30    3.10
   3  -9  -7   10.70    3.30
   3   9   7   12.90    3.60
  -3   9  -7   12.50    3.30
   4   9  -7   15.00    3.50
   4   9  -7   14.20    3.60
  -4   9   7   13.30    3.40
   4  -9   7   17.50    3.30
  -4   9   7   11.50    3.60
   4  -9   7   14.70    3.20
   4   9  -7    8.90    3.00
  -4  -9  -7   11.60    3.70
   4   9   7   11.20    3.20
  -4   9  -7   14.90    3.70
  -4   9  -7   12.70    3.70
   4   9   7   15.50    3.70
   4  -9  -7   15.90    2.90
   4  -9  -7   11.40    3.20
  -4  -9   7   20.00    5.80
  -4  -9   7    6.80    3.40
   5   9  -7   88.39    6.40
   5  -9   7   90.89    5.70
  -5  -9  -7   86.59    7.10
  -5   9   7   97.29    7.00
  -5   9   7   95.59    6.50
   5   9  -7   99.39    6.10
   5  -9   7  107.09    6.00
   5   9  -7   94.29    6.50
   5  -9  -7   91.79    5.40
   5  -9  -7   94.19    5.60
  -5   9  -7   92.19    7.10
   5   9   7   86.99    9.30
   5   9   7   98.39    6.70
  -5  -9   7  103.69    7.60
  -5   9  -7   92.99    6.50
  -6   9   7    7.80    3.70
   6  -9   7    9.90    2.50
  -6   9   7   10.00    3.20
  -6  -9  -7    9.30    3.70
   6   9  -7   12.30    3.40
   6   9  -7    4.50    2.70
   6  -9   7    9.10    2.60
   6   9  -7   11.70    3.20
   6   9   7    9.10    2.80
   6  -9  -7    8.80    2.20
  -6   9  -7    6.30    3.50
   6   9   7    6.20    3.20
   6   9   7    8.20    7.00
  -6  -9   7    5.80    3.80
  -6   9  -7    7.00    2.40
   7   9  -7   30.40    4.70
  -7   9   7   39.40    5.20
   7   9  -7   40.20    4.20
   7   9  -7   36.20    3.80
  -7   9  -7   41.50    5.30
   7   9   7   41.40    4.50
   7   9   7   39.70    6.30
  -7  -9   7   40.40    5.30
  -7   9  -7   33.30    3.90
   7   9   7   48.70    4.80
   8   9  -7   14.70    2.70
   8   9  -7   14.70    2.80
  -8   9   7   12.40    3.80
   8   9  -7    9.00    4.60
  -8  -9  -7   13.80    4.20
  -8   9  -7    4.80    2.90
  -8  -9   7   11.50    4.10
  -8   9  -7    9.50    3.80
   8   9   7   12.80    4.60
   8   9   7   15.10    2.80
   8   9   7   14.90    3.00
  -9   9   7    3.00    3.30
   9   9  -7    6.60    3.70
  -9  -9  -7    2.20    3.80
  -9  -9   7    0.70    3.70
  -9   9  -7    4.80    3.40
   9   9   7   10.60    5.20
   0  10  -7  108.79    7.70
   0 -10  -7  114.89    7.40
   0 -10   7  116.79    7.70
   0  10   7  114.29    7.80
  -1  10   7   75.29    6.90
   1 -10   7   86.19    6.70
   1  10  -7   74.69    6.80
  -1 -10  -7   76.29    6.80
   1 -10   7   77.69    6.50
   1  10  -7   80.29    4.30
  -1  10  -7   71.49    7.00
   1 -10  -7   80.19    6.50
   1  10   7   82.59    7.00
  -1 -10   7   68.29    6.50
   1 -10  -7   80.39    6.20
   2 -10   7  257.17   10.70
   2  10  -7  267.37    9.10
   2 -10   7  288.17   11.20
  -2  10   7  260.17   11.30
   2  10  -7  259.27   11.40
  -2 -10  -7  269.47   11.60
  -2 -10   7  271.27   11.70
   2 -10  -7  253.57   10.50
  -2  10  -7  273.97   11.70
   2  10   7  287.47   11.80
   2 -10  -7  256.87   10.80
   3 -10   7   13.50    3.70
  -3 -10  -7   13.10    3.90
   3 -10   7   20.50    3.30
  -3  10   7   22.00    4.30
   3  10  -7   20.80    3.20
   3  10  -7   20.10    4.30
   3 -10  -7   13.70    3.60
   3  10   7   25.10    4.50
   3 -10  -7   25.50    4.30
  -3  10  -7   17.50    4.30
  -3 -10   7   16.10    4.10
   4 -10   7   19.10    3.30
  -4  10   7   11.30    4.00
   4 -10   7   11.80    3.30
   4  10  -7   15.40    3.80
   4  10  -7    9.20    3.10
  -4 -10  -7   20.50    5.60
   4  10  -7   13.60    3.20
   4  10   7   15.80    3.90
   4 -10  -7   18.00    3.60
  -4  10  -7   13.80    4.10
   4 -10  -7   18.40    3.30
  -4 -10   7   18.80    4.30
  -5  10   7   30.10    5.10
   5  10  -7   32.90    4.40
   5 -10   7   41.10    4.50
  -5 -10  -7   34.00    5.30
   5  10  -7   31.30    4.40
   5  10  -7   31.40    4.60
   5 -10   7   34.30    4.10
  -5 -10   7   38.70    5.60
   5  10   7   41.90    5.30
   5  10   7   39.50    5.70
   5 -10  -7   32.10    4.00
   5 -10  -7   35.30    3.60
  -5  10  -7   37.60    5.30
   6  10  -7   11.30    3.20
   6  10  -7   13.10    3.50
  -6  10   7   16.00    4.00
   6  10  -7   12.20    3.20
   6 -10   7   15.00    3.00
  -6 -10  -7   13.00    4.30
   6 -10   7   13.30    3.00
   6 -10  -7    8.80    2.60
   6  10   7    9.10    3.40
  -6  10  -7    9.30    4.20
   6 -10  -7   17.80    2.60
   6  10   7   12.80    4.50
  -6 -10   7   17.60    4.50
   6  10   7   11.10    3.40
   7  10  -7   10.10    3.60
  -7 -10  -7    7.50    3.90
  -7  10   7    4.90    3.70
   7 -10   7    9.30    2.20
   7  10  -7   16.50    3.40
   7  10  -7   12.30    3.30
   7  10   7   11.00    3.40
  -7  10  -7    5.00    4.00
  -7 -10   7   14.50    4.20
   7  10   7   11.50    3.30
   7  10   7    6.50    3.80
   8  10  -7    8.20    2.90
  -8 -10  -7   14.10    4.20
  -8  10   7   13.30    4.30
   8  10  -7    6.50    2.70
   8  10  -7    0.40    3.50
  -8  10  -7    2.40    3.50
   8  10   7    7.60    2.90
   8  10   7    8.90    3.00
   8  10   7    3.50    4.20
  -8 -10   7    0.40    3.50
   0  11  -7   56.69    6.10
   0  11   7   56.49    6.20
   0 -11  -7   59.09    8.00
   0 -11   7   49.50    9.30
   1 -11   7   47.20    5.70
   1  11  -7   39.20    3.70
  -1  11   7   57.39    6.40
  -1 -11  -7   41.60    5.50
   1  11  -7   50.59    6.00
   1  11   7   49.90    5.90
  -1  11  -7   42.40    5.80
  -1 -11   7   53.69    6.00
   1 -11  -7   57.69    6.00
   2  11  -7    2.20    3.50
  -2 -11  -7    7.50    3.80
   2  11  -7    0.50    2.00
  -2  11   7    5.00    3.60
   2 -11   7    3.70    3.10
   2  11   7   -0.80    3.30
  -2 -11   7    0.50    3.10
   2 -11  -7    0.70    3.10
  -2  11  -7    3.20    3.80
  -3  11   7   74.39    7.10
  -3 -11  -7   62.29    6.60
   3 -11   7   64.49    6.30
   3  11  -7   60.39    5.10
   3  11  -7   74.99    7.10
   3 -11  -7   61.39    5.90
  -3  11  -7   69.29    7.20
  -3 -11   7   63.09    6.70
   3  11   7   58.79    6.50
   3 -11  -7   64.89    6.10
   4 -11   7   22.50    4.10
  -4  11   7   17.40    4.60
   4  11  -7   20.30    3.50
   4 -11   7   13.30    3.50
  -4 -11  -7   16.30    4.60
   4  11  -7   17.60    4.90
   4  11   7   22.10    4.40
   4 -11  -7   22.90    3.70
   4 -11  -7   21.40    3.80
  -4  11  -7   17.70    4.60
  -4 -11   7   18.30    4.40
   5  11  -7    2.90    2.90
   5 -11   7    2.40    3.10
  -5  11   7    8.40    4.00
   5 -11   7   13.70    3.30
  -5 -11  -7   11.70    4.60
   5  11  -7   13.10    6.80
   5 -11  -7   11.10    3.10
  -5  11  -7    6.90    4.30
   5 -11  -7   10.20    2.90
  -5 -11   7    7.00    4.20
   5  11   7    5.60    3.60
   6  11  -7   21.10    4.30
   6  11  -7   21.50    4.10
   6 -11   7   17.70    3.10
   6 -11   7   25.10    3.70
  -6  11   7   20.20    4.60
  -6  11  -7   27.30    5.10
   6  11   7   15.30    4.90
   6 -11  -7   22.50    3.00
   6  11   7   17.90    4.40
   6 -11  -7   23.40    3.40
  -6 -11   7   17.30    4.70
  -7  11   7   13.10    4.40
   7 -11   7   20.80    3.10
   7  11  -7   21.10    3.90
   7  11  -7   19.90    4.00
   7  11  -7    7.40    6.10
  -7 -11  -7    6.70    4.50
   7 -11   7   21.10    2.90
   7  11   7   23.30    4.80
  -7  11  -7   19.50    5.10
   7  11   7   18.90    5.10
  -7 -11   7   17.80    5.10
   0  12   7  162.58   10.10
   0  12  -7  173.38   10.50
   0 -12  -7  167.28    9.70
   0 -12   7  190.58   10.20
   1 -12   7   34.70    5.40
   1  12  -7   28.00    5.50
  -1 -12  -7   28.60    5.10
  -1  12   7   28.90    5.30
  -1  12  -7   38.00    5.70
   1 -12  -7   35.60    5.30
  -1 -12   7   29.70    5.30
   1  12   7   32.70    5.60
  -2  12   7   43.40    5.80
   2 -12   7   51.09    6.00
  -2 -12  -7   50.69    6.20
   2  12  -7   46.90    6.30
   2  12  -7   46.30    6.10
  -2  12  -7   52.89    6.30
   2  12   7   46.50    6.30
  -2 -12   7   50.09    6.40
   2 -12  -7   55.19    6.30
   3  12  -7    7.40    3.90
  -3  12   7    3.30    3.80
   3  12  -7    3.80    2.60
  -3 -12  -7    5.50    3.70
   3 -12   7    2.70    3.40
  -3 -12   7    0.80    3.60
   3  12   7    4.80    3.90
  -3  12  -7    7.60    4.30
   3 -12  -7    4.20    3.20
   4 -12   7   23.50    4.30
  -4  12   7    9.90    4.50
   4  12  -7   14.70    4.40
  -4 -12  -7   15.50    4.30
   4  12  -7   24.80    3.90
   4  12   7   26.70    5.20
  -4 -12   7   18.60    5.10
  -4  12  -7   24.10    5.50
   4 -12  -7   20.70    4.10
   5 -12   7   10.50    3.50
  -5 -12  -7    8.00    4.80
  -5  12   7   10.40    3.70
   5  12  -7    2.60    3.60
   5  12  -7    5.20    3.20
  -5  12  -7   15.30    5.00
   5  12   7    7.30    3.80
  -5 -12   7    8.90    4.50
   5 -12  -7    6.60    3.20
   5 -12  -7   12.50    3.00
   0 -13   7   -4.10    3.80
   0  13   7   -3.10    3.90
   0 -13  -7    1.70    4.10
   0  13  -7    2.30    4.00
   1  13  -7   18.30    4.80
   1 -13   7   26.00    5.30
  -1  13   7   23.20    5.30
  -1 -13  -7   16.80    4.70
  -1 -13   7   26.40    5.30
   1 -13  -7   17.70    4.70
   1  13   7   23.10    5.50
  -1  13  -7   22.30    5.60
   2  13  -7    5.80    4.60
  -2  13   7    7.80    4.40
  -2 -13  -7    8.20    4.30
   2 -13   7    6.90    3.90
   2  13  -7    5.40    3.00
  -2 -13   7    6.80    4.00
   2  13   7    5.00    4.20
  -2  13  -7   -0.30    4.20
   2 -13  -7    4.80    3.60
  -3 -13  -7    7.10    4.20
   3  13  -7    6.50    4.40
  -3  13  -7   -1.70    4.30
   3  13   7    1.50    3.70
   0   0   8  704.63   17.70
   0   0  -8  672.43   17.70
   0   0  -8  710.13   17.70
   0   0   8  719.03   17.70
   1   0   8  192.78    6.30
   1   0   8  194.08    6.30
  -1   0  -8  187.58    6.40
   1   0  -8  185.98    6.20
   1   0  -8  191.58    6.20
  -1   0  -8  203.48    6.40
  -1   0   8  189.68    6.30
  -1   0   8  199.28    6.40
  -2   0   8  175.38    6.00
  -2   0   8  180.38    6.00
   2   0  -8  179.38    5.80
  -2   0  -8  183.38    6.10
   2   0  -8  177.18    5.80
   2   0   8  178.08    6.00
  -2   0  -8  181.88    6.20
   2   0   8  188.58    6.10
  -3   0   8 5874.41  134.09
  -3   0  -8 5812.62  134.29
   3   0   8 5877.01  133.99
  -3   0   8 5841.02  134.09
   3   0   8 5908.21  133.99
   3   0  -8 5852.21  133.69
   3   0  -8 5882.11  133.69
   4   0   8 2160.98   50.09
  -4   0   8 2172.18   50.39
   4   0  -8 2156.68   49.50
   4   0   8 2125.49   50.09
   4   0   8 2129.19   51.49
  -4   0  -8 2193.28   50.69
   4   0  -8 2166.58   49.50
  -4   0   8 2159.88   50.39
  -4   0   8 2120.79   51.89
   5   0   8   -0.50    1.80
  -5   0   8    0.40    1.40
  -5   0   8    1.30    1.40
  -5   0  -8    2.20    1.60
   5   0   8    1.50    1.10
   5   0   8   -0.80    1.00
  -5   0   8    2.20    2.10
  -6   0   8   38.90    4.30
  -6   0   8   35.90    2.80
   6   0   8   43.80    4.50
  -6   0  -8   33.50    3.10
  -7   0   8   61.19    5.50
  -7   0   8   56.79    3.30
  -7   0  -8   53.99    3.70
   7   0   8   51.09    5.30
  -7   0   8   61.29    3.40
  -7   0  -8   52.39    3.90
   8   0   8   11.80    3.40
  -8   0   8    9.50    1.90
  -8   0  -8    9.80    2.40
  -8   0   8   13.90    3.80
  -8   0   8   12.30    2.00
  -8   0  -8   17.00    2.50
  -9   0   8  196.28    6.50
  -9   0  -8  187.38    7.10
   9   0   8  192.18    9.90
  -9   0   8  190.18    6.50
  -9   0  -8  207.28    7.30
 -10   0  -8   37.90    3.50
 -10   0   8   44.00    3.30
 -10   0  -8   42.30    3.90
 -10   0   8   28.10    2.80
  10   0   8   48.50    6.00
  11   0   8   10.30    4.20
 -11   0  -8    8.70    2.30
 -11   0  -8    7.10    2.40
 -12   0  -8    7.90    2.50
  12   0   8    9.70    4.30
 -12   0  -8    6.90    4.10
   0  -1  -8  146.99    5.40
   0   1  -8  151.88    5.50
   0  -1   8  153.58    5.50
   0  -1  -8  146.69    5.40
   0   1  -8  149.88    5.40
  -1   1   8   86.59    4.00
  -1  -1  -8   85.09    4.10
   1  -1   8   95.39    4.10
  -1   1   8   83.29    4.00
   1   1  -8   91.69    4.00
  -1  -1  -8   84.19    4.10
   1  -1   8   89.89    4.10
   1   1   8   86.69    4.10
   1   1   8   92.79    4.10
  -1  -1   8   89.89    4.20
   1  -1  -8   83.19    4.00
   1  -1  -8   92.89    4.00
  -1   1  -8   88.39    4.00
  -1   1  -8   94.69    4.30
  -1  -1   8   91.09    4.10
  -2   1   8 1371.86   32.50
   2  -1   8 1370.46   32.50
  -2  -1  -8 1355.16   32.70
   2   1  -8 1403.86   32.50
  -2   1   8 1357.66   32.50
   2  -1   8 1363.36   32.50
   2   1  -8 1340.87   32.40
  -2  -1  -8 1303.47   32.60
  -2  -1   8 1377.46   32.60
   2  -1  -8 1329.97   32.30
   2  -1  -8 1322.37   32.20
   2   1   8 1363.26   32.60
  -2  -1   8 1374.66   32.60
  -2   1  -8 1386.86   32.70
   2   1   8 1363.06   32.60
  -2   1  -8 1359.66   32.70
  -3   1   8 1108.39   26.50
   3  -1   8 1074.19   26.40
  -3   1   8 1093.49   26.50
   3   1  -8 1085.59   26.20
   3  -1   8 1097.09   26.40
  -3  -1  -8 1105.19   26.80
   3   1  -8 1086.99   26.20
  -3  -1  -8 1117.89   26.90
   3   1   8 1127.49   26.60
  -3   1  -8 1069.69   26.60
  -3  -1   8 1083.19   26.60
  -3  -1   8 1060.09   27.30
   3  -1  -8 1102.69   26.10
   3  -1  -8 1111.49   26.10
   3   1   8 1097.59   26.50
  -3   1  -8 1092.49   26.80
  -3  -1   8 1063.39   26.50
  -4   1   8  518.45   13.20
   4  -1   8  504.95   14.00
   4   1  -8  492.45   12.60
   4  -1   8  502.85   12.90
  -4  -1  -8  497.95   13.60
  -4   1   8  505.95   13.20
   4  -1   8  513.45   13.00
  -4  -1  -8  500.55   13.60
   4   1  -8  508.15   12.60
   4   1   8  497.75   13.10
  -4  -1   8  494.65   13.30
   4  -1  -8  495.35   12.30
  -4  -1   8  508.65   13.40
  -4   1  -8  498.45   13.50
   4   1   8  500.45   13.10
   4  -1  -8  510.55   12.30
  -4  -1   8  530.25   14.70
  -4   1  -8  500.75   13.60
   5  -1   8  484.95   12.10
  -5  -1  -8  484.05   13.20
  -5   1   8  468.45   14.80
  -5   1   8  475.65   12.80
  -5   1   8  499.05   12.90
   5  -1   8  519.95   12.10
  -5  -1  -8  476.65   13.30
   5  -1   8  507.45   14.20
   5   1   8  488.75   14.90
  -5  -1   8  483.05   13.00
  -5   1  -8  493.15   13.30
  -5  -1   8  505.05   13.00
   5   1   8  477.85   12.40
  -5   1  -8  482.55   13.20
  -5  -1   8  497.75   14.90
   5   1   8  467.95   12.30
   6  -1   8  236.68    9.00
  -6   1   8  238.78    7.20
  -6  -1  -8  244.98    7.80
  -6   1   8  227.68    9.50
  -6   1   8  231.18    7.20
  -6  -1  -8  246.48    7.90
  -6  -1   8  244.18    7.50
  -6   1  -8  234.98    7.60
  -6  -1   8  237.38    7.40
  -6  -1   8  234.98    9.50
  -6   1  -8  230.58    7.70
   6   1   8  234.78    9.40
  -7  -1  -8  141.59    5.90
  -7   1   8  131.99    7.60
  -7   1   8  148.89    5.20
   7  -1   8  150.88    7.50
  -7  -1  -8  140.39    5.80
  -7   1   8  144.29    5.20
   7   1   8  144.49    7.80
  -7   1  -8  139.39    5.80
  -7  -1   8  145.69    5.50
  -7  -1   8  142.09    7.90
  -7   1  -8  152.98    5.80
  -7  -1   8  146.69    5.40
   8  -1   8   27.70    4.10
  -8   1   8   27.30    2.70
  -8  -1  -8   25.40    2.90
  -8  -1  -8   28.60    3.10
  -8   1   8   26.80    2.40
  -8   1  -8   26.10    2.80
  -8  -1   8   29.60    2.80
  -8   1  -8   23.90    2.90
   8   1   8   28.10    4.50
  -8  -1   8   29.80    4.60
  -8  -1   8   29.00    2.70
   9  -1   8   82.09    6.90
  -9  -1  -8   86.59    4.90
  -9   1   8   82.59    4.00
  -9   1   8   81.69    3.90
  -9  -1  -8   84.49    4.80
   9   1   8   75.19    7.20
  -9  -1   8   89.89    4.40
  -9   1  -8   78.99    4.40
  -9  -1   8   82.59    4.40
 -10   1   8   44.20    3.10
 -10  -1  -8   45.00    4.20
  10  -1   8   45.80    5.60
 -10   1   8   50.49    3.30
 -10  -1  -8   40.70    4.00
 -10  -1   8   35.40    3.40
 -10   1  -8   36.30    3.30
 -10  -1   8   41.80    3.50
  10   1   8   38.50    5.50
 -10   1  -8   45.30    4.10
  11  -1   8    8.60    4.00
 -11  -1  -8   13.20    2.60
 -11  -1  -8   17.20    3.30
 -11  -1   8   12.20    2.30
 -11   1  -8   11.00    2.50
 -11   1  -8   10.60    2.40
  11   1   8   11.50    4.30
[truncated: 1,886,926 more chars]
