# Supplementary material for: Syntheses and crystal structures of hydrated and anhydrous 1:2 cocrystals of oxyresveratrol and zwitterionic proline
Source: Acta Crystallogr E Crystallogr Commun. 2020 Aug 28;76(Pt 9):1528–34. doi: 10.1107/S2056989020011536 (PMC7472756; doi:10.1107/S2056989020011536)
Supplement: Supplementary file 2 [file e-76-01528-Isup2.hkl]

data_I                                                                          
_shelx_title ' 2_0m_a.res in P2(1)2(1)2(1)'                                     
_shelx_refln_list_code          4                                               
_shelx_F_calc_maximum      112.04                                               
_exptl_crystal_F_000      1048.00                                               
_reflns_d_resolution_high  0.8409                                               
                                                                                
loop_                                                                           
 _space_group_symop_operation_xyz                                               
 'x, y, z'                                                                      
 'x+1/2, -y+1/2, -z'                                                            
 '-x, y+1/2, -z+1/2'                                                            
 '-x+1/2, -y, z+1/2'                                                            
                                                                                
_cell_length_a     9.9759                                                       
_cell_length_b    10.6052                                                       
_cell_length_c    22.8535                                                       
_cell_angle_alpha  90.000                                                       
_cell_angle_beta   90.000                                                       
_cell_angle_gamma  90.000                                                       
                                                                                
_shelx_F_squared_multiplier     1.000                                           
                                                                                
loop_                                                                           
 _refln_index_h                                                                 
 _refln_index_k                                                                 
 _refln_index_l                                                                 
 _refln_F_squared_calc                                                          
 _refln_F_squared_meas                                                          
 _refln_F_squared_sigma                                                         
 _refln_observed_status                                                         
   2   0   0       3219.54       3670.87        59.59 o                         
   4   0   0       1186.05       1142.92        20.38 o                         
   6   0   0        466.17        480.58        18.42 o                         
   8   0   0         29.36         25.44         4.70 o                         
  10   0   0         66.22         37.27         5.71 o                         
   2   1   0        965.92       1166.58        10.38 o                         
   3   1   0         74.14         63.95         1.44 o                         
   4   1   0         90.84         72.76         2.42 o                         
   5   1   0        755.46        800.86        10.94 o                         
   6   1   0          9.45          3.85         1.32 o                         
   7   1   0        208.87        191.53         4.65 o                         
   8   1   0        882.85        830.38        14.86 o                         
   9   1   0         48.18         46.37         5.47 o                         
  10   1   0         10.64         22.35         3.70 o                         
  11   1   0         32.10         38.39         6.78 o                         
   0   2   0       1353.10       1496.43        17.47 o                         
   1   2   0       5009.25       5150.90        41.47 o                         
   3   2   0         15.25         52.66         1.02 o                         
   4   2   0        129.88        134.06         2.11 o                         
   5   2   0       1199.18       1247.77        13.90 o                         
   6   2   0       1040.14       1081.17        12.40 o                         
   7   2   0        159.24        141.89         2.93 o                         
   8   2   0        108.53        108.47         2.84 o                         
   9   2   0         36.95         34.44         1.96 o                         
  10   2   0        130.95        168.31         4.90 o                         
  11   2   0         88.78         61.74         3.74 o                         
   1   3   0       4547.53       3948.22        32.10 o                         
   2   3   0       2782.52       2500.01        20.54 o                         
   3   3   0      12553.48      11653.67        88.15 o                         
   4   3   0       1148.94       1237.23        10.60 o                         
   5   3   0        404.99        340.85         4.19 o                         
   6   3   0        160.17        195.42         2.87 o                         
   7   3   0          6.01          5.66         1.02 o                         
   8   3   0         26.59         28.87         1.85 o                         
   9   3   0        308.62        302.06         5.66 o                         
  10   3   0          1.02          0.05         1.46 o                         
  11   3   0          1.12          2.53         1.53 o                         
   0   4   0       3814.62       3731.50        43.26 o                         
   1   4   0        110.65         76.29         1.67 o                         
   2   4   0       2457.62       2287.39        19.07 o                         
   3   4   0        605.83        697.76         6.03 o                         
   4   4   0       8194.51       8028.07        58.01 o                         
   5   4   0        682.69        737.53         6.84 o                         
   6   4   0        107.02        119.54         2.39 o                         
   7   4   0        188.68        188.29         3.40 o                         
   8   4   0        149.55        148.75         2.87 o                         
   9   4   0         16.86         19.01         1.34 o                         
  10   4   0          0.49          1.29         1.70 o                         
  11   4   0          1.45          0.42         1.67 o                         
   1   5   0       1626.34       1625.71        14.01 o                         
   2   5   0        121.02         89.74         1.80 o                         
   3   5   0         11.23         29.44         1.79 o                         
   4   5   0          2.57          2.78         0.75 o                         
   5   5   0        830.69        763.31         7.27 o                         
   6   5   0         39.04         55.43         1.57 o                         
   7   5   0         49.03         44.13         1.97 o                         
   8   5   0        207.99        236.35         4.13 o                         
   9   5   0         18.52         20.19         1.59 o                         
  10   5   0          5.89          1.40         1.11 o                         
   0   6   0       1618.56       1691.63        20.88 o                         
   1   6   0         10.03         14.21         1.11 o                         
   2   6   0       1894.16       1704.44        14.95 o                         
   3   6   0          4.05          8.76         0.98 o                         
   4   6   0         15.77          7.78         0.94 o                         
   5   6   0        242.98        210.14         2.65 o                         
   6   6   0        527.29        492.29         5.38 o                         
   7   6   0          0.01          0.07         0.84 o                         
   8   6   0         73.16         63.90         2.56 o                         
   9   6   0         22.93         27.37         2.16 o                         
  10   6   0          6.15         13.70         1.81 o                         
   1   7   0        207.36        196.70         2.99 o                         
   2   7   0        123.15        126.12         2.41 o                         
   3   7   0         49.50         55.50         1.94 o                         
   4   7   0         66.81         48.77         1.60 o                         
   5   7   0          9.14          7.04         0.93 o                         
   6   7   0         47.49         53.33         1.89 o                         
   7   7   0         57.66         55.90         1.87 o                         
   8   7   0         94.87         72.29         2.78 o                         
   9   7   0         44.93         37.62         2.06 o                         
   0   8   0       1005.57        974.95        13.42 o                         
   1   8   0         59.74         60.28         2.00 o                         
   2   8   0        493.09        497.51         5.64 o                         
   3   8   0         66.10         68.65         2.09 o                         
   4   8   0         22.92         17.31         1.25 o                         
   5   8   0          3.97          4.83         0.99 o                         
   6   8   0          2.83          2.84         0.88 o                         
   7   8   0        271.93        248.88         3.76 o                         
   8   8   0          0.24          2.99         1.15 o                         
   9   8   0          1.82          1.46         1.64 o                         
   1   9   0        273.06        246.53         3.81 o                         
   2   9   0         42.07         32.85         1.78 o                         
   3   9   0         12.22          7.24         1.33 o                         
   4   9   0         76.29         70.87         2.16 o                         
   5   9   0         27.93         22.37         1.32 o                         
   6   9   0         18.94         26.72         1.41 o                         
   7   9   0          7.90         13.53         1.50 o                         
   8   9   0         39.31         35.80         2.02 o                         
   0  10   0          2.36          1.54         1.90 o                         
   1  10   0         19.84         22.95         1.73 o                         
   2  10   0         89.01         85.00         2.86 o                         
   3  10   0          1.29          2.90         1.30 o                         
   4  10   0         45.45         32.94         2.08 o                         
   5  10   0          0.81          1.67         1.25 o                         
   6  10   0          0.75          3.11         1.67 o                         
   7  10   0          4.28          7.17         1.53 o                         
   1  11   0         35.96         45.18         3.08 o                         
   2  11   0         24.32         35.45         2.68 o                         
   3  11   0         23.03         22.94         1.93 o                         
   4  11   0          1.73          2.20         1.72 o                         
   5  11   0          0.92          1.78         1.35 o                         
   0  12   0         23.22         25.00         3.90 o                         
   1  12   0          2.18          1.95         2.32 o                         
   2  12   0          3.54          4.23         2.30 o                         
   3  12   0         30.92         36.25         2.61 o                         
   3   0   1        104.99        164.80         3.10 o                         
   4   0   1        303.61        377.06         6.68 o                         
   5   0   1        465.98        465.14        12.63 o                         
   6   0   1        157.45        172.77         4.50 o                         
   7   0   1        270.47        268.25         6.41 o                         
   8   0   1        250.96        273.51         5.97 o                         
   9   0   1         21.86         27.25         4.58 o                         
  10   0   1         42.94         31.98         2.80 o                         
  11   0   1         22.08         27.10         5.71 o                         
 -11   1   1         14.70         16.29         5.35 o                         
 -10   1   1        207.84        203.35         6.77 o                         
  -9   1   1         60.66         68.20         4.58 o                         
  -8   1   1        152.56        158.63         4.58 o                         
  -7   1   1        311.04        301.59         5.99 o                         
  -6   1   1        349.31        380.01         6.49 o                         
  -5   1   1       1021.63       1215.31        18.58 o                         
  -4   1   1       2849.33       2753.63        28.91 o                         
  -3   1   1       5431.25       5516.20        62.12 o                         
  -2   1   1       6781.53       6947.46       156.78 o                         
  -1   1   1        230.39        212.02         4.15 o                         
   1   1   1        229.60        208.46         7.13 o                         
   2   1   1       6781.90       6910.12        78.39 o                         
   3   1   1       5432.71       5563.68        56.57 o                         
   4   1   1       2850.65       2747.52        32.56 o                         
   5   1   1       1022.16       1224.56        15.69 o                         
   6   1   1        348.65        371.82         7.80 o                         
   7   1   1        311.59        312.73         6.06 o                         
   8   1   1        152.25        153.91         4.53 o                         
   9   1   1         60.75         67.03         4.03 o                         
  10   1   1        207.19        187.27         7.94 o                         
  11   1   1         14.74         24.37         5.82 o                         
 -11   2   1         51.77         48.96         3.58 o                         
 -10   2   1         43.63         49.85         2.45 o                         
  -9   2   1         91.02         88.82         6.90 o                         
  -8   2   1         28.11         26.50         1.52 o                         
  -7   2   1        905.00        916.22        10.92 o                         
  -6   2   1        143.26        117.52         2.55 o                         
  -5   2   1        176.30        195.13         3.20 o                         
  -4   2   1        252.68        236.77         2.89 o                         
  -3   2   1        205.96        274.36         2.68 o                         
  -2   2   1       7345.39       6970.08        52.72 o                         
   2   2   1       7350.23       6951.01        52.70 o                         
   3   2   1        204.73        266.48         2.58 o                         
   4   2   1        252.17        248.34         2.82 o                         
   5   2   1        176.74        192.11         3.16 o                         
   6   2   1        143.16        114.90         2.62 o                         
   7   2   1        903.82        911.73        10.94 o                         
   8   2   1         28.16         31.47         2.27 o                         
   9   2   1         91.14         88.52         2.77 o                         
  10   2   1         43.72         52.54         3.07 o                         
  11   2   1         51.70         40.18         6.78 o                         
 -11   3   1         13.82         15.15         2.31 o                         
 -10   3   1         51.63         58.65         4.66 o                         
  -9   3   1        173.62        163.45         4.23 o                         
  -8   3   1         14.73         19.13         2.07 o                         
  -7   3   1        298.53        284.93         5.04 o                         
  -6   3   1         91.36         75.59         1.77 o                         
  -5   3   1          6.88          4.47         0.81 o                         
  -4   3   1        176.78        165.07         2.08 o                         
  -3   3   1       2180.32       2076.99        16.12 o                         
  -2   3   1       9945.34       9800.81        91.04 o                         
  -1   3   1       5962.41       6065.80        49.17 o                         
   0   3   1       2716.55       3123.15        33.68 o                         
   1   3   1       5962.75       6111.94        49.18 o                         
   2   3   1       9941.13       9818.55        84.28 o                         
   3   3   1       2179.75       2056.93        15.31 o                         
   4   3   1        176.82        167.34         2.51 o                         
   5   3   1          6.76          5.35         0.89 o                         
   6   3   1         91.52         84.31         1.82 o                         
   7   3   1        298.29        280.25         3.76 o                         
   8   3   1         14.79         18.18         1.64 o                         
   9   3   1        173.58        162.30         3.93 o                         
  10   3   1         51.43         53.53         3.00 o                         
  11   3   1         13.96         13.65         2.07 o                         
 -11   4   1         11.26         13.90         2.06 o                         
 -10   4   1         10.36         10.40         3.63 o                         
  -9   4   1         51.82         55.34         2.07 o                         
  -8   4   1        179.98        207.34         3.39 o                         
  -7   4   1         86.01         89.94         2.22 o                         
  -6   4   1          4.53          7.21         0.98 o                         
  -5   4   1        377.69        325.97         4.02 o                         
  -4   4   1       4151.23       3961.13        29.11 o                         
  -3   4   1         74.82         62.10         2.01 o                         
  -2   4   1       3084.49       2749.16        22.75 o                         
  -1   4   1        731.41        790.63         7.17 o                         
   0   4   1        474.67        542.34        10.76 o                         
   1   4   1        730.67        796.78         7.18 o                         
   2   4   1       3086.20       2750.04        22.74 o                         
   3   4   1         73.95         63.56         1.41 o                         
   4   4   1       4150.40       3990.70        29.10 o                         
   5   4   1        376.70        324.89         6.22 o                         
   6   4   1          4.49          6.90         0.97 o                         
   7   4   1         85.79         83.43         2.41 o                         
   8   4   1        180.11        198.71         3.36 o                         
   9   4   1         51.64         52.41         1.99 o                         
  10   4   1         10.40          4.54         1.79 o                         
  11   4   1         11.26         13.04         2.73 o                         
 -10   5   1          5.85          8.51         1.34 o                         
  -9   5   1          2.77          4.72         1.19 o                         
  -8   5   1          0.24         -0.31         1.16 o                         
  -7   5   1        199.33        193.29         4.86 o                         
  -6   5   1          2.73          3.29         0.79 o                         
  -5   5   1        423.59        407.30         4.69 o                         
  -4   5   1       1986.33       1938.15        15.59 o                         
  -3   5   1       2815.14       2917.61        24.49 o                         
  -2   5   1        320.53        324.67         3.65 o                         
  -1   5   1        226.28        266.03         3.55 o                         
   0   5   1       1928.16       1944.20        17.70 o                         
   1   5   1        226.14        271.32         3.20 o                         
   2   5   1        321.20        331.95         3.68 o                         
   3   5   1       2815.42       2965.45        24.66 o                         
   4   5   1       1986.42       1949.51        14.82 o                         
   5   5   1        423.68        403.71         4.42 o                         
   6   5   1          2.75         -0.38         0.78 o                         
   7   5   1        198.99        191.45         3.92 o                         
   8   5   1          0.25         -0.65         1.29 o                         
   9   5   1          2.77          3.19         1.18 o                         
  10   5   1          5.84          7.72         1.29 o                         
 -10   6   1          0.96          0.32         1.33 o                         
  -9   6   1         34.12         46.75         2.48 o                         
  -8   6   1         37.69         41.20         2.09 o                         
  -7   6   1         86.20         82.88         1.95 o                         
  -6   6   1       1105.11       1071.98        10.00 o                         
  -5   6   1        241.04        205.55         2.54 o                         
  -4   6   1        942.61        863.08         8.14 o                         
  -3   6   1       1289.96       1173.28        10.06 o                         
  -2   6   1        829.41        879.06         8.38 o                         
  -1   6   1        484.98        435.26         6.59 o                         
   0   6   1         17.46         26.42         2.13 o                         
   1   6   1        483.41        424.98         5.10 o                         
   2   6   1        829.17        887.87         9.07 o                         
   3   6   1       1288.84       1184.37        13.41 o                         
   4   6   1        941.94        860.83         7.32 o                         
   5   6   1        240.92        204.40         2.53 o                         
   6   6   1       1105.60       1075.05        10.02 o                         
   7   6   1         86.38         81.34         1.97 o                         
   8   6   1         37.59         42.70         2.10 o                         
   9   6   1         34.04         45.88         3.21 o                         
  10   6   1          0.96          2.22         1.46 o                         
  -9   7   1         24.84         21.19         1.77 o                         
  -8   7   1         29.48         27.91         1.88 o                         
  -7   7   1         22.28         18.97         1.29 o                         
  -6   7   1        414.25        402.01         4.85 o                         
  -5   7   1        179.51        166.75         2.47 o                         
  -4   7   1          8.29          5.49         1.15 o                         
  -3   7   1         22.58         19.85         1.18 o                         
  -2   7   1        218.40        199.99         4.68 o                         
  -1   7   1         36.47         40.27         1.97 o                         
   0   7   1          7.11          9.88         1.04 o                         
   1   7   1         36.55         42.28         1.85 o                         
   2   7   1        218.14        194.61         2.99 o                         
   3   7   1         22.43         23.01         1.42 o                         
   4   7   1          8.27          6.10         1.05 o                         
   5   7   1        179.29        165.90         2.58 o                         
   6   7   1        414.30        402.29         4.86 o                         
   7   7   1         22.33         19.99         1.32 o                         
   8   7   1         29.42         29.01         1.94 o                         
   9   7   1         24.79         27.26         1.89 o                         
  -9   8   1         44.66         40.78         2.52 o                         
  -8   8   1        110.70        100.24         3.39 o                         
  -7   8   1         81.10         71.02         2.23 o                         
  -6   8   1        146.30        138.89         2.36 o                         
  -5   8   1         54.82         54.01         1.88 o                         
  -4   8   1         36.12         40.99         1.60 o                         
  -3   8   1         81.68         72.70         2.03 o                         
  -2   8   1         28.31         28.35         1.46 o                         
  -1   8   1        385.57        371.08         4.65 o                         
   0   8   1        431.30        429.93         5.13 o                         
   1   8   1        384.88        382.27         4.68 o                         
   2   8   1         28.37         27.60         1.78 o                         
   3   8   1         81.41         73.88         2.16 o                         
   4   8   1         36.44         42.67         1.59 o                         
   5   8   1         54.66         54.00         2.09 o                         
   6   8   1        146.23        143.84         2.35 o                         
   7   8   1         81.03         74.41         2.29 o                         
   8   8   1        110.64        106.61         2.83 o                         
   9   8   1         44.66         37.07         2.49 o                         
  -8   9   1        131.48        145.92         3.30 o                         
  -7   9   1         63.46         61.52         2.42 o                         
  -6   9   1         38.53         31.92         1.61 o                         
  -5   9   1          8.17          6.98         1.15 o                         
  -4   9   1         32.38         35.23         1.61 o                         
  -3   9   1         38.46         33.43         1.68 o                         
  -2   9   1         64.83         72.43         2.48 o                         
  -1   9   1         12.81         22.78         1.51 o                         
   0   9   1         20.23         17.94         1.39 o                         
   1   9   1         12.80         21.89         1.51 o                         
   2   9   1         64.88         70.30         2.46 o                         
   3   9   1         38.51         35.31         1.76 o                         
   4   9   1         32.57         37.92         1.64 o                         
   5   9   1          8.15          9.83         1.10 o                         
   6   9   1         38.53         33.00         1.50 o                         
   7   9   1         63.60         66.83         2.48 o                         
   8   9   1        131.51        152.46         3.39 o                         
  -7  10   1         35.84         37.92         2.30 o                         
  -6  10   1          7.28          8.25         1.41 o                         
  -5  10   1         47.03         48.52         2.11 o                         
  -4  10   1         20.78         21.33         1.78 o                         
  -3  10   1         22.38         21.41         1.55 o                         
  -2  10   1         61.15         53.26         2.32 o                         
  -1  10   1        237.63        238.38         4.21 o                         
   0  10   1         18.79         21.84         1.84 o                         
   1  10   1        237.85        233.65         4.20 o                         
   2  10   1         61.16         57.84         3.24 o                         
   3  10   1         22.27         21.08         1.87 o                         
   4  10   1         20.81         21.28         1.66 o                         
   5  10   1         46.80         43.44         1.90 o                         
   6  10   1          7.28          6.56         1.81 o                         
   7  10   1         35.80         38.01         2.19 o                         
  -5  11   1         36.33         32.57         2.20 o                         
  -4  11   1         68.63         79.33         3.29 o                         
  -3  11   1         47.91         51.03         2.51 o                         
  -2  11   1         89.22         90.47         4.25 o                         
  -1  11   1         14.48         15.86         2.31 o                         
   0  11   1         14.44         21.01         2.47 o                         
   1  11   1         14.40         15.55         2.31 o                         
   2  11   1         89.19         91.81         3.84 o                         
   3  11   1         47.88         52.72         2.85 o                         
   4  11   1         68.63         70.66         3.63 o                         
   5  11   1         36.37         33.72         1.94 o                         
  -3  12   1         28.32         24.12         2.40 o                         
  -2  12   1         21.66         17.91         2.21 o                         
  -1  12   1         60.77         56.59         3.58 o                         
   0  12   1          1.56          1.60         2.10 o                         
   1  12   1         60.85         56.00         3.57 o                         
   2  12   1         21.67         18.83         2.76 o                         
   3  12   1         28.28         27.91         2.51 o                         
   2   0   2       7011.16       6554.22        85.85 o                         
   3   0   2       6353.09       5987.86        68.70 o                         
   4   0   2       2374.34       2570.42        35.27 o                         
   5   0   2          6.47          3.63         1.36 o                         
   6   0   2          2.39          9.82         1.49 o                         
   7   0   2        155.77        177.35         4.89 o                         
   8   0   2         18.63         23.93         3.22 o                         
   9   0   2        102.96         88.50         4.62 o                         
  10   0   2        167.04        148.98         7.44 o                         
  11   0   2        102.00         90.33         9.27 o                         
 -11   1   2         58.15         54.95         5.17 o                         
 -10   1   2         15.28         20.10         3.64 o                         
  -9   1   2        326.90        331.37         8.52 o                         
  -8   1   2         68.04         56.56         3.62 o                         
  -7   1   2         65.97         55.46         2.24 o                         
  -6   1   2       2092.28       2115.62        21.07 o                         
  -5   1   2        937.03       1017.47        11.44 o                         
  -4   1   2       1502.05       1587.45        22.66 o                         
  -3   1   2        279.79        361.70         5.57 o                         
  -2   1   2       4434.73       4391.77        33.33 o                         
  -1   1   2         97.89        143.79         1.33 o                         
   1   1   2         97.56        144.42         1.32 o                         
   2   1   2       4436.26       4401.83        35.39 o                         
   3   1   2        278.79        370.76         3.69 o                         
   4   1   2       1502.97       1648.00        21.26 o                         
   5   1   2        937.41       1017.17        15.49 o                         
   6   1   2       2093.42       2139.13        50.41 o                         
   7   1   2         66.02         61.99         3.96 o                         
   8   1   2         68.13         57.13         4.24 o                         
   9   1   2        327.42        320.65         9.83 o                         
  10   1   2         15.29         20.33         3.57 o                         
  11   1   2         58.28         59.08         7.73 o                         
 -11   2   2         55.19         49.45         4.52 o                         
 -10   2   2         15.65         25.45         1.84 o                         
  -9   2   2        322.67        287.73         4.95 o                         
  -8   2   2         67.72         69.75         2.32 o                         
  -7   2   2         45.19         45.17         1.87 o                         
  -6   2   2        427.59        497.86         6.73 o                         
  -5   2   2        404.60        395.05         5.23 o                         
  -4   2   2       1019.23        974.68         9.84 o                         
  -3   2   2       2876.99       2900.61        23.47 o                         
  -2   2   2       2596.46       2575.98        19.82 o                         
   0   2   2         70.19         33.73         1.34 o                         
   2   2   2       2598.57       2586.87        22.09 o                         
   3   2   2       2879.42       2859.41        22.18 o                         
   4   2   2       1019.04        968.85        10.28 o                         
   5   2   2        404.57        390.69         4.20 o                         
   6   2   2        427.77        492.66         6.45 o                         
   7   2   2         45.29         49.79         2.40 o                         
   8   2   2         67.84         67.04         2.98 o                         
   9   2   2        322.84        271.63         5.07 o                         
  10   2   2         15.65         21.31         1.67 o                         
  11   2   2         55.08         49.69         7.13 o                         
 -11   3   2          1.30          6.46         2.48 o                         
 -10   3   2        112.60        127.54         4.33 o                         
  -9   3   2        114.98        127.58         4.47 o                         
  -8   3   2        128.16        116.62         3.29 o                         
  -7   3   2         90.52         94.58         2.01 o                         
  -6   3   2        251.27        253.30         3.45 o                         
  -5   3   2          1.05          2.80         0.77 o                         
  -4   3   2        790.02        850.77         7.56 o                         
  -3   3   2        691.10        700.83         8.33 o                         
  -2   3   2       3329.89       3325.63        25.59 o                         
  -1   3   2        620.04        634.18         5.75 o                         
   0   3   2       2519.76       1864.45        15.53 o                         
   1   3   2        622.05        637.97         5.75 o                         
   2   3   2       3333.89       3323.56        25.56 o                         
   3   3   2        691.40        700.87        10.12 o                         
   4   3   2        790.14        852.89         7.18 o                         
   5   3   2          1.07          1.81         0.72 o                         
   6   3   2        251.05        259.58         3.37 o                         
   7   3   2         90.35         92.37         2.06 o                         
   8   3   2        128.13        115.97         2.35 o                         
   9   3   2        114.88        118.60         7.19 o                         
  10   3   2        112.42        124.85         3.98 o                         
  11   3   2          1.27          5.17         1.69 o                         
 -11   4   2         17.25         16.51         2.25 o                         
 -10   4   2          5.02          5.13         2.35 o                         
  -9   4   2         60.32         60.58         2.03 o                         
  -8   4   2        277.13        243.04         3.79 o                         
  -7   4   2        194.99        189.99         3.12 o                         
  -6   4   2        140.66        136.74         2.57 o                         
  -5   4   2        302.09        300.96         3.81 o                         
  -4   4   2        242.10        282.94        10.68 o                         
  -3   4   2        741.49        719.52         6.23 o                         
  -2   4   2       2238.51       2154.37        17.04 o                         
  -1   4   2       1430.28       1208.87        10.50 o                         
   0   4   2      11420.48      11381.91       244.25 o                         
   1   4   2       1428.22       1205.78        10.49 o                         
   2   4   2       2238.93       2166.91        18.07 o                         
   3   4   2        743.08        727.06         6.22 o                         
   4   4   2        242.40        281.05         9.98 o                         
   5   4   2        301.63        289.43         5.46 o                         
   6   4   2        140.55        132.61         2.58 o                         
   7   4   2        194.97        177.35         3.27 o                         
   8   4   2        276.75        249.61         3.81 o                         
   9   4   2         60.36         63.51         2.15 o                         
  10   4   2          5.04          1.20         1.08 o                         
  11   4   2         17.22         21.21         2.35 o                         
 -10   5   2          1.87          1.39         1.16 o                         
  -9   5   2         14.44         19.31         1.47 o                         
  -8   5   2        526.12        508.10         6.69 o                         
  -7   5   2         58.36         55.87         2.06 o                         
  -6   5   2        182.46        168.36         3.02 o                         
  -5   5   2        451.55        460.06         4.87 o                         
  -4   5   2        163.20        131.38         1.99 o                         
  -3   5   2       2352.42       2391.36        19.08 o                         
  -2   5   2        935.78        831.09         7.31 o                         
  -1   5   2        310.73        261.89         4.23 o                         
   0   5   2        280.99        273.91         3.26 o                         
   1   5   2        310.56        266.57         3.19 o                         
   2   5   2        936.61        853.07         7.78 o                         
   3   5   2       2352.95       2404.56        20.34 o                         
   4   5   2        163.20        133.08         1.96 o                         
   5   5   2        451.41        463.83         4.88 o                         
   6   5   2        182.53        165.67         3.27 o                         
   7   5   2         58.39         56.89         3.55 o                         
   8   5   2        525.48        520.14         6.58 o                         
   9   5   2         14.38         17.97         1.49 o                         
  10   5   2          1.89          0.48         1.19 o                         
 -10   6   2         51.26         51.53         2.48 o                         
  -9   6   2         11.47         13.01         2.36 o                         
  -8   6   2        144.48        135.44         3.17 o                         
  -7   6   2         66.88         69.63         1.85 o                         
  -6   6   2         47.69         51.07         1.86 o                         
  -5   6   2         88.93         82.34         1.73 o                         
  -4   6   2        344.20        333.45         4.40 o                         
  -3   6   2        263.23        287.00         3.39 o                         
  -2   6   2        378.18        420.96         4.95 o                         
  -1   6   2       1005.44        990.36         9.89 o                         
   0   6   2          3.49          6.53         0.91 o                         
   1   6   2       1004.53        995.86        10.11 o                         
   2   6   2        379.35        422.23         4.95 o                         
   3   6   2        263.89        288.13         4.30 o                         
   4   6   2        344.62        330.65         5.06 o                         
   5   6   2         88.89         82.25         1.64 o                         
   6   6   2         47.37         52.08         1.74 o                         
   7   6   2         66.81         72.25         2.74 o                         
   8   6   2        144.22        141.69         3.95 o                         
   9   6   2         11.47         10.70         1.44 o                         
  10   6   2         51.38         55.35         2.61 o                         
  -9   7   2          9.69          8.18         1.61 o                         
  -8   7   2          5.50         12.11         1.70 o                         
  -7   7   2        129.00        110.66         2.41 o                         
  -6   7   2        121.00        108.47         2.49 o                         
  -5   7   2        527.93        515.96         5.26 o                         
  -4   7   2        465.98        448.72         4.75 o                         
  -3   7   2        356.77        334.66         3.90 o                         
  -2   7   2        210.96        204.06         3.73 o                         
  -1   7   2        108.94        110.93         2.26 o                         
   0   7   2        174.43        164.97         2.72 o                         
   1   7   2        108.94        107.95         2.25 o                         
   2   7   2        210.86        204.68         3.17 o                         
   3   7   2        356.66        334.48         4.18 o                         
   4   7   2        465.00        448.34         4.70 o                         
   5   7   2        528.24        518.36         5.00 o                         
   6   7   2        121.34        114.18         3.08 o                         
   7   7   2        128.82        107.07         2.63 o                         
   8   7   2          5.48          8.41         1.52 o                         
   9   7   2          9.69          6.73         1.56 o                         
  -9   8   2         21.14         21.88         2.33 o                         
  -8   8   2          1.93          2.89         1.11 o                         
  -7   8   2          6.96          9.02         1.19 o                         
  -6   8   2         27.52         23.10         1.20 o                         
  -5   8   2        222.88        205.54         3.68 o                         
  -4   8   2        176.25        176.80         2.87 o                         
  -3   8   2        182.42        169.65         2.79 o                         
  -2   8   2        197.46        210.59         3.61 o                         
  -1   8   2        173.06        183.07         3.10 o                         
   0   8   2        156.46        146.41         3.52 o                         
   1   8   2        173.56        186.10         3.11 o                         
   2   8   2        196.72        210.30         3.83 o                         
   3   8   2        182.51        166.26         2.96 o                         
   4   8   2        176.08        172.31         2.80 o                         
   5   8   2        222.43        199.70         3.14 o                         
   6   8   2         27.54         20.82         1.16 o                         
   7   8   2          6.93          9.50         1.26 o                         
   8   8   2          1.91          3.72         1.18 o                         
   9   8   2         21.08         20.95         2.14 o                         
  -8   9   2         34.47         28.78         1.78 o                         
  -7   9   2         17.22         17.49         1.61 o                         
  -6   9   2        113.48        100.34         2.57 o                         
  -5   9   2        106.66        121.82         2.59 o                         
  -4   9   2         55.66         60.41         2.00 o                         
  -3   9   2         90.43        102.26         3.71 o                         
  -2   9   2         36.32         30.15         1.79 o                         
  -1   9   2        179.43        174.19         3.22 o                         
   0   9   2          1.20          4.88         1.10 o                         
   1   9   2        179.38        173.24         3.21 o                         
   2   9   2         36.49         33.04         1.89 o                         
   3   9   2         90.42        104.43         2.66 o                         
   4   9   2         55.53         56.34         2.06 o                         
   5   9   2        106.55        123.28         2.41 o                         
   6   9   2        113.48        106.10         2.37 o                         
   7   9   2         17.20         15.76         2.17 o                         
   8   9   2         34.48         30.98         1.91 o                         
  -7  10   2          9.06         15.37         2.00 o                         
  -6  10   2         15.12         14.73         1.46 o                         
  -5  10   2         45.91         42.39         2.05 o                         
  -4  10   2         22.71         24.12         1.73 o                         
  -3  10   2         46.20         42.81         1.95 o                         
  -2  10   2          0.99          2.78         1.26 o                         
  -1  10   2         68.78         73.60         2.63 o                         
   0  10   2          0.30          0.40         1.29 o                         
   1  10   2         68.76         71.34         2.63 o                         
   2  10   2          1.02          2.98         1.32 o                         
   3  10   2         46.22         43.80         2.14 o                         
   4  10   2         22.64         24.14         1.85 o                         
   5  10   2         45.85         45.61         1.95 o                         
   6  10   2         15.22         16.61         1.47 o                         
   7  10   2          9.02         14.57         1.75 o                         
  -5  11   2         13.77         19.08         1.98 o                         
  -4  11   2          7.66         11.30         1.76 o                         
  -3  11   2          2.40          3.04         1.52 o                         
  -2  11   2          0.04         -1.80         1.56 o                         
  -1  11   2         72.55         82.21         3.93 o                         
   0  11   2         11.60         15.01         2.34 o                         
   1  11   2         72.73         81.83         4.00 o                         
   2  11   2          0.04         -0.26         1.78 o                         
   3  11   2          2.39          4.14         1.67 o                         
   4  11   2          7.67         10.75         2.00 o                         
   5  11   2         13.76         16.68         1.59 o                         
  -3  12   2         33.14         35.79         2.67 o                         
  -2  12   2         35.93         27.98         3.05 o                         
  -1  12   2         20.49         24.58         3.62 o                         
   0  12   2          9.95          9.05         2.40 o                         
   1  12   2         20.48         19.49         3.41 o                         
   2  12   2         35.77         27.75         2.97 o                         
   3  12   2         33.26         38.39         3.08 o                         
   1   0   3          2.69          7.61         0.45 o                         
   2   0   3        146.96        111.33         1.30 o                         
   3   0   3       1320.66       1238.42        13.30 o                         
   4   0   3        198.86        237.28         3.11 o                         
   5   0   3        382.14        393.73         7.37 o                         
   6   0   3        219.10        208.20         4.83 o                         
   7   0   3        125.69        141.92         4.03 o                         
   8   0   3        813.28        833.19        14.48 o                         
   9   0   3          1.88          1.03         2.48 o                         
  10   0   3        257.58        248.18        12.72 o                         
  11   0   3         93.75        116.24         9.99 o                         
 -11   1   3          7.71         24.61         5.59 o                         
 -10   1   3         55.70         73.61        10.34 o                         
  -9   1   3        195.81        204.04         3.88 o                         
  -8   1   3        154.92        157.42         3.81 o                         
  -7   1   3        408.86        405.10         5.61 o                         
  -6   1   3         33.41         28.87         2.39 o                         
  -5   1   3        656.32        701.65         9.71 o                         
  -4   1   3        596.24        519.51         6.19 o                         
  -3   1   3        862.03        925.89        10.23 o                         
  -2   1   3       7206.66       6668.02        52.83 o                         
  -1   1   3       2764.32       2264.42        16.42 o                         
   0   1   3         37.42         97.55         2.06 o                         
   1   1   3       2763.49       2254.72        17.32 o                         
   2   1   3       7204.30       6508.59        49.81 o                         
   3   1   3        861.39        912.05        11.05 o                         
   4   1   3        597.06        505.86         5.04 o                         
   5   1   3        656.11        714.51         8.29 o                         
   6   1   3         33.40         32.84         2.38 o                         
   7   1   3        409.02        398.07        10.08 o                         
   8   1   3        154.77        145.50         6.97 o                         
   9   1   3        195.84        222.48         8.07 o                         
  10   1   3         55.53         66.67         7.25 o                         
  11   1   3          7.76         21.04         5.82 o                         
 -11   2   3         24.88         34.80         2.29 o                         
 -10   2   3         70.12         61.27         2.74 o                         
  -9   2   3        157.74        165.49         3.61 o                         
  -8   2   3        237.21        233.01         5.72 o                         
  -7   2   3        242.17        259.90         4.23 o                         
  -6   2   3        844.93        802.95         9.68 o                         
  -5   2   3        291.75        330.92         4.60 o                         
  -4   2   3       1626.97       1510.89        13.56 o                         
  -3   2   3        454.43        467.00         3.79 o                         
  -2   2   3       1132.81       1198.56         9.04 o                         
  -1   2   3       7548.41       7176.68        73.12 o                         
   0   2   3        251.58        220.65         4.80 o                         
   1   2   3       7557.57       7200.87        81.76 o                         
   2   2   3       1134.77       1211.00         9.04 o                         
   3   2   3        453.04        468.03         4.33 o                         
   4   2   3       1624.52       1483.93        11.87 o                         
   5   2   3        291.78        316.93         3.89 o                         
   6   2   3        843.94        799.14         8.03 o                         
   7   2   3        242.04        252.43         3.60 o                         
   8   2   3        237.00        233.32         4.09 o                         
   9   2   3        157.51        161.66         5.80 o                         
  10   2   3         70.29         54.96         3.13 o                         
  11   2   3         24.82         31.65         2.97 o                         
 -11   3   3         14.29         13.10         1.90 o                         
 -10   3   3        135.46        133.83         4.64 o                         
  -9   3   3         91.15         93.54         3.24 o                         
  -8   3   3         32.05         34.79         2.53 o                         
  -7   3   3        178.37        175.48         2.77 o                         
  -6   3   3         95.69        102.84         2.04 o                         
  -5   3   3        849.65        867.70        10.92 o                         
  -4   3   3        550.33        598.59         5.86 o                         
  -3   3   3        543.27        481.85         4.29 o                         
  -2   3   3       2277.35       2023.88        15.87 o                         
  -1   3   3       3946.57       3671.46        28.22 o                         
   0   3   3        692.94        744.53         6.65 o                         
   1   3   3       3946.78       3672.59        29.96 o                         
   2   3   3       2275.31       2027.87        15.84 o                         
   3   3   3        543.41        485.12         4.16 o                         
   4   3   3        551.61        592.04         5.27 o                         
   5   3   3        850.36        883.88         7.45 o                         
   6   3   3         96.03        103.45         2.07 o                         
   7   3   3        178.28        168.09         2.69 o                         
   8   3   3         31.98         26.97         1.28 o                         
   9   3   3         91.10         94.44         2.62 o                         
  10   3   3        135.48        130.81         7.07 o                         
  11   3   3         14.22         10.11         2.24 o                         
 -11   4   3          3.73          9.41         2.00 o                         
 -10   4   3         19.69         17.81         1.65 o                         
  -9   4   3         23.68         28.35         1.62 o                         
  -8   4   3         21.31         28.51         2.43 o                         
  -7   4   3        456.09        442.09         5.54 o                         
  -6   4   3        174.90        195.63         3.29 o                         
  -5   4   3        555.84        578.17         5.63 o                         
  -4   4   3        211.79        196.03         2.34 o                         
  -3   4   3        108.33        130.47         2.13 o                         
  -2   4   3       2765.55       2777.04        21.71 o                         
  -1   4   3       7896.69       7722.81        59.17 o                         
   0   4   3        613.90        522.62         5.07 o                         
   1   4   3       7893.45       7809.81        62.80 o                         
   2   4   3       2767.03       2783.80        23.04 o                         
   3   4   3        108.47        138.24         2.35 o                         
   4   4   3        212.70        189.42         2.22 o                         
   5   4   3        555.91        585.62         5.67 o                         
   6   4   3        174.98        188.56         2.83 o                         
   7   4   3        456.30        436.15         5.57 o                         
   8   4   3         21.51         24.11         1.48 o                         
   9   4   3         23.70         23.91         1.57 o                         
  10   4   3         19.66         16.77         1.61 o                         
  11   4   3          3.71          5.77         1.23 o                         
 -10   5   3          4.27          5.20         1.25 o                         
  -9   5   3         62.61         61.06         2.20 o                         
  -8   5   3         24.64         29.66         1.92 o                         
  -7   5   3        861.46        878.27         9.90 o                         
  -6   5   3        482.46        476.55         5.13 o                         
  -5   5   3         29.73         29.18         1.17 o                         
  -4   5   3        290.30        264.72         2.99 o                         
  -3   5   3        323.95        377.11         4.84 o                         
  -2   5   3        435.87        407.79         4.12 o                         
  -1   5   3       1158.80       1185.95        10.50 o                         
   0   5   3        427.51        459.26         4.76 o                         
   1   5   3       1159.22       1173.68        10.50 o                         
   2   5   3        435.96        406.86         4.53 o                         
   3   5   3        324.30        375.59         5.13 o                         
   4   5   3        289.37        264.36         2.96 o                         
   5   5   3         29.93         31.59         1.25 o                         
   6   5   3        481.14        482.41         5.85 o                         
   7   5   3        861.75        882.50         9.89 o                         
   8   5   3         24.63         28.42         1.69 o                         
   9   5   3         62.62         62.10         2.81 o                         
  10   5   3          4.25          1.04         1.23 o                         
 -10   6   3          4.23          3.12         1.37 o                         
  -9   6   3          8.96         10.50         1.63 o                         
  -8   6   3         51.98         52.33         2.28 o                         
  -7   6   3        295.52        284.54         4.34 o                         
  -6   6   3        490.36        478.93         5.28 o                         
  -5   6   3         83.87         79.13         1.73 o                         
  -4   6   3         18.83         16.79         1.19 o                         
  -3   6   3         85.08         94.67         2.61 o                         
  -2   6   3       1143.41       1118.32         9.76 o                         
  -1   6   3        169.15        191.87         2.93 o                         
   0   6   3       1601.90       1747.25        19.44 o                         
   1   6   3        169.64        192.81         4.61 o                         
   2   6   3       1143.85       1109.72        10.23 o                         
   3   6   3         84.60         95.66         2.02 o                         
   4   6   3         18.83         13.51         1.01 o                         
   5   6   3         83.53         79.86         1.67 o                         
   6   6   3        491.13        479.86         5.74 o                         
   7   6   3        295.37        280.25         3.70 o                         
   8   6   3         52.15         51.42         2.21 o                         
   9   6   3          9.01          7.93         1.45 o                         
  10   6   3          4.25          5.23         1.43 o                         
  -9   7   3          1.75          5.68         1.47 o                         
  -8   7   3        129.57        121.27         3.24 o                         
  -7   7   3        110.65        120.64         2.50 o                         
  -6   7   3        234.14        208.52         2.94 o                         
  -5   7   3        153.98        149.90         2.49 o                         
  -4   7   3        219.67        198.72         2.92 o                         
  -3   7   3         79.74         80.23         2.12 o                         
  -2   7   3        515.41        522.24         5.27 o                         
  -1   7   3        508.18        514.74         5.61 o                         
   0   7   3        568.42        623.88         7.10 o                         
   1   7   3        508.72        524.66         5.65 o                         
   2   7   3        515.59        511.64         5.60 o                         
   3   7   3         79.66         78.15         2.06 o                         
   4   7   3        219.96        204.15         2.85 o                         
   5   7   3        154.32        150.79         2.36 o                         
   6   7   3        233.83        213.10         3.49 o                         
   7   7   3        110.57        117.66         2.75 o                         
   8   7   3        129.43        120.34         3.26 o                         
   9   7   3          1.73          5.18         1.43 o                         
  -9   8   3         21.93         29.79         2.51 o                         
  -8   8   3         32.23         26.72         1.64 o                         
  -7   8   3         17.29         17.65         1.35 o                         
  -6   8   3          9.54          7.66         0.97 o                         
  -5   8   3        121.72        107.29         2.45 o                         
  -4   8   3        257.65        251.22         3.46 o                         
  -3   8   3         94.45        105.56         2.28 o                         
  -2   8   3        112.23         98.59         2.22 o                         
  -1   8   3        113.50        109.06         2.47 o                         
   0   8   3         47.73         58.54         1.98 o                         
   1   8   3        112.92        113.28         2.50 o                         
   2   8   3        112.52        101.52         2.43 o                         
   3   8   3         94.01        102.38         2.42 o                         
   4   8   3        258.00        250.67         3.41 o                         
   5   8   3        121.65        105.50         2.43 o                         
   6   8   3          9.52          7.24         0.94 o                         
   7   8   3         17.17         17.23         1.37 o                         
   8   8   3         32.31         27.49         2.36 o                         
   9   8   3         21.88         29.34         2.43 o                         
  -8   9   3         45.06         47.59         2.26 o                         
  -7   9   3          3.98          1.90         1.32 o                         
  -6   9   3        188.85        167.17         3.15 o                         
  -5   9   3          4.49          7.32         1.16 o                         
  -4   9   3          0.79          0.46         1.00 o                         
  -3   9   3        262.27        258.00         3.90 o                         
  -2   9   3         11.41         14.64         1.53 o                         
  -1   9   3         63.16         58.12         2.12 o                         
   0   9   3         28.27         35.06         1.70 o                         
   1   9   3         63.22         54.09         2.08 o                         
   2   9   3         11.32         11.93         1.50 o                         
   3   9   3        262.14        249.19         3.88 o                         
   4   9   3          0.81          1.95         1.00 o                         
   5   9   3          4.50          4.82         1.05 o                         
   6   9   3        188.89        167.32         2.84 o                         
   7   9   3          3.99          4.21         1.38 o                         
   8   9   3         44.99         43.34         2.32 o                         
  -7  10   3         45.17         47.80         2.45 o                         
  -6  10   3         34.96         35.35         1.87 o                         
  -5  10   3         34.83         31.25         2.19 o                         
  -4  10   3         60.65         66.41         2.46 o                         
  -3  10   3         74.45         81.84         2.62 o                         
  -2  10   3         70.66         67.83         2.36 o                         
  -1  10   3         55.31         69.32         2.56 o                         
   0  10   3          1.41          1.78         1.36 o                         
   1  10   3         55.05         70.82         2.64 o                         
   2  10   3         70.61         70.95         2.75 o                         
   3  10   3         74.48         79.67         2.91 o                         
   4  10   3         60.45         67.37         2.58 o                         
   5  10   3         34.78         33.89         2.29 o                         
   6  10   3         34.98         36.41         2.10 o                         
   7  10   3         45.14         48.01         2.42 o                         
  -5  11   3         25.23         25.38         2.61 o                         
  -4  11   3          1.39          4.47         1.56 o                         
  -3  11   3         30.54         21.89         1.99 o                         
  -2  11   3         17.13         20.44         2.24 o                         
  -1  11   3         69.07         73.73         3.21 o                         
   0  11   3        105.79        126.77         4.57 o                         
   1  11   3         69.20         76.38         3.79 o                         
   2  11   3         17.05         26.01         3.08 o                         
   3  11   3         30.51         19.86         2.17 o                         
   4  11   3          1.42          2.71         1.68 o                         
   5  11   3         25.24         24.45         1.77 o                         
  -3  12   3          3.03          4.25         2.28 o                         
  -2  12   3          6.21          9.39         1.90 o                         
  -1  12   3         18.02         11.45         2.31 o                         
   0  12   3         33.71         23.11         2.74 o                         
   1  12   3         17.88          6.50         2.44 o                         
   2  12   3          6.18          5.54         2.28 o                         
   3  12   3          3.04          3.93         2.11 o                         
   1   0   4        115.23        143.09         1.85 o                         
   2   0   4          8.14         24.79         0.74 o                         
   3   0   4        164.56        204.23         2.56 o                         
   4   0   4       3767.59       3363.05        31.66 o                         
   5   0   4        292.29        266.29         6.62 o                         
   6   0   4        194.46        202.13         3.60 o                         
   7   0   4          4.72         11.75         1.11 o                         
   8   0   4          6.58          2.39         1.05 o                         
   9   0   4         63.82         47.91         3.01 o                         
  10   0   4        149.03        138.30         4.78 o                         
  11   0   4          4.21          4.52         4.64 o                         
 -11   1   4         80.43         86.85         4.30 o                         
 -10   1   4         12.38         10.71         1.62 o                         
  -9   1   4        256.15        262.16         4.59 o                         
  -8   1   4        116.99        110.76         2.75 o                         
  -7   1   4         76.63         92.84         2.39 o                         
  -6   1   4        782.19        809.73        10.72 o                         
  -5   1   4        363.41        400.24         5.29 o                         
  -4   1   4        292.53        238.55         2.75 o                         
  -3   1   4        845.48        785.64         5.96 o                         
  -2   1   4       1285.94       1261.83         9.92 o                         
  -1   1   4       7041.20       6762.15       153.69 o                         
   0   1   4         33.82         19.81         1.04 o                         
   2   1   4       1285.72       1263.80         9.90 o                         
   3   1   4        844.44        772.97         7.17 o                         
   4   1   4        292.75        230.07         2.75 o                         
   5   1   4        364.44        393.50         4.22 o                         
   6   1   4        783.53        817.91         7.95 o                         
   7   1   4         76.58         94.46         2.29 o                         
   8   1   4        116.91        114.20         3.52 o                         
   9   1   4        255.97        258.52        12.48 o                         
  10   1   4         12.42          5.47         4.40 o                         
  11   1   4         80.66         99.01         9.75 o                         
 -11   2   4         40.23         45.57         2.69 o                         
 -10   2   4        275.31        257.56         6.39 o                         
  -9   2   4         21.71         17.50         1.61 o                         
  -8   2   4         79.32         99.64         2.79 o                         
  -7   2   4        161.41        187.02         3.50 o                         
  -6   2   4        217.57        243.58         6.02 o                         
  -5   2   4        358.81        372.67         4.64 o                         
  -4   2   4        815.73        802.32         7.71 o                         
  -3   2   4       1806.68       1981.75        14.64 o                         
  -2   2   4       2682.50       2669.71        19.49 o                         
  -1   2   4        535.16        535.04        10.98 o                         
   0   2   4       1275.59       1041.56         9.51 o                         
   1   2   4        534.45        544.05         9.88 o                         
   2   2   4       2681.61       2661.06        19.49 o                         
   3   2   4       1805.98       1983.51        14.63 o                         
   4   2   4        816.66        805.80         6.74 o                         
   5   2   4        358.29        358.03         4.44 o                         
   6   2   4        217.47        246.63         3.89 o                         
   7   2   4        161.22        174.00         2.63 o                         
   8   2   4         79.37        102.92         2.11 o                         
   9   2   4         21.64         20.17         1.47 o                         
  10   2   4        275.27        243.52        13.98 o                         
  11   2   4         40.26         45.38         2.66 o                         
 -11   3   4          2.57          8.03         4.22 o                         
 -10   3   4        186.47        190.74         5.26 o                         
  -9   3   4        123.98        104.28         3.45 o                         
  -8   3   4        470.75        477.66         6.36 o                         
  -7   3   4        289.33        256.82         3.47 o                         
  -6   3   4        508.75        477.34         5.34 o                         
  -5   3   4        143.04        141.16         3.03 o                         
  -4   3   4       1048.05        992.27         7.71 o                         
  -3   3   4        436.37        431.47         3.95 o                         
  -2   3   4       1439.02       1490.78        11.87 o                         
  -1   3   4        850.28        732.33         6.20 o                         
   0   3   4       2735.87       2408.40        19.94 o                         
   1   3   4        849.68        739.49         6.62 o                         
   2   3   4       1439.99       1487.71        11.24 o                         
   3   3   4        436.87        436.85         3.74 o                         
   4   3   4       1046.23        992.54         8.74 o                         
   5   3   4        143.54        147.47         2.11 o                         
   6   3   4        509.40        501.69         5.43 o                         
   7   3   4        289.45        262.83         3.54 o                         
   8   3   4        471.00        469.67         5.51 o                         
   9   3   4        124.05        102.55         2.52 o                         
  10   3   4        186.45        200.24         3.44 o                         
  11   3   4          2.59          7.99         1.79 o                         
 -11   4   4          7.24         10.32         2.09 o                         
 -10   4   4         16.29         15.93         1.39 o                         
  -9   4   4         14.59         14.44         1.63 o                         
  -8   4   4        776.59        730.80         8.38 o                         
  -7   4   4        749.01        769.89         8.74 o                         
  -6   4   4         97.61         86.88         2.19 o                         
  -5   4   4        722.67        770.22         7.22 o                         
  -4   4   4        264.30        299.83         3.09 o                         
  -3   4   4       1536.47       1568.68        12.74 o                         
  -2   4   4        347.13        500.71         4.60 o                         
  -1   4   4        572.46        591.21         5.29 o                         
   0   4   4       1489.12       1302.68        12.79 o                         
   1   4   4        572.67        586.60         6.90 o                         
   2   4   4        348.15        494.60         4.55 o                         
   3   4   4       1536.53       1593.60        12.70 o                         
   4   4   4        264.60        297.59         3.05 o                         
   5   4   4        721.96        769.72         7.19 o                         
   6   4   4         97.25         87.75         1.99 o                         
   7   4   4        748.83        769.01         8.67 o                         
   8   4   4        776.95        718.50         8.35 o                         
   9   4   4         14.53         13.72         1.39 o                         
  10   4   4         16.24         15.80         1.91 o                         
  11   4   4          7.29         13.78         1.40 o                         
 -10   5   4         63.33         76.81         2.62 o                         
  -9   5   4         84.94         74.57         2.41 o                         
  -8   5   4        198.13        207.91         3.71 o                         
  -7   5   4         72.90         69.08         3.55 o                         
  -6   5   4        251.95        251.52         3.82 o                         
  -5   5   4        149.14        148.34         2.17 o                         
  -4   5   4        305.42        296.12         3.26 o                         
  -3   5   4        292.70        298.41         5.57 o                         
  -2   5   4         71.87         46.88         1.40 o                         
  -1   5   4       1277.68       1341.23        11.11 o                         
   0   5   4        125.74         91.76         1.85 o                         
   1   5   4       1276.62       1349.83        11.85 o                         
   2   5   4         71.88         49.89         1.51 o                         
   3   5   4        292.13        292.87         3.21 o                         
   4   5   4        305.71        300.15         3.39 o                         
   5   5   4        149.41        150.93         2.45 o                         
   6   5   4        251.65        254.27         3.81 o                         
   7   5   4         72.76         77.83         2.44 o                         
   8   5   4        197.82        203.58         3.73 o                         
   9   5   4         84.71         73.10         3.00 o                         
  10   5   4         63.39         70.98         3.53 o                         
 -10   6   4          2.77          8.22         1.55 o                         
  -9   6   4         40.13         54.67         2.39 o                         
  -8   6   4         33.45         30.37         2.07 o                         
  -7   6   4        298.13        290.49         3.89 o                         
  -6   6   4        725.14        728.61         7.40 o                         
  -5   6   4        135.29        130.84         2.14 o                         
  -4   6   4         37.30         32.62         1.36 o                         
  -3   6   4        229.15        221.64         2.88 o                         
  -2   6   4         80.56         88.49         3.67 o                         
  -1   6   4        124.58        148.59         2.88 o                         
   0   6   4        121.40         96.94         2.15 o                         
   1   6   4        124.43        149.17         3.15 o                         
   2   6   4         80.60         84.44         2.00 o                         
   3   6   4        229.48        220.97         2.86 o                         
   4   6   4         37.24         35.53         1.25 o                         
   5   6   4        135.15        124.84         2.06 o                         
   6   6   4        725.87        750.45         7.42 o                         
   7   6   4        298.16        291.97         3.78 o                         
   8   6   4         33.25         27.56         1.73 o                         
   9   6   4         40.05         53.20         2.30 o                         
  10   6   4          2.77          3.60         2.17 o                         
  -9   7   4         15.90         16.57         1.84 o                         
  -8   7   4        107.12         96.11         4.57 o                         
  -7   7   4         22.13         26.45         1.47 o                         
  -6   7   4        743.75        758.35         6.77 o                         
  -5   7   4        330.55        324.23         3.84 o                         
  -4   7   4        180.34        171.72         2.89 o                         
  -3   7   4         96.18         95.14         2.36 o                         
  -2   7   4         24.33         15.06         1.43 o                         
  -1   7   4         82.40         84.65         2.60 o                         
   0   7   4        500.26        447.37         5.07 o                         
   1   7   4         82.39         81.57         2.11 o                         
   2   7   4         24.54         14.26         1.16 o                         
   3   7   4         96.07         96.66         2.00 o                         
   4   7   4        180.14        169.46         2.58 o                         
   5   7   4        330.52        331.32         3.93 o                         
   6   7   4        743.90        774.22         9.81 o                         
   7   7   4         22.05         25.55         1.59 o                         
   8   7   4        107.08        103.28         5.07 o                         
   9   7   4         15.78         19.07         1.78 o                         
  -9   8   4         48.09         52.37         2.97 o                         
  -8   8   4         28.96         21.20         1.46 o                         
  -7   8   4          0.20          0.86         1.12 o                         
  -6   8   4         60.65         61.50         1.84 o                         
  -5   8   4        253.21        240.12         4.43 o                         
  -4   8   4        220.23        238.35         3.36 o                         
  -3   8   4         52.00         57.01         1.97 o                         
  -2   8   4        347.53        325.12         4.00 o                         
  -1   8   4        200.52        199.52         2.98 o                         
   0   8   4         40.82         37.91         1.63 o                         
   1   8   4        200.48        199.19         3.23 o                         
   2   8   4        347.23        326.83         4.30 o                         
   3   8   4         51.46         58.13         1.97 o                         
   4   8   4        220.60        237.35         3.33 o                         
   5   8   4        252.94        238.28         3.37 o                         
   6   8   4         60.42         62.08         1.72 o                         
   7   8   4          0.20          1.37         1.17 o                         
   8   8   4         28.88         22.42         1.71 o                         
   9   8   4         48.22         50.93         2.77 o                         
  -8   9   4         33.60         42.30         2.44 o                         
  -7   9   4          0.39          0.98         1.26 o                         
  -6   9   4         81.86         87.91         2.62 o                         
  -5   9   4        125.24        119.06         2.71 o                         
  -4   9   4        123.61        118.67         2.59 o                         
  -3   9   4        126.56        139.68         2.91 o                         
  -2   9   4         23.76         25.96         1.55 o                         
  -1   9   4         63.90         73.97         2.32 o                         
   0   9   4        143.36        137.95         3.66 o                         
   1   9   4         64.00         75.82         2.69 o                         
   2   9   4         23.63         24.25         1.66 o                         
   3   9   4        126.63        134.36         3.54 o                         
   4   9   4        123.90        119.75         2.50 o                         
   5   9   4        124.98        120.62         2.52 o                         
   6   9   4         81.81         89.65         2.82 o                         
   7   9   4          0.40          1.71         1.31 o                         
   8   9   4         33.65         45.22         2.66 o                         
  -7  10   4          2.69          3.15         1.55 o                         
  -6  10   4          6.12          7.39         1.43 o                         
  -5  10   4         16.61         17.90         1.55 o                         
  -4  10   4         26.67         30.87         1.83 o                         
  -3  10   4        201.19        205.07         4.05 o                         
  -2  10   4        177.82        177.11         3.41 o                         
  -1  10   4          4.01          6.79         1.29 o                         
   0  10   4          0.04          4.28         1.43 o                         
   1  10   4          3.95          6.58         1.59 o                         
   2  10   4        178.17        183.90         4.75 o                         
   3  10   4        201.22        207.60         4.24 o                         
   4  10   4         26.81         31.45         1.94 o                         
   5  10   4         16.51         18.79         1.49 o                         
   6  10   4          6.13          8.02         1.24 o                         
   7  10   4          2.72          0.71         1.47 o                         
  -5  11   4         21.51         19.18         1.79 o                         
  -4  11   4          6.55          9.41         1.65 o                         
  -3  11   4         35.60         43.64         2.50 o                         
  -2  11   4         62.83         73.67         3.46 o                         
  -1  11   4         60.71         62.96         3.08 o                         
   0  11   4         12.58         13.92         2.31 o                         
   1  11   4         60.54         68.57         3.88 o                         
   2  11   4         62.91         79.70         5.47 o                         
   3  11   4         35.54         34.33         2.66 o                         
   4  11   4          6.49          9.84         1.54 o                         
   5  11   4         21.44         20.50         1.72 o                         
  -3  12   4         40.27         44.79         3.13 o                         
  -2  12   4          8.77         12.78         2.03 o                         
  -1  12   4         21.45         24.05         2.28 o                         
   0  12   4        130.15        131.20         4.89 o                         
   1  12   4         21.38         21.20         2.70 o                         
   2  12   4          8.73         12.79         3.16 o                         
   3  12   4         40.19         48.11         4.19 o                         
   1   0   5       6079.72       6398.09       145.84 o                         
   2   0   5       3542.21       3439.65        27.88 o                         
   3   0   5       9199.25       8270.00        66.52 o                         
   4   0   5        163.21        209.26         2.74 o                         
   5   0   5        483.70        468.53         5.55 o                         
   6   0   5         64.65         44.59         1.81 o                         
   7   0   5        364.39        393.24         7.36 o                         
   8   0   5          1.59         -0.38         1.04 o                         
   9   0   5         26.43         34.54         2.22 o                         
  10   0   5          0.27          1.53         1.37 o                         
  11   0   5          1.24          9.17         2.13 o                         
 -11   1   5         16.54         23.02         2.09 o                         
 -10   1   5         29.03         20.86         2.76 o                         
  -9   1   5         92.00         90.65         3.74 o                         
  -8   1   5        160.50        175.47         3.55 o                         
  -7   1   5         91.54         66.96         2.19 o                         
  -6   1   5        563.27        530.08         7.00 o                         
  -5   1   5       1557.66       1636.15        15.12 o                         
  -4   1   5       1619.03       1777.64        15.96 o                         
  -3   1   5        111.67        135.14         3.06 o                         
  -2   1   5        614.46        672.69         5.91 o                         
  -1   1   5        190.51        173.20         5.19 o                         
   0   1   5        980.24       1101.18        11.76 o                         
   1   1   5        190.76        168.05         5.72 o                         
   2   1   5        615.26        682.38         5.94 o                         
   3   1   5        110.97        142.45         3.12 o                         
   4   1   5       1618.41       1767.52        14.80 o                         
   5   1   5       1557.88       1676.66        17.59 o                         
   6   1   5        562.53        534.04         5.93 o                         
   7   1   5         91.39         69.66         1.67 o                         
   8   1   5        160.46        179.73         3.17 o                         
   9   1   5         92.27         93.32         3.36 o                         
  10   1   5         28.98         20.92         5.35 o                         
  11   1   5         16.51         27.46         6.06 o                         
 -11   2   5         56.08         59.16         3.14 o                         
 -10   2   5         22.20         27.12         2.07 o                         
  -9   2   5        138.52        128.84         3.45 o                         
  -8   2   5        104.92         98.65         4.34 o                         
  -7   2   5        616.41        611.18         8.02 o                         
  -6   2   5        215.39        241.27         3.11 o                         
  -5   2   5        336.44        322.40         3.82 o                         
  -4   2   5         31.77         37.25         1.62 o                         
  -3   2   5       1307.08       1403.79        10.55 o                         
  -2   2   5       1129.92       1329.64        10.08 o                         
  -1   2   5       1025.27       1062.80         9.14 o                         
   0   2   5       2994.65       2493.44        31.47 o                         
   1   2   5       1023.69       1067.81         8.60 o                         
   2   2   5       1128.89       1344.56        10.65 o                         
   3   2   5       1307.06       1399.69        12.35 o                         
   4   2   5         32.02         39.26         1.11 o                         
   5   2   5        335.85        326.47         4.07 o                         
   6   2   5        215.85        238.98         3.25 o                         
   7   2   5        617.04        608.18         6.47 o                         
   8   2   5        104.47         97.42         2.10 o                         
   9   2   5        138.62        121.68         2.61 o                         
  10   2   5         22.20         25.14         1.85 o                         
  11   2   5         56.10         56.12         2.58 o                         
 -11   3   5          2.70          0.65         1.70 o                         
 -10   3   5         20.79         21.65         2.23 o                         
  -9   3   5         59.50         61.19         2.66 o                         
  -8   3   5        474.54        445.62         5.27 o                         
  -7   3   5        424.36        417.62         4.99 o                         
  -6   3   5        164.23        140.83         3.25 o                         
  -5   3   5        259.48        305.79         3.77 o                         
  -4   3   5        341.74        334.99         3.07 o                         
  -3   3   5       1027.01        896.70         7.06 o                         
  -2   3   5         87.99         71.57         1.37 o                         
  -1   3   5       1411.18       1432.89        13.50 o                         
   0   3   5          2.84          2.23         0.64 o                         
   1   3   5       1409.56       1438.79        11.50 o                         
   2   3   5         87.93         73.41         1.53 o                         
   3   3   5       1026.82        892.99         8.54 o                         
   4   3   5        341.66        334.17         3.55 o                         
   5   3   5        259.30        302.51         3.63 o                         
   6   3   5        164.21        143.52         2.44 o                         
   7   3   5        424.98        423.94         4.99 o                         
   8   3   5        474.36        445.83         5.33 o                         
   9   3   5         59.66         59.84         2.04 o                         
  10   3   5         20.72         21.88         1.65 o                         
  11   3   5          2.72          2.09         1.18 o                         
 -11   4   5          3.54          8.00         2.06 o                         
 -10   4   5          9.56          7.65         1.73 o                         
  -9   4   5         91.69         74.33         2.64 o                         
  -8   4   5         47.52         45.58         2.00 o                         
  -7   4   5         92.15         82.74         2.32 o                         
  -6   4   5        110.86        106.93         2.44 o                         
  -5   4   5        604.30        627.12         6.42 o                         
  -4   4   5       1121.69       1305.49        10.75 o                         
  -3   4   5        964.03        941.84         8.00 o                         
  -2   4   5       2281.45       2316.61        18.26 o                         
  -1   4   5       1398.08       1378.82        11.16 o                         
   0   4   5       1055.56        936.55         9.03 o                         
   1   4   5       1398.01       1358.05        11.88 o                         
   2   4   5       2283.35       2303.17        19.38 o                         
   3   4   5        963.68        950.57         7.96 o                         
   4   4   5       1121.26       1320.96        10.19 o                         
   5   4   5        605.11        622.93         5.78 o                         
   6   4   5        110.85        109.87         2.06 o                         
   7   4   5         91.87         91.96         3.69 o                         
   8   4   5         47.46         43.94         2.05 o                         
   9   4   5         91.63         67.75         2.38 o                         
  10   4   5          9.45          8.67         1.26 o                         
  11   4   5          3.50          8.60         1.36 o                         
 -10   5   5         54.45         51.46         2.26 o                         
  -9   5   5         14.32         16.29         1.46 o                         
  -8   5   5         32.73         36.69         1.91 o                         
  -7   5   5        146.76        138.05         3.03 o                         
  -6   5   5         18.21         24.86         1.20 o                         
  -5   5   5          8.12         11.78         0.88 o                         
  -4   5   5         68.80         78.88         1.69 o                         
  -3   5   5        107.10        116.02         1.96 o                         
  -2   5   5        678.03        628.15         5.81 o                         
  -1   5   5        200.00        225.07         2.80 o                         
   0   5   5        555.68        627.38         6.71 o                         
   1   5   5        200.48        221.66         3.15 o                         
   2   5   5        678.08        629.81         7.52 o                         
   3   5   5        106.97        119.60         1.88 o                         
   4   5   5         69.10         75.90         1.58 o                         
   5   5   5          8.01         11.24         1.06 o                         
   6   5   5         18.20         23.87         1.25 o                         
   7   5   5        146.82        144.29         2.38 o                         
   8   5   5         32.69         34.41         1.82 o                         
   9   5   5         14.37         13.91         1.96 o                         
  10   5   5         54.44         41.74         2.21 o                         
 -10   6   5         31.23         34.20         2.20 o                         
  -9   6   5         22.94         17.66         1.76 o                         
  -8   6   5        128.09        109.17         2.96 o                         
  -7   6   5         84.16        102.96         2.21 o                         
  -6   6   5        296.35        298.08         4.18 o                         
  -5   6   5         60.06         59.93         1.71 o                         
  -4   6   5        400.43        388.87         4.35 o                         
  -3   6   5        325.43        339.29         3.83 o                         
  -2   6   5         48.21         49.73         1.55 o                         
  -1   6   5         39.68         43.12         1.38 o                         
   0   6   5          1.14          3.83         0.74 o                         
   1   6   5         39.90         45.36         1.71 o                         
   2   6   5         48.24         54.01         1.73 o                         
   3   6   5        326.22        335.59         3.68 o                         
   4   6   5        400.83        386.07         4.08 o                         
   5   6   5         60.06         58.60         2.10 o                         
   6   6   5        296.53        308.44         3.95 o                         
   7   6   5         84.22        108.91         3.61 o                         
   8   6   5        128.13        108.79         3.83 o                         
   9   6   5         22.90         22.04         1.69 o                         
  10   6   5         31.31         29.85         1.98 o                         
  -9   7   5          1.37          2.10         1.51 o                         
  -8   7   5         80.21         65.11         2.62 o                         
  -7   7   5         92.84         96.27         2.33 o                         
  -6   7   5        142.47        134.97         2.34 o                         
  -5   7   5         11.49         13.60         1.09 o                         
  -4   7   5        221.04        207.12         2.95 o                         
  -3   7   5        123.89        133.74         2.38 o                         
  -2   7   5        147.87        149.12         2.45 o                         
  -1   7   5        850.48        858.44         7.81 o                         
   0   7   5         13.00         12.75         1.13 o                         
   1   7   5        850.61        848.72         8.37 o                         
   2   7   5        147.98        151.81         2.69 o                         
   3   7   5        124.09        132.23         2.26 o                         
   4   7   5        220.45        200.25         2.86 o                         
   5   7   5         11.60         14.12         1.07 o                         
   6   7   5        142.48        139.54         2.76 o                         
   7   7   5         92.55         91.45         2.66 o                         
   8   7   5         80.21         68.56         2.38 o                         
   9   7   5          1.37          4.57         1.43 o                         
  -8   8   5          7.21          8.16         1.42 o                         
  -7   8   5         51.77         53.92         2.05 o                         
  -6   8   5        178.35        159.85         2.66 o                         
  -5   8   5        278.26        292.18         3.77 o                         
  -4   8   5        663.40        689.95         7.77 o                         
  -3   8   5        121.50        124.49         2.47 o                         
  -2   8   5          4.63          4.81         0.99 o                         
  -1   8   5         65.28         63.95         1.91 o                         
   0   8   5          1.44          2.70         1.02 o                         
   1   8   5         65.24         66.99         2.13 o                         
   2   8   5          4.65          3.30         1.06 o                         
   3   8   5        121.70        125.44         2.35 o                         
   4   8   5        663.80        694.01         7.06 o                         
   5   8   5        278.12        286.89         3.97 o                         
   6   8   5        178.16        155.10         2.49 o                         
   7   8   5         51.84         54.39         2.05 o                         
   8   8   5          7.22          7.89         1.32 o                         
  -8   9   5         31.85         29.07         2.07 o                         
  -7   9   5        131.43        111.80         3.03 o                         
  -6   9   5         68.56         62.52         2.12 o                         
  -5   9   5         79.06         83.39         2.44 o                         
  -4   9   5        292.27        260.30         3.72 o                         
  -3   9   5         36.82         35.96         1.73 o                         
  -2   9   5          4.62          3.08         1.08 o                         
  -1   9   5         96.44         89.77         2.36 o                         
   0   9   5          9.16         14.68         1.28 o                         
   1   9   5         96.46         85.90         2.64 o                         
   2   9   5          4.60          5.67         1.41 o                         
   3   9   5         36.82         34.62         1.95 o                         
   4   9   5        292.47        260.97         3.61 o                         
   5   9   5         79.07         86.21         2.32 o                         
   6   9   5         68.75         66.01         1.96 o                         
   7   9   5        131.68        109.74         3.30 o                         
   8   9   5         31.88         29.90         2.05 o                         
  -6  10   5         43.54         45.55         2.12 o                         
  -5  10   5         57.33         60.00         2.51 o                         
  -4  10   5         25.99         23.61         1.72 o                         
  -3  10   5        130.31        130.05         3.23 o                         
  -2  10   5         57.03         53.53         2.41 o                         
  -1  10   5        218.89        198.01         4.03 o                         
   0  10   5          3.51          7.47         1.66 o                         
   1  10   5        218.95        206.00         4.70 o                         
   2  10   5         56.96         56.32         2.84 o                         
   3  10   5        130.17        127.00         3.54 o                         
   4  10   5         25.95         22.59         1.87 o                         
   5  10   5         57.32         63.47         2.34 o                         
   6  10   5         43.62         46.95         1.90 o                         
  -5  11   5          5.02          4.20         1.43 o                         
  -4  11   5         75.87         80.38         3.05 o                         
  -3  11   5         51.90         59.15         2.78 o                         
  -2  11   5        129.31        125.92         7.34 o                         
  -1  11   5         36.17         51.72         2.98 o                         
   0  11   5         13.07         24.22         2.73 o                         
   1  11   5         36.25         43.99         4.96 o                         
   2  11   5        129.33        130.63        11.63 o                         
   3  11   5         51.81         55.40         3.29 o                         
   4  11   5         75.80         72.10         3.79 o                         
   5  11   5          5.06          8.27         1.71 o                         
  -2  12   5         80.86         78.65         3.44 o                         
  -1  12   5         88.10         94.93         4.05 o                         
   0  12   5         54.73         48.58         2.75 o                         
   1  12   5         87.94        101.40         4.59 o                         
   2  12   5         80.88         83.53         5.83 o                         
   0   0   6        592.99        435.31         8.19 o                         
   1   0   6       5140.77       4633.54        37.53 o                         
   2   0   6          1.97          7.59         0.61 o                         
   3   0   6        456.07        468.72         4.08 o                         
   4   0   6        108.21        111.54         1.59 o                         
   5   0   6       1731.30       1959.95        19.06 o                         
   6   0   6        814.61       1013.61        10.42 o                         
   7   0   6         59.99         46.01         2.54 o                         
   8   0   6         10.46         10.07         1.32 o                         
   9   0   6         52.62         64.42         2.77 o                         
  10   0   6         82.83         89.26         3.30 o                         
  11   0   6        118.87        135.70         4.94 o                         
 -11   1   6          4.68          6.03         1.62 o                         
 -10   1   6          2.64          2.09         1.86 o                         
  -9   1   6        213.27        214.61         4.92 o                         
  -8   1   6          8.33         13.25         1.49 o                         
  -7   1   6         82.32         91.25         2.21 o                         
  -6   1   6        546.91        648.10         7.12 o                         
  -5   1   6       1943.39       1964.67        19.12 o                         
  -4   1   6          3.67          4.88         0.57 o                         
  -3   1   6        636.41        632.16         5.30 o                         
  -2   1   6        279.06        273.25         2.83 o                         
  -1   1   6        198.90        183.07         2.85 o                         
   0   1   6       4498.14       3806.71        30.97 o                         
   1   1   6        197.92        180.93         2.28 o                         
   2   1   6        279.29        276.28         2.85 o                         
   3   1   6        635.63        629.77         5.32 o                         
   4   1   6          3.63          4.62         0.61 o                         
   5   1   6       1941.33       1968.65        19.21 o                         
   6   1   6        547.75        643.91         7.10 o                         
   7   1   6         82.18         87.31         1.96 o                         
   8   1   6          8.46         14.40         1.16 o                         
   9   1   6        213.25        212.69         3.46 o                         
  10   1   6          2.65          0.26         1.09 o                         
  11   1   6          4.70          3.04         2.28 o                         
 -11   2   6          8.63          9.35         1.85 o                         
 -10   2   6          1.53          0.25         1.52 o                         
  -9   2   6        121.12        140.86         4.38 o                         
  -8   2   6        238.70        219.01         3.21 o                         
  -7   2   6         87.17         77.29         1.85 o                         
  -6   2   6         24.26         33.49         2.11 o                         
  -5   2   6        436.85        421.82         5.01 o                         
  -4   2   6        395.46        465.95         3.94 o                         
  -3   2   6        932.15        832.51         6.70 o                         
  -2   2   6       2180.36       2413.81        18.83 o                         
  -1   2   6       4504.30       4414.38        38.36 o                         
   0   2   6       2410.39       2470.18        20.42 o                         
   1   2   6       4502.33       4409.02        33.82 o                         
   2   2   6       2181.32       2429.11        18.87 o                         
   3   2   6        933.27        840.28        10.10 o                         
   4   2   6        396.43        467.54         4.83 o                         
   5   2   6        437.08        432.46         4.27 o                         
   6   2   6         24.24         30.96         1.34 o                         
   7   2   6         87.18         86.28         2.07 o                         
   8   2   6        238.34        227.54         3.49 o                         
   9   2   6        120.97        137.06         2.85 o                         
  10   2   6          1.54          1.61         1.38 o                         
  11   2   6          8.64          6.82         1.19 o                         
 -11   3   6         11.59         12.56         2.27 o                         
 -10   3   6          8.87          6.09         1.79 o                         
  -9   3   6         55.77         48.27         1.78 o                         
  -8   3   6         52.62         55.33         1.83 o                         
  -7   3   6         24.17         36.21         1.65 o                         
  -6   3   6        206.32        188.81         2.90 o                         
  -5   3   6        231.46        240.71         2.68 o                         
  -4   3   6         81.96         71.08         1.28 o                         
  -3   3   6       1047.81       1078.77         8.41 o                         
  -2   3   6       1961.55       2055.54        16.28 o                         
  -1   3   6         54.26         55.49         1.69 o                         
   0   3   6        900.01        785.85         9.03 o                         
   1   3   6         54.32         56.89         1.42 o                         
   2   3   6       1962.56       2065.93        16.28 o                         
   3   3   6       1047.81       1077.65         8.89 o                         
   4   3   6         82.15         73.41         1.30 o                         
   5   3   6        231.30        238.95         2.76 o                         
   6   3   6        206.29        197.89         2.96 o                         
   7   3   6         24.03         31.29         1.42 o                         
   8   3   6         52.46         56.40         2.24 o                         
   9   3   6         55.83         50.41         2.91 o                         
  10   3   6          8.86          4.84         1.19 o                         
  11   3   6         11.60         13.27         1.41 o                         
 -10   4   6         14.27         12.21         1.43 o                         
  -9   4   6        296.52        283.36         4.40 o                         
  -8   4   6        234.60        204.32         4.39 o                         
  -7   4   6         89.94         85.51         2.60 o                         
  -6   4   6        399.44        398.31         5.24 o                         
  -5   4   6        372.44        376.52         5.68 o                         
  -4   4   6         16.47         19.91         0.91 o                         
  -3   4   6       1408.45       1424.64        11.67 o                         
  -2   4   6        419.14        365.45         3.70 o                         
  -1   4   6        338.84        373.71         3.70 o                         
   0   4   6        656.78        741.72         6.94 o                         
   1   4   6        338.35        366.36         4.25 o                         
   2   4   6        419.87        369.95         4.06 o                         
   3   4   6       1406.62       1427.23        11.01 o                         
   4   4   6         16.51         19.35         0.83 o                         
   5   4   6        372.89        373.72         4.87 o                         
   6   4   6        399.45        405.20         4.66 o                         
   7   4   6         90.01         92.85         2.37 o                         
   8   4   6        234.41        214.10         4.52 o                         
   9   4   6        296.53        281.91         4.81 o                         
  10   4   6         14.28         10.50         1.42 o                         
 -10   5   6         20.29         17.73         1.73 o                         
  -9   5   6         92.30         88.55         2.85 o                         
  -8   5   6         59.35         58.60         2.29 o                         
  -7   5   6         15.52         15.19         2.35 o                         
  -6   5   6        413.55        405.26         4.53 o                         
  -5   5   6        146.83        147.86         2.15 o                         
  -4   5   6        116.71        109.14         1.89 o                         
  -3   5   6        161.68        156.52         2.96 o                         
  -2   5   6       1568.69       1551.67        12.87 o                         
  -1   5   6       1386.56       1582.82        12.98 o                         
   0   5   6          3.85          2.16         0.83 o                         
   1   5   6       1385.45       1567.85        13.75 o                         
   2   5   6       1568.76       1567.52        13.64 o                         
   3   5   6        161.63        156.22         2.51 o                         
   4   5   6        117.00        113.18         2.07 o                         
   5   5   6        146.41        142.85         2.06 o                         
   6   5   6        413.31        398.27         4.55 o                         
   7   5   6         15.46         16.90         1.43 o                         
   8   5   6         59.18         61.12         2.61 o                         
   9   5   6         92.11         80.88         2.74 o                         
  10   5   6         20.38         19.00         1.73 o                         
 -10   6   6        110.16         92.70         4.56 o                         
  -9   6   6          1.86         11.25         1.60 o                         
  -8   6   6         11.99         10.30         1.47 o                         
  -7   6   6          9.09         10.53         1.06 o                         
  -6   6   6        351.62        377.13         4.38 o                         
  -5   6   6         14.42         15.37         1.09 o                         
  -4   6   6         81.94         84.69         2.12 o                         
  -3   6   6        271.62        260.02         3.22 o                         
  -2   6   6        170.45        175.44         2.54 o                         
  -1   6   6        339.23        352.08         3.86 o                         
   0   6   6         50.95         52.47         1.71 o                         
   1   6   6        338.97        356.50         5.15 o                         
   2   6   6        170.06        174.86         2.74 o                         
   3   6   6        272.07        261.93         3.44 o                         
   4   6   6         81.66         83.55         1.79 o                         
   5   6   6         14.28         15.80         0.99 o                         
   6   6   6        351.41        396.08         5.47 o                         
   7   6   6          9.05          8.63         1.08 o                         
   8   6   6         11.95         11.19         1.49 o                         
   9   6   6          1.85         10.38         1.58 o                         
  10   6   6        110.22         98.10         3.12 o                         
  -9   7   6          3.10         10.14         1.94 o                         
  -8   7   6         49.04         54.20         2.36 o                         
  -7   7   6         45.21         56.55         1.93 o                         
  -6   7   6        339.58        305.54         3.66 o                         
  -5   7   6         10.19         15.70         1.12 o                         
  -4   7   6         31.32         37.95         1.50 o                         
  -3   7   6        192.71        178.71         2.76 o                         
  -2   7   6         54.77         73.75         2.21 o                         
  -1   7   6        296.59        292.25         3.56 o                         
   0   7   6        550.03        539.37         5.42 o                         
   1   7   6        296.86        289.44         3.85 o                         
   2   7   6         54.57         70.49         2.03 o                         
   3   7   6        193.09        180.78         2.96 o                         
   4   7   6         31.12         36.31         1.62 o                         
   5   7   6         10.07         15.84         1.08 o                         
   6   7   6        339.71        297.62         4.08 o                         
   7   7   6         45.16         54.06         1.97 o                         
   8   7   6         49.08         51.70         2.06 o                         
   9   7   6          3.11          6.99         1.74 o                         
  -8   8   6          3.43          8.41         1.26 o                         
  -7   8   6         20.66         25.04         1.70 o                         
  -6   8   6        192.57        184.42         2.91 o                         
  -5   8   6         58.63         49.06         1.74 o                         
  -4   8   6        184.11        169.40         2.90 o                         
  -3   8   6        380.70        360.48         4.34 o                         
  -2   8   6        180.68        156.41         2.72 o                         
  -1   8   6        197.62        183.66         2.88 o                         
   0   8   6        347.44        350.80         4.12 o                         
   1   8   6        197.59        180.15         3.15 o                         
   2   8   6        180.91        164.37         3.89 o                         
   3   8   6        380.36        364.75         4.90 o                         
   4   8   6        184.10        172.08         3.96 o                         
   5   8   6         58.59         52.69         2.25 o                         
   6   8   6        192.51        181.64         2.86 o                         
   7   8   6         20.52         24.48         1.58 o                         
   8   8   6          3.42          6.83         1.46 o                         
  -7   9   6          5.72          6.22         1.78 o                         
  -6   9   6         39.26         37.10         1.69 o                         
  -5   9   6          5.68          0.58         1.11 o                         
  -4   9   6          7.26          6.37         1.15 o                         
  -3   9   6          8.03          8.91         1.37 o                         
  -2   9   6        116.65        113.62         2.84 o                         
  -1   9   6         17.45         17.39         1.28 o                         
   0   9   6        255.03        246.84         4.03 o                         
   1   9   6         17.50         18.82         1.58 o                         
   2   9   6        116.73        113.37         2.95 o                         
   3   9   6          8.02          7.10         1.27 o                         
   4   9   6          7.21          6.31         1.32 o                         
   5   9   6          5.65          5.60         1.10 o                         
   6   9   6         39.10         38.13         1.59 o                         
   7   9   6          5.79          7.50         1.48 o                         
  -6  10   6         55.84         57.48         2.25 o                         
  -5  10   6         43.42         31.75         1.91 o                         
  -4  10   6        103.12         99.05         2.90 o                         
  -3  10   6         18.47         22.75         1.77 o                         
  -2  10   6         41.61         44.18         2.23 o                         
  -1  10   6         46.34         40.26         2.30 o                         
   0  10   6          2.96          5.91         1.33 o                         
   1  10   6         46.15         37.57         2.97 o                         
   2  10   6         41.70         49.15         2.75 o                         
   3  10   6         18.50         21.16         2.08 o                         
   4  10   6        102.96        104.88         3.54 o                         
   5  10   6         43.28         31.40         2.11 o                         
   6  10   6         55.90         58.69         2.08 o                         
  -5  11   6          3.74          2.90         1.52 o                         
  -4  11   6         23.70         23.19         2.08 o                         
  -3  11   6        107.28        103.76         4.11 o                         
  -2  11   6          5.30         12.08         2.61 o                         
  -1  11   6         33.35         40.97         3.63 o                         
   0  11   6          5.63          4.32         1.63 o                         
   1  11   6         33.26         35.19         3.22 o                         
   2  11   6          5.29          7.14         2.26 o                         
   3  11   6        107.20        107.97         3.89 o                         
   4  11   6         23.63         21.49         2.76 o                         
   5  11   6          3.71          4.73         1.71 o                         
  -2  12   6        174.93        196.60         5.21 o                         
  -1  12   6          1.17          2.17         1.65 o                         
   0  12   6         38.40         46.73         3.41 o                         
   1  12   6          1.14          2.64         2.57 o                         
   2  12   6        174.83        210.48         6.02 o                         
   1   0   7          7.66         11.02         1.05 o                         
   2   0   7       1007.63       1145.35        10.47 o                         
   3   0   7        659.43        548.50         5.01 o                         
   4   0   7       1821.13       1727.73        14.58 o                         
   5   0   7         72.17        111.95         2.09 o                         
   6   0   7        153.62        170.44         2.99 o                         
   7   0   7        140.46        126.42         2.70 o                         
   8   0   7        176.40        167.14         2.84 o                         
   9   0   7          5.96          7.47         1.04 o                         
  10   0   7        138.82        131.89         3.99 o                         
  11   0   7          5.25          8.08         3.56 o                         
 -11   1   7         37.89         47.20         2.82 o                         
 -10   1   7          2.94          2.04         1.52 o                         
  -9   1   7        148.93        152.35         4.22 o                         
  -8   1   7         56.28         32.11         1.67 o                         
  -7   1   7        378.34        354.00         4.51 o                         
  -6   1   7         39.35         49.33         1.57 o                         
  -5   1   7        392.28        419.42         5.00 o                         
  -4   1   7       1088.46       1209.40         9.26 o                         
  -3   1   7       3432.98       3469.90        26.72 o                         
  -2   1   7         94.82         95.64         1.74 o                         
  -1   1   7       1159.11       1055.23         9.18 o                         
   0   1   7       2152.29       1928.06        16.09 o                         
   1   1   7       1159.63       1067.24         9.19 o                         
   2   1   7         94.76         92.91         1.63 o                         
   3   1   7       3434.31       3470.46        26.76 o                         
   4   1   7       1086.89       1210.30        11.24 o                         
   5   1   7        392.02        426.61         4.42 o                         
   6   1   7         39.11         47.32         1.61 o                         
   7   1   7        378.45        353.02         4.56 o                         
   8   1   7         56.00         35.04         1.72 o                         
   9   1   7        148.88        153.98         2.97 o                         
  10   1   7          2.96          4.07         1.31 o                         
  11   1   7         37.90         39.92         3.84 o                         
 -11   2   7          4.73          5.18         1.81 o                         
 -10   2   7         25.05         25.85         2.28 o                         
  -9   2   7        135.44        127.25         2.66 o                         
  -8   2   7        101.04        107.28         2.35 o                         
  -7   2   7         92.82         79.46         2.02 o                         
  -6   2   7        252.20        284.98         3.83 o                         
  -5   2   7        716.21        760.61         8.18 o                         
  -4   2   7        836.76        950.31         7.85 o                         
  -3   2   7        946.74       1097.73         8.96 o                         
  -2   2   7         31.87         21.11         0.79 o                         
  -1   2   7       1162.57       1167.23        10.85 o                         
   0   2   7       1683.79       1567.52        14.23 o                         
   1   2   7       1163.74       1179.77         9.56 o                         
   2   2   7         31.66         21.78         0.84 o                         
   3   2   7        946.95       1093.42         8.98 o                         
   4   2   7        837.30        957.98         9.07 o                         
   5   2   7        716.99        760.40         7.03 o                         
   6   2   7        251.84        275.74         3.89 o                         
   7   2   7         92.67         81.90         2.11 o                         
   8   2   7        100.89         99.89         2.60 o                         
   9   2   7        135.10        121.93         4.46 o                         
  10   2   7         25.08         20.90         1.54 o                         
  11   2   7          4.78          5.13         1.95 o                         
 -11   3   7          2.48          2.38         2.14 o                         
 -10   3   7         17.59         17.10         2.08 o                         
  -9   3   7        233.47        233.98         3.57 o                         
  -8   3   7         89.56         88.94         2.46 o                         
  -7   3   7        115.73        121.46         2.98 o                         
  -6   3   7         43.11         44.69         1.56 o                         
  -5   3   7        216.88        223.50         2.36 o                         
  -4   3   7        274.11        277.49         2.88 o                         
  -3   3   7         47.77         83.19         1.40 o                         
  -2   3   7        206.66        274.00         3.13 o                         
  -1   3   7        398.96        488.29         4.82 o                         
   0   3   7         73.65         49.73         1.40 o                         
   1   3   7        399.52        487.69         6.66 o                         
   2   3   7        206.57        273.96         2.93 o                         
   3   3   7         47.74         84.72         1.52 o                         
   4   3   7        273.62        279.16         2.92 o                         
   5   3   7        216.35        228.67         3.58 o                         
   6   3   7         43.20         45.42         1.38 o                         
   7   3   7        115.52        119.82         2.96 o                         
   8   3   7         89.73         95.63         2.67 o                         
   9   3   7        233.36        226.79         4.05 o                         
  10   3   7         17.53         17.27         1.67 o                         
  11   3   7          2.47          5.20         1.52 o                         
 -10   4   7          1.88          5.23         1.24 o                         
  -9   4   7         21.96         18.70         1.62 o                         
  -8   4   7          3.75          8.24         1.30 o                         
  -7   4   7        160.75        158.85         3.14 o                         
  -6   4   7         27.82         24.42         1.27 o                         
  -5   4   7         77.31         74.19         1.61 o                         
  -4   4   7         60.83         55.15         1.38 o                         
  -3   4   7        747.87        721.52         6.39 o                         
  -2   4   7        790.42        805.69         7.09 o                         
  -1   4   7        931.01        880.25         8.09 o                         
   0   4   7       1294.41       1418.75        12.40 o                         
   1   4   7        932.11        878.42         8.20 o                         
   2   4   7        791.60        809.48         7.05 o                         
   3   4   7        748.18        711.06         6.48 o                         
   4   4   7         60.91         52.26         1.48 o                         
   5   4   7         77.46         76.58         2.64 o                         
   6   4   7         27.80         26.37         1.68 o                         
   7   4   7        161.37        163.77         3.23 o                         
   8   4   7          3.70          6.95         1.41 o                         
   9   4   7         21.91         21.89         1.69 o                         
  10   4   7          1.86          5.15         1.51 o                         
 -10   5   7         75.67         74.10         2.82 o                         
  -9   5   7          4.99          5.35         1.37 o                         
  -8   5   7         32.13         23.28         1.61 o                         
  -7   5   7        218.01        208.23         3.77 o                         
  -6   5   7        163.65        157.09         2.71 o                         
  -5   5   7        226.33        202.01         2.62 o                         
  -4   5   7        138.98        140.90         2.18 o                         
  -3   5   7         69.89         75.65         2.07 o                         
  -2   5   7        231.79        231.88         4.16 o                         
  -1   5   7        492.55        483.77         4.73 o                         
   0   5   7        574.55        594.07         5.98 o                         
   1   5   7        492.18        479.28         6.41 o                         
   2   5   7        231.83        232.70         3.21 o                         
   3   5   7         69.69         71.68         1.82 o                         
   4   5   7        138.35        140.49         2.29 o                         
   5   5   7        226.16        200.25         2.64 o                         
   6   5   7        163.76        162.56         3.42 o                         
   7   5   7        218.37        206.12         3.00 o                         
   8   5   7         31.89         20.73         1.71 o                         
   9   5   7          4.96          3.63         1.45 o                         
  10   5   7         75.56         75.43         3.74 o                         
  -9   6   7          5.15          4.81         1.93 o                         
  -8   6   7        276.38        270.74         5.07 o                         
  -7   6   7         43.35         46.44         1.73 o                         
  -6   6   7        150.72        137.09         2.24 o                         
  -5   6   7        148.75        164.83         2.54 o                         
  -4   6   7         78.64         71.99         1.81 o                         
  -3   6   7        498.94        446.60         5.36 o                         
  -2   6   7        940.50        903.72         8.06 o                         
  -1   6   7        221.05        218.33         3.40 o                         
   0   6   7        122.45        142.05         2.50 o                         
   1   6   7        220.81        213.96         3.32 o                         
   2   6   7        939.82        894.80         8.63 o                         
   3   6   7        498.94        455.16         5.10 o                         
   4   6   7         78.99         68.88         1.70 o                         
   5   6   7        149.07        162.28         2.52 o                         
   6   6   7        150.91        137.53         2.62 o                         
   7   6   7         43.09         45.50         1.67 o                         
   8   6   7        275.79        265.02         4.59 o                         
   9   6   7          5.13          8.99         1.65 o                         
  -9   7   7         47.52         51.54         2.89 o                         
  -8   7   7         76.30         70.57         3.03 o                         
  -7   7   7         25.48         39.17         1.64 o                         
  -6   7   7        101.47         82.60         2.85 o                         
  -5   7   7         35.67         40.14         1.79 o                         
  -4   7   7        101.35        109.23         2.27 o                         
  -3   7   7         69.71         65.96         1.89 o                         
  -2   7   7        392.22        393.11         4.39 o                         
  -1   7   7         48.15         47.72         1.55 o                         
   0   7   7       1346.67       1377.50        12.65 o                         
   1   7   7         48.24         48.16         1.85 o                         
   2   7   7        391.63        397.57         4.78 o                         
   3   7   7         69.58         68.91         2.83 o                         
   4   7   7        101.52        112.24         2.44 o                         
   5   7   7         35.65         40.46         1.51 o                         
   6   7   7        101.22         80.57         3.11 o                         
   7   7   7         25.43         38.25         1.68 o                         
   8   7   7         76.37         69.50         2.35 o                         
   9   7   7         47.50         46.59         2.97 o                         
  -8   8   7          3.54          2.05         1.15 o                         
  -7   8   7         44.13         40.05         1.92 o                         
  -6   8   7         76.01         76.70         2.42 o                         
  -5   8   7         20.07         27.85         1.41 o                         
  -4   8   7        316.94        319.37         5.83 o                         
  -3   8   7        299.51        314.17         4.36 o                         
  -2   8   7        260.83        254.07         3.48 o                         
  -1   8   7        815.44        784.16         7.51 o                         
   0   8   7         31.94         37.83         1.69 o                         
   1   8   7        815.83        779.83         8.08 o                         
   2   8   7        261.05        252.10         4.73 o                         
   3   8   7        299.07        314.05         4.36 o                         
   4   8   7        317.25        322.88         4.35 o                         
   5   8   7         20.07         27.31         1.54 o                         
   6   8   7         75.87         73.95         2.16 o                         
   7   8   7         44.06         39.28         2.10 o                         
   8   8   7          3.55          1.53         1.20 o                         
  -7   9   7         55.91         43.94         2.61 o                         
  -6   9   7         12.93         11.16         1.27 o                         
  -5   9   7        134.24        113.67         2.68 o                         
  -4   9   7         16.99         16.37         1.42 o                         
  -3   9   7         15.05         15.85         1.51 o                         
  -2   9   7        201.70        182.35         3.25 o                         
  -1   9   7        102.50         98.65         2.51 o                         
   0   9   7        138.85        150.30         5.26 o                         
   1   9   7        102.57        101.24         2.85 o                         
   2   9   7        201.80        188.83         3.66 o                         
   3   9   7         15.09         15.13         1.39 o                         
   4   9   7         16.97         16.14         1.47 o                         
   5   9   7        134.12        112.37         2.96 o                         
   6   9   7         12.84          8.97         1.35 o                         
   7   9   7         56.02         48.60         2.35 o                         
  -6  10   7         14.92         16.04         1.51 o                         
  -5  10   7         38.75         40.46         2.06 o                         
  -4  10   7         21.27         17.44         1.65 o                         
  -3  10   7         16.73         22.69         1.80 o                         
  -2  10   7        324.81        317.67         5.23 o                         
  -1  10   7        103.36         93.88         2.93 o                         
   0  10   7        117.10        135.26         4.54 o                         
   1  10   7        103.48         91.59         3.52 o                         
   2  10   7        324.86        318.67         6.44 o                         
   3  10   7         16.77         24.02         2.79 o                         
   4  10   7         21.36         20.55         2.01 o                         
   5  10   7         38.68         43.84         2.27 o                         
   6  10   7         14.88         15.92         1.70 o                         
  -4  11   7         16.86         21.89         1.98 o                         
  -3  11   7         80.12         79.16         3.42 o                         
  -2  11   7          3.26          3.92         1.56 o                         
  -1  11   7         47.13         54.49         3.39 o                         
   0  11   7         73.54         66.81         4.20 o                         
   1  11   7         47.15         61.10         3.52 o                         
   2  11   7          3.28          0.97         1.96 o                         
   3  11   7         80.09         75.37         3.42 o                         
   4  11   7         16.83         24.91         2.20 o                         
  -1  12   7         33.61         35.96         3.16 o                         
   0  12   7        183.65        206.70         6.03 o                         
   1  12   7         33.54         40.63         3.25 o                         
   0   0   8        615.89        834.46        10.52 o                         
   1   0   8        205.14        229.57         2.65 o                         
   2   0   8        196.69        214.58         2.52 o                         
   3   0   8       6469.71       6970.64        60.19 o                         
   4   0   8       2461.53       2560.97        19.98 o                         
   5   0   8          0.45          0.93         0.61 o                         
   6   0   8         42.18         44.12         2.28 o                         
   7   0   8         52.93         67.30         1.93 o                         
   8   0   8          8.42         14.84         1.18 o                         
   9   0   8        271.81        231.68         3.83 o                         
  10   0   8         39.45         46.34         3.54 o                         
  11   0   8         19.37         10.06         1.84 o                         
 -11   1   8         20.73         16.49         2.60 o                         
 -10   1   8         52.86         54.39         2.02 o                         
  -9   1   8         90.16         99.13         2.46 o                         
  -8   1   8         25.68         32.19         1.54 o                         
  -7   1   8        158.45        170.91         2.90 o                         
  -6   1   8        306.26        283.17         3.87 o                         
  -5   1   8        612.69        583.52         6.65 o                         
  -4   1   8        694.05        600.38         5.22 o                         
  -3   1   8       1281.42       1302.90        11.13 o                         
  -2   1   8       1697.53       1615.31        13.67 o                         
  -1   1   8         95.78        104.83         1.82 o                         
   0   1   8        181.98        178.08         2.89 o                         
   1   1   8         95.42        106.99         1.72 o                         
   2   1   8       1698.86       1616.37        13.67 o                         
   3   1   8       1279.48       1296.28        10.52 o                         
   4   1   8        693.92        598.77         5.23 o                         
   5   1   8        613.41        578.25         5.58 o                         
   6   1   8        305.65        281.09         3.91 o                         
   7   1   8        158.32        173.23         2.98 o                         
   8   1   8         25.74         32.91         1.52 o                         
   9   1   8         90.07         98.87         3.34 o                         
  10   1   8         52.92         46.87         2.00 o                         
  11   1   8         20.73         13.86         1.41 o                         
 -11   2   8         21.32         17.34         2.22 o                         
 -10   2   8        126.24        109.29         6.50 o                         
  -9   2   8         33.38         46.81         2.53 o                         
  -8   2   8        127.87        132.87         2.78 o                         
  -7   2   8        107.40         83.46         2.38 o                         
  -6   2   8        335.54        364.75         5.18 o                         
  -5   2   8          0.67          3.35         0.57 o                         
  -4   2   8        451.31        504.42         4.58 o                         
  -3   2   8        536.39        524.57         5.01 o                         
  -2   2   8       2175.24       2346.29        19.58 o                         
  -1   2   8         32.25         43.05         1.29 o                         
   0   2   8       4275.15       3694.53        30.35 o                         
   1   2   8         32.05         42.41         1.29 o                         
   2   2   8       2173.03       2347.58        18.46 o                         
   3   2   8        537.73        519.51         4.75 o                         
   4   2   8        450.89        510.12         4.61 o                         
   5   2   8          0.71          2.89         0.70 o                         
   6   2   8        334.71        363.68         4.78 o                         
   7   2   8        107.40         86.71         2.28 o                         
   8   2   8        128.09        130.36         2.94 o                         
   9   2   8         33.40         41.51         1.89 o                         
  10   2   8        126.14        105.58         2.82 o                         
  11   2   8         21.34         15.25         2.04 o                         
 -10   3   8          3.99          3.95         1.80 o                         
  -9   3   8         20.87         17.98         1.43 o                         
  -8   3   8         26.57         30.78         1.58 o                         
  -7   3   8         88.09         74.73         2.18 o                         
  -6   3   8        741.74        743.52         7.80 o                         
  -5   3   8        127.91        138.83         1.85 o                         
  -4   3   8        419.64        470.26         4.65 o                         
  -3   3   8        755.42        815.54         7.00 o                         
  -2   3   8        650.35        696.79         6.55 o                         
  -1   3   8        539.42        500.93         4.97 o                         
   0   3   8       6556.88       6677.38        54.25 o                         
   1   3   8        540.72        495.21         4.65 o                         
   2   3   8        650.21        696.93         6.15 o                         
   3   3   8        755.14        815.73         7.59 o                         
   4   3   8        419.50        470.82         5.64 o                         
   5   3   8        128.03        134.60         2.62 o                         
   6   3   8        741.60        747.21         7.73 o                         
   7   3   8         88.27         72.96         2.24 o                         
   8   3   8         26.67         33.62         1.74 o                         
   9   3   8         20.74         22.65         1.66 o                         
  10   3   8          4.01          3.97         1.63 o                         
 -10   4   8         25.70         31.38         1.94 o                         
  -9   4   8         69.86         71.55         4.08 o                         
  -8   4   8        181.64        169.92         3.37 o                         
  -7   4   8        181.95        198.81         3.33 o                         
  -6   4   8         53.59         64.96         1.65 o                         
  -5   4   8        103.49         94.42         1.65 o                         
  -4   4   8        272.26        319.59         3.24 o                         
  -3   4   8        199.94        173.29         2.70 o                         
  -2   4   8        665.56        656.65         6.36 o                         
  -1   4   8        466.13        475.15         6.01 o                         
   0   4   8       1797.49       1652.79        14.35 o                         
   1   4   8        467.08        469.87         4.99 o                         
   2   4   8        664.87        654.18         6.59 o                         
   3   4   8        199.74        180.41         3.65 o                         
   4   4   8        272.11        319.37         3.44 o                         
   5   4   8        103.32         95.74         3.59 o                         
   6   4   8         53.65         63.53         1.78 o                         
   7   4   8        181.20        204.41         3.21 o                         
   8   4   8        181.17        163.43         3.49 o                         
   9   4   8         69.86         68.65         2.63 o                         
  10   4   8         25.67         27.49         1.87 o                         
 -10   5   8          5.79         11.32         1.54 o                         
  -9   5   8         86.70         84.34         3.41 o                         
  -8   5   8         33.57         32.68         1.91 o                         
  -7   5   8          3.99          1.95         1.22 o                         
  -6   5   8        220.90        206.90         3.48 o                         
  -5   5   8        181.82        166.14         2.73 o                         
  -4   5   8         41.77         39.70         1.35 o                         
  -3   5   8         11.41         13.99         0.97 o                         
  -2   5   8        938.31        923.83         8.61 o                         
  -1   5   8        387.23        418.44         5.65 o                         
   0   5   8        861.63        914.57        11.60 o                         
   1   5   8        388.27        409.56         6.81 o                         
   2   5   8        938.28        923.05         8.73 o                         
   3   5   8         11.35         13.41         1.25 o                         
   4   5   8         41.81         41.34         1.34 o                         
   5   5   8        181.87        164.21         2.42 o                         
   6   5   8        221.28        214.02         4.06 o                         
   7   5   8          4.03          2.51         0.93 o                         
   8   5   8         33.60         35.21         1.95 o                         
   9   5   8         86.67         80.19         2.96 o                         
  10   5   8          5.80         13.83         1.67 o                         
  -9   6   8          2.68          3.91         1.55 o                         
  -8   6   8          0.21          0.90         1.29 o                         
  -7   6   8         13.26         15.90         1.42 o                         
  -6   6   8        488.74        485.48         4.91 o                         
  -5   6   8        128.22        130.58         2.30 o                         
  -4   6   8         76.01         78.34         2.03 o                         
  -3   6   8          0.46          2.45         0.86 o                         
  -2   6   8        185.76        148.62         2.40 o                         
  -1   6   8        187.93        182.84         3.46 o                         
   0   6   8        334.55        317.42         3.99 o                         
   1   6   8        187.41        188.59         2.92 o                         
   2   6   8        185.67        152.33         2.63 o                         
   3   6   8          0.46          1.91         1.06 o                         
   4   6   8         76.17         78.28         1.99 o                         
   5   6   8        127.73        131.44         2.37 o                         
   6   6   8        487.94        476.28         6.41 o                         
   7   6   8         13.30         15.03         1.35 o                         
   8   6   8          0.21          1.42         1.53 o                         
   9   6   8          2.69          3.45         1.55 o                         
  -9   7   8         19.41         24.15         2.60 o                         
  -8   7   8         31.67         29.25         2.39 o                         
  -7   7   8         52.13         51.90         1.99 o                         
  -6   7   8         44.13         46.47         1.61 o                         
  -5   7   8         72.46         67.76         1.94 o                         
  -4   7   8        284.18        290.23         3.74 o                         
  -3   7   8          8.25          9.79         1.06 o                         
  -2   7   8        924.98        951.24         8.66 o                         
  -1   7   8         27.45         17.51         1.26 o                         
   0   7   8        354.23        386.21         5.93 o                         
   1   7   8         27.45         18.92         1.32 o                         
   2   7   8        925.27        952.97         9.29 o                         
   3   7   8          8.32          9.15         1.14 o                         
   4   7   8        283.81        285.80         3.90 o                         
   5   7   8         72.17         63.85         1.99 o                         
   6   7   8         44.21         43.02         1.76 o                         
   7   7   8         52.13         52.87         2.08 o                         
   8   7   8         31.66         27.62         1.61 o                         
   9   7   8         19.40         17.72         2.24 o                         
  -8   8   8          1.83          3.79         1.22 o                         
  -7   8   8          6.45         11.62         1.53 o                         
  -6   8   8         27.34         28.22         1.66 o                         
  -5   8   8         35.39         44.74         1.86 o                         
  -4   8   8        130.96        131.00         2.87 o                         
  -3   8   8         52.08         55.06         1.87 o                         
  -2   8   8        122.01        121.84         2.79 o                         
  -1   8   8        406.77        414.52         5.15 o                         
   0   8   8        249.75        229.87         3.63 o                         
   1   8   8        406.83        410.09         5.12 o                         
   2   8   8        122.27        119.23         2.67 o                         
   3   8   8         52.07         52.15         2.03 o                         
   4   8   8        130.77        133.45         2.86 o                         
   5   8   8         35.44         39.87         1.74 o                         
   6   8   8         27.37         29.48         1.46 o                         
   7   8   8          6.45         10.88         1.61 o                         
   8   8   8          1.83          4.99         2.26 o                         
  -7   9   8         41.40         38.67         1.92 o                         
  -6   9   8          9.78         11.93         1.58 o                         
  -5   9   8         28.93         23.06         1.52 o                         
  -4   9   8        227.99        246.14         4.14 o                         
  -3   9   8        233.13        230.14         4.08 o                         
  -2   9   8         55.93         55.93         2.01 o                         
  -1   9   8        200.09        172.59         3.15 o                         
   0   9   8         35.02         35.92         2.12 o                         
   1   9   8        200.18        177.48         4.62 o                         
   2   9   8         55.94         56.97         2.32 o                         
   3   9   8        232.98        232.51         4.08 o                         
   4   9   8        228.02        242.27         4.15 o                         
   5   9   8         28.93         23.73         1.83 o                         
   6   9   8          9.76          8.59         1.54 o                         
   7   9   8         41.39         36.72         2.60 o                         
  -6  10   8          0.86          3.37         1.24 o                         
  -5  10   8         95.00        102.12         2.95 o                         
  -4  10   8          5.38         10.90         1.77 o                         
  -3  10   8          4.13          6.70         1.64 o                         
  -2  10   8         44.66         40.66         2.19 o                         
  -1  10   8         35.45         32.74         2.73 o                         
   0  10   8         11.96         16.67         2.25 o                         
   1  10   8         35.40         37.76         3.12 o                         
   2  10   8         44.43         35.76         2.48 o                         
   3  10   8          4.16          3.20         1.64 o                         
   4  10   8          5.34         11.91         1.95 o                         
   5  10   8         95.05        100.09         3.47 o                         
   6  10   8          0.86          1.10         1.33 o                         
  -4  11   8         58.13         57.03         2.71 o                         
  -3  11   8          6.66          7.14         1.75 o                         
  -2  11   8          5.28          6.34         1.63 o                         
  -1  11   8         71.69         84.16         7.06 o                         
   0  11   8          0.05          0.07         1.98 o                         
   1  11   8         71.73         86.43         4.20 o                         
   2  11   8          5.24          4.71         2.12 o                         
   3  11   8          6.66          3.01         2.05 o                         
   4  11   8         58.08         57.65         3.29 o                         
  -1  12   8         37.65         52.14         4.03 o                         
   0  12   8         11.13         17.14         2.69 o                         
   1  12   8         37.74         45.01         3.60 o                         
   1   0   9       3298.64       3503.74        28.82 o                         
   2   0   9         19.96         34.03         1.71 o                         
   3   0   9        195.97        194.95         2.59 o                         
   4   0   9        461.42        482.00         4.80 o                         
   5   0   9         74.66         79.40         1.71 o                         
   6   0   9        123.94         93.95         2.48 o                         
   7   0   9        147.41        171.68         3.17 o                         
   8   0   9         22.22         14.41         1.33 o                         
   9   0   9        185.38        183.80         3.49 o                         
  10   0   9          0.00          1.19         1.07 o                         
  11   0   9          9.87         12.73         1.62 o                         
 -11   1   9          3.06          6.99         1.97 o                         
 -10   1   9        149.18        160.54         3.49 o                         
  -9   1   9        109.62         96.75         2.98 o                         
  -8   1   9         27.00         28.20         1.54 o                         
  -7   1   9        175.10        200.48         3.27 o                         
  -6   1   9         38.31         39.17         1.68 o                         
  -5   1   9        243.17        267.25         3.10 o                         
  -4   1   9         91.26        114.01         2.46 o                         
  -3   1   9         45.95         55.74         1.45 o                         
  -2   1   9       2157.61       2182.07        18.28 o                         
  -1   1   9        554.79        524.07         6.16 o                         
   0   1   9        226.25        226.57         2.92 o                         
   1   1   9        554.75        530.18         8.56 o                         
   2   1   9       2155.37       2176.39        18.27 o                         
   3   1   9         46.04         57.36         1.32 o                         
   4   1   9         90.48        113.12         1.90 o                         
   5   1   9        243.53        267.35         3.66 o                         
   6   1   9         38.27         39.30         1.67 o                         
   7   1   9        175.42        198.03         3.70 o                         
   8   1   9         26.88         25.66         1.54 o                         
   9   1   9        109.78         98.06         5.10 o                         
  10   1   9        149.08        157.65         3.35 o                         
  11   1   9          3.09          7.25         1.27 o                         
 -11   2   9          8.70         11.86         2.13 o                         
 -10   2   9          0.01          3.13         1.13 o                         
  -9   2   9         16.16         21.02         1.49 o                         
  -8   2   9         87.30         91.40         2.81 o                         
  -7   2   9        243.88        228.49         3.63 o                         
  -6   2   9        130.15        130.65         3.29 o                         
  -5   2   9         27.17         41.26         1.12 o                         
  -4   2   9        199.12        199.63         2.88 o                         
  -3   2   9        902.27        836.47         7.16 o                         
  -2   2   9         51.44         77.48         1.83 o                         
  -1   2   9        621.22        698.07         6.56 o                         
   0   2   9        796.14        857.21         7.82 o                         
   1   2   9        621.02        701.66         6.57 o                         
   2   2   9         51.25         75.53         1.51 o                         
   3   2   9        901.49        837.82         7.64 o                         
   4   2   9        199.23        202.28         2.40 o                         
   5   2   9         27.14         40.84         1.42 o                         
   6   2   9        130.37        137.28         2.29 o                         
   7   2   9        243.19        232.55         4.18 o                         
   8   2   9         87.41         96.86         3.95 o                         
   9   2   9         16.14         19.17         1.55 o                         
  10   2   9          0.01          0.00         1.27 o                         
  11   2   9          8.66         11.79         2.02 o                         
 -10   3   9         29.96         33.66         1.81 o                         
  -9   3   9         79.30         82.79         2.58 o                         
  -8   3   9        138.83        126.12         4.44 o                         
  -7   3   9        341.67        322.76         4.62 o                         
  -6   3   9         44.05         38.14         1.76 o                         
  -5   3   9        203.35        240.50         2.72 o                         
  -4   3   9        152.30        156.63         2.11 o                         
  -3   3   9        253.91        212.40         3.11 o                         
  -2   3   9        652.46        702.47         7.88 o                         
  -1   3   9       1116.59       1174.87        10.43 o                         
   0   3   9       1086.26       1155.65        10.20 o                         
   1   3   9       1118.70       1168.82         9.77 o                         
   2   3   9        653.96        697.70         6.25 o                         
   3   3   9        253.22        216.07         3.10 o                         
   4   3   9        152.37        153.03         2.32 o                         
   5   3   9        202.93        249.30         4.25 o                         
   6   3   9         44.04         33.04         1.33 o                         
   7   3   9        341.22        332.71         6.14 o                         
   8   3   9        139.04        119.87         2.91 o                         
   9   3   9         79.28         76.06         3.95 o                         
  10   3   9         29.93         34.95         1.94 o                         
 -10   4   9          7.92         10.64         1.65 o                         
  -9   4   9          6.12          4.30         1.94 o                         
  -8   4   9         17.86         13.24         1.34 o                         
  -7   4   9        154.94        165.94         3.21 o                         
  -6   4   9         24.78         26.06         1.19 o                         
  -5   4   9         14.41         18.87         0.93 o                         
  -4   4   9        272.72        285.50         3.17 o                         
  -3   4   9         24.58         33.58         1.34 o                         
  -2   4   9        520.97        535.96         5.48 o                         
  -1   4   9       4646.39       4533.43        39.92 o                         
   0   4   9          0.17          4.79         0.85 o                         
   1   4   9       4647.38       4503.10        35.02 o                         
   2   4   9        521.45        531.61         5.10 o                         
   3   4   9         24.67         33.48         1.27 o                         
   4   4   9        272.35        284.99         3.44 o                         
   5   4   9         14.36         17.43         0.94 o                         
   6   4   9         24.73         31.32         1.54 o                         
   7   4   9        154.69        161.92         2.63 o                         
   8   4   9         17.92          9.76         1.37 o                         
   9   4   9          6.16          4.37         1.47 o                         
  10   4   9          7.96         14.15         2.20 o                         
 -10   5   9         24.98         26.10         2.05 o                         
  -9   5   9         12.50         14.50         1.71 o                         
  -8   5   9          9.83         11.07         1.45 o                         
  -7   5   9         59.16         59.42         2.58 o                         
  -6   5   9          6.96          5.60         0.82 o                         
  -5   5   9         29.03         28.27         1.22 o                         
  -4   5   9        157.79        152.19         2.53 o                         
  -3   5   9        708.79        720.29         7.41 o                         
  -2   5   9        321.74        285.93         4.80 o                         
  -1   5   9        497.30        472.63         5.10 o                         
   0   5   9         74.83         57.98         1.74 o                         
   1   5   9        496.88        461.97         5.13 o                         
   2   5   9        321.42        283.68         4.39 o                         
   3   5   9        708.77        706.49         6.60 o                         
   4   5   9        157.62        151.65         2.35 o                         
   5   5   9         29.01         28.29         1.18 o                         
   6   5   9          6.93          5.11         1.07 o                         
   7   5   9         59.14         59.38         1.90 o                         
   8   5   9          9.80         12.85         1.49 o                         
   9   5   9         12.54         15.69         1.72 o                         
  10   5   9         24.92         26.56         2.10 o                         
  -9   6   9          2.65          5.74         1.56 o                         
  -8   6   9         33.11         34.51         2.14 o                         
  -7   6   9         48.09         45.88         1.93 o                         
  -6   6   9         32.61         37.02         1.51 o                         
  -5   6   9         48.75         40.56         1.46 o                         
  -4   6   9        343.47        323.44         3.83 o                         
  -3   6   9        501.69        494.52         5.10 o                         
  -2   6   9        311.38        322.89         4.09 o                         
  -1   6   9        920.14        886.78         8.63 o                         
   0   6   9         68.52         56.01         1.86 o                         
   1   6   9        920.19        891.01         8.65 o                         
   2   6   9        311.55        328.50         4.12 o                         
   3   6   9        501.55        489.08         5.43 o                         
   4   6   9        343.57        326.23         4.08 o                         
   5   6   9         48.80         41.48         1.57 o                         
   6   6   9         32.62         38.03         1.85 o                         
   7   6   9         48.11         45.35         2.13 o                         
   8   6   9         33.01         35.53         1.63 o                         
   9   6   9          2.66          4.05         1.72 o                         
  -9   7   9          2.54         11.31         2.16 o                         
  -8   7   9         93.08         82.61         3.74 o                         
  -7   7   9         10.38         10.38         1.32 o                         
  -6   7   9          9.53          9.26         1.06 o                         
  -5   7   9        101.75        101.94         2.28 o                         
  -4   7   9        517.67        460.26         5.16 o                         
  -3   7   9        104.81         99.60         2.22 o                         
  -2   7   9        187.37        188.27         2.86 o                         
  -1   7   9         67.97         65.99         2.08 o                         
   0   7   9         23.37         14.15         1.24 o                         
   1   7   9         68.00         65.09         2.07 o                         
   2   7   9        187.26        182.59         3.13 o                         
   3   7   9        104.45         98.88         2.40 o                         
   4   7   9        518.01        473.01         5.42 o                         
   5   7   9        101.64        105.98         2.85 o                         
   6   7   9          9.56          7.85         0.99 o                         
   7   7   9         10.34          7.95         1.34 o                         
   8   7   9         93.05         79.30         2.82 o                         
   9   7   9          2.52          5.27         2.33 o                         
  -8   8   9          5.18          5.67         1.50 o                         
  -7   8   9        130.79        117.76         3.15 o                         
  -6   8   9         99.99        119.73         2.61 o                         
  -5   8   9         37.68         33.28         1.65 o                         
  -4   8   9        116.82        121.17         2.59 o                         
  -3   8   9        165.18        147.33         3.09 o                         
  -2   8   9          8.06          6.95         1.14 o                         
  -1   8   9        418.04        416.51         5.21 o                         
   0   8   9        181.78        178.01         3.23 o                         
   1   8   9        417.67        410.63         5.20 o                         
   2   8   9          7.96          6.77         1.90 o                         
   3   8   9        165.18        151.75         3.08 o                         
   4   8   9        116.63        124.34         2.76 o                         
   5   8   9         37.78         33.04         1.61 o                         
   6   8   9        100.12        121.38         2.82 o                         
   7   8   9        130.45        115.85         3.32 o                         
   8   8   9          5.14          5.42         1.54 o                         
  -7   9   9          9.24          7.70         1.27 o                         
  -6   9   9         12.43         17.21         1.54 o                         
  -5   9   9         16.37         12.69         1.45 o                         
  -4   9   9         88.70         85.59         2.52 o                         
  -3   9   9         23.36         21.94         1.66 o                         
  -2   9   9         24.97         22.05         1.55 o                         
  -1   9   9         11.11         18.39         1.60 o                         
   0   9   9          0.00         -0.04         1.35 o                         
   1   9   9         11.09         17.46         1.78 o                         
   2   9   9         25.07         23.02         1.89 o                         
   3   9   9         23.33         21.71         1.67 o                         
   4   9   9         88.65         86.78         2.99 o                         
   5   9   9         16.28         11.98         1.54 o                         
   6   9   9         12.44         15.07         1.65 o                         
   7   9   9          9.21          6.65         2.07 o                         
  -6  10   9         23.61         32.95         1.95 o                         
  -5  10   9         51.46         45.06         2.17 o                         
  -4  10   9         28.78         29.38         2.04 o                         
  -3  10   9         72.38         75.19         3.07 o                         
  -2  10   9         39.92         37.38         2.09 o                         
  -1  10   9         67.25         73.56         3.67 o                         
   0  10   9          8.24          9.60         2.06 o                         
   1  10   9         67.10         72.00         3.59 o                         
   2  10   9         39.87         34.17         2.42 o                         
   3  10   9         72.42         76.67         5.61 o                         
   4  10   9         28.92         34.48         2.36 o                         
   5  10   9         51.43         44.90         2.63 o                         
   6  10   9         23.59         31.44         2.13 o                         
  -4  11   9         10.62         15.06         2.33 o                         
  -3  11   9          2.73          8.38         2.93 o                         
  -2  11   9         47.10         44.44         3.75 o                         
  -1  11   9         25.53         30.86         3.60 o                         
   0  11   9        222.97        233.80         6.11 o                         
   1  11   9         25.52         38.06         3.54 o                         
   2  11   9         47.17         42.77         3.48 o                         
   3  11   9          2.71          6.85         2.20 o                         
   4  11   9         10.61         16.00         3.10 o                         
   0   0  10        492.05        492.23         8.03 o                         
   1   0  10       2947.24       3025.12        25.09 o                         
   2   0  10        392.47        397.01         4.15 o                         
   3   0  10         32.88         27.84         1.05 o                         
   4   0  10         39.64         47.48         1.34 o                         
   5   0  10         68.58         46.50         2.53 o                         
   6   0  10          4.17          8.64         1.08 o                         
   7   0  10          0.39          0.42         0.94 o                         
   8   0  10         37.34         56.89         2.11 o                         
   9   0  10         84.17         63.10         3.23 o                         
  10   0  10         21.43         18.11         1.54 o                         
  11   0  10         14.85         15.96         1.79 o                         
 -10   1  10         13.20         15.57         1.39 o                         
  -9   1  10        134.25        135.32         3.55 o                         
  -8   1  10         77.75         77.43         2.73 o                         
  -7   1  10         33.98         45.04         1.86 o                         
  -6   1  10        182.20        161.42         3.09 o                         
  -5   1  10        134.53        168.12         2.03 o                         
  -4   1  10        519.98        539.24         4.95 o                         
  -3   1  10       1529.39       1545.39        13.37 o                         
  -2   1  10       1531.88       1696.63        14.62 o                         
  -1   1  10       1418.11       1645.44        15.06 o                         
   0   1  10       3761.48       3812.23        31.45 o                         
   1   1  10       1416.06       1640.29        15.07 o                         
   2   1  10       1533.14       1723.32        14.63 o                         
   3   1  10       1530.45       1566.26        12.65 o                         
   4   1  10        521.02        537.15         5.21 o                         
   5   1  10        134.74        173.25         2.81 o                         
   6   1  10        182.15        164.23         2.52 o                         
   7   1  10         34.11         41.61         2.06 o                         
   8   1  10         77.87         81.62         2.76 o                         
   9   1  10        134.16        128.46         3.45 o                         
  10   1  10         13.17         10.25         1.42 o                         
 -10   2  10          6.43          6.04         1.46 o                         
  -9   2  10         19.38         21.07         1.55 o                         
  -8   2  10         81.14         88.50         3.03 o                         
  -7   2  10         23.40         14.81         2.08 o                         
  -6   2  10        565.82        532.20         6.73 o                         
  -5   2  10        263.98        262.18         2.89 o                         
  -4   2  10        295.13        320.48         3.35 o                         
  -3   2  10        279.95        292.04         3.80 o                         
  -2   2  10       1563.28       1644.66        14.11 o                         
  -1   2  10        546.83        603.24         8.07 o                         
   0   2  10       3661.40       3497.09        28.94 o                         
   1   2  10        546.49        605.88         6.29 o                         
   2   2  10       1560.87       1631.37        13.28 o                         
   3   2  10        280.08        290.11         3.17 o                         
   4   2  10        294.66        321.22         4.24 o                         
   5   2  10        264.10        265.67         3.77 o                         
   6   2  10        566.10        540.77         5.53 o                         
   7   2  10         23.44         10.84         1.28 o                         
   8   2  10         81.05         84.78         2.53 o                         
   9   2  10         19.29         14.05         1.50 o                         
  10   2  10          6.50          3.17         1.48 o                         
 -10   3  10         24.96         20.99         1.66 o                         
  -9   3  10          7.25          5.52         1.31 o                         
  -8   3  10          5.95         13.50         1.33 o                         
  -7   3  10        178.50        189.58         3.45 o                         
  -6   3  10        399.74        416.17         5.44 o                         
  -5   3  10         80.93         95.98         1.76 o                         
  -4   3  10        546.46        545.15         5.95 o                         
  -3   3  10        268.61        221.03         2.82 o                         
  -2   3  10       1699.68       1819.77        14.81 o                         
  -1   3  10        749.79        868.74        11.46 o                         
   0   3  10          0.56          4.97         0.90 o                         
   1   3  10        749.85        867.91         8.61 o                         
   2   3  10       1700.31       1831.81        14.80 o                         
   3   3  10        267.68        226.21         2.84 o                         
   4   3  10        547.22        566.58         5.26 o                         
   5   3  10         81.34         97.37         1.68 o                         
   6   3  10        399.19        408.92         4.86 o                         
   7   3  10        178.83        197.76         4.28 o                         
   8   3  10          5.97         10.57         1.88 o                         
   9   3  10          7.24          6.10         1.38 o                         
  10   3  10         24.99         21.79         1.70 o                         
 -10   4  10          2.28          4.38         1.87 o                         
  -9   4  10         37.28         43.99         2.41 o                         
  -8   4  10          1.32          1.89         1.16 o                         
  -7   4  10         71.29         70.50         2.45 o                         
  -6   4  10          4.75          5.97         0.74 o                         
  -5   4  10        434.61        411.56         4.46 o                         
  -4   4  10        432.95        394.34         4.07 o                         
  -3   4  10        323.80        358.63         5.14 o                         
  -2   4  10         46.09         37.82         2.35 o                         
  -1   4  10         31.02         43.04         1.55 o                         
   0   4  10       1420.28       1389.06        14.18 o                         
   1   4  10         30.94         41.44         1.52 o                         
   2   4  10         46.17         39.46         2.27 o                         
   3   4  10        322.87        356.75         4.63 o                         
   4   4  10        433.75        398.56         4.40 o                         
   5   4  10        435.52        413.40         4.27 o                         
   6   4  10          4.73          4.93         1.01 o                         
   7   4  10         71.18         70.96         1.95 o                         
   8   4  10          1.30          4.40         1.31 o                         
   9   4  10         37.43         42.89         2.26 o                         
  10   4  10          2.30          5.20         1.70 o                         
  -9   5  10         87.14         91.33         5.30 o                         
  -8   5  10          6.83          6.95         1.74 o                         
  -7   5  10         40.86         55.23         2.30 o                         
  -6   5  10         53.62         55.12         1.76 o                         
  -5   5  10        265.11        242.43         3.41 o                         
  -4   5  10        401.63        380.91         4.56 o                         
  -3   5  10        628.89        605.37         6.25 o                         
  -2   5  10        263.40        264.42         3.51 o                         
  -1   5  10        402.96        423.46         5.15 o                         
   0   5  10         14.79         14.95         1.08 o                         
   1   5  10        403.51        430.79         4.83 o                         
   2   5  10        264.14        261.11         3.31 o                         
   3   5  10        629.05        604.83         5.92 o                         
   4   5  10        401.80        388.25         4.20 o                         
   5   5  10        265.38        242.95         3.08 o                         
   6   5  10         53.73         57.56         1.99 o                         
   7   5  10         40.85         58.73         1.90 o                         
   8   5  10          6.86          8.66         1.43 o                         
   9   5  10         87.02         93.69         3.41 o                         
  -9   6  10          2.47          3.86         2.79 o                         
  -8   6  10          8.93         15.88         1.97 o                         
  -7   6  10         30.05         33.50         1.49 o                         
  -6   6  10         71.52         71.85         1.90 o                         
  -5   6  10         57.97         48.98         1.65 o                         
  -4   6  10          4.02          1.80         0.91 o                         
  -3   6  10          4.56          5.96         1.03 o                         
  -2   6  10        261.02        257.99         4.59 o                         
  -1   6  10         65.64         67.60         2.02 o                         
   0   6  10          3.99          6.90         1.03 o                         
   1   6  10         65.65         68.59         2.13 o                         
   2   6  10        261.28        261.36         3.63 o                         
   3   6  10          4.49          5.22         1.02 o                         
   4   6  10          3.97          2.92         1.23 o                         
   5   6  10         58.06         47.02         1.68 o                         
   6   6  10         71.27         72.97         2.50 o                         
   7   6  10         30.05         32.43         2.10 o                         
   8   6  10          8.94         14.92         1.49 o                         
   9   6  10          2.46          5.61         1.61 o                         
  -8   7  10          3.00          5.41         1.81 o                         
  -7   7  10         13.43         14.56         1.65 o                         
  -6   7  10        137.00        138.68         2.77 o                         
  -5   7  10         68.87         70.70         2.03 o                         
  -4   7  10        119.00        105.20         2.86 o                         
  -3   7  10         35.25         39.17         1.54 o                         
  -2   7  10        198.38        194.47         3.24 o                         
  -1   7  10        376.25        378.73         4.75 o                         
   0   7  10        130.63        122.78         2.63 o                         
   1   7  10        376.97        375.00         4.74 o                         
   2   7  10        198.55        188.49         3.22 o                         
   3   7  10         35.30         38.75         1.71 o                         
   4   7  10        119.26        107.87         2.85 o                         
   5   7  10         68.79         66.99         2.30 o                         
   6   7  10        137.55        136.93         2.86 o                         
   7   7  10         13.48         16.93         1.49 o                         
   8   7  10          2.97          2.93         1.69 o                         
  -8   8  10         11.77         13.78         1.95 o                         
  -7   8  10         37.43         51.91         1.80 o                         
  -6   8  10         44.82         45.94         1.82 o                         
  -5   8  10         32.02         32.10         1.64 o                         
  -4   8  10         75.92         87.58         2.29 o                         
  -3   8  10        344.57        364.51         4.71 o                         
  -2   8  10        103.86        103.38         3.08 o                         
  -1   8  10         35.96         45.46         2.10 o                         
   0   8  10         22.23         30.75         2.25 o                         
   1   8  10         35.97         47.43         2.65 o                         
   2   8  10        103.94        109.55         3.13 o                         
   3   8  10        344.85        360.96         4.88 o                         
   4   8  10         75.97         86.55         2.46 o                         
   5   8  10         32.17         29.66         1.59 o                         
   6   8  10         44.87         46.65         1.94 o                         
   7   8  10         37.39         50.57         2.65 o                         
   8   8  10         11.81         17.54         2.52 o                         
  -7   9  10         49.08         45.99         2.23 o                         
  -6   9  10         44.81         43.91         1.96 o                         
  -5   9  10         33.62         35.68         1.94 o                         
  -4   9  10          3.74          4.26         1.22 o                         
  -3   9  10         27.17         31.72         1.83 o                         
  -2   9  10         27.15         23.35         1.76 o                         
  -1   9  10        198.03        192.01         4.10 o                         
   0   9  10         38.06         37.73         2.22 o                         
   1   9  10        197.83        198.31         4.29 o                         
   2   9  10         27.16         22.03         1.89 o                         
   3   9  10         27.06         30.50         2.00 o                         
   4   9  10          3.75          3.66         1.45 o                         
   5   9  10         33.60         39.14         2.11 o                         
   6   9  10         44.76         43.08         2.57 o                         
   7   9  10         49.19         48.89         2.98 o                         
  -5  10  10         14.53         19.26         1.91 o                         
  -4  10  10         57.64         53.91         2.50 o                         
  -3  10  10         21.77         25.31         1.90 o                         
  -2  10  10         20.87         18.93         2.55 o                         
  -1  10  10          5.12          5.13         1.96 o                         
   0  10  10          4.96         10.89         2.75 o                         
   1  10  10          5.14          3.91         2.08 o                         
   2  10  10         20.73         21.35         2.24 o                         
   3  10  10         21.76         20.50         2.39 o                         
   4  10  10         57.73         55.41         3.30 o                         
   5  10  10         14.51         16.01         2.42 o                         
  -3  11  10         38.46         40.81         2.64 o                         
  -2  11  10         56.98         62.47         3.58 o                         
  -1  11  10          4.85          3.75         2.18 o                         
   0  11  10          1.62          6.81         2.99 o                         
   1  11  10          4.82          2.97         2.09 o                         
   2  11  10         57.09         61.37         3.81 o                         
   3  11  10         38.41         39.83         3.16 o                         
   1   0  11       3230.36       3255.87        27.03 o                         
   2   0  11          9.97          7.87         0.82 o                         
   3   0  11        108.97        129.05         2.20 o                         
   4   0  11       1002.77        981.96         8.84 o                         
   5   0  11        128.97        106.21         1.64 o                         
   6   0  11         55.73         36.99         1.44 o                         
   7   0  11         98.84         87.53         3.83 o                         
   8   0  11         26.29         37.18         1.78 o                         
   9   0  11          5.09          8.60         1.33 o                         
  10   0  11          5.78          1.55         1.25 o                         
 -10   1  11          0.69          2.39         1.54 o                         
  -9   1  11          7.77          5.96         1.31 o                         
  -8   1  11         16.87         31.00         1.76 o                         
  -7   1  11        185.93        184.32         3.69 o                         
  -6   1  11         20.21         22.52         1.13 o                         
  -5   1  11         11.92         14.83         0.80 o                         
  -4   1  11        268.08        288.65         3.32 o                         
  -3   1  11        352.65        354.05         3.88 o                         
  -2   1  11        738.06        747.93         7.08 o                         
  -1   1  11        163.76        199.82         2.88 o                         
   0   1  11        405.52        563.94         6.00 o                         
   1   1  11        163.88        203.29         4.77 o                         
   2   1  11        740.08        742.43         7.03 o                         
   3   1  11        352.29        354.84         3.95 o                         
   4   1  11        268.25        285.61         3.18 o                         
   5   1  11         11.98         15.31         0.96 o                         
   6   1  11         20.13         19.55         1.08 o                         
   7   1  11        185.49        191.54         3.80 o                         
   8   1  11         16.81         36.30         1.98 o                         
   9   1  11          7.78          7.23         1.35 o                         
  10   1  11          0.69          3.68         1.33 o                         
 -10   2  11         12.79         12.47         2.01 o                         
  -9   2  11         32.53         43.21         2.32 o                         
  -8   2  11          2.96          5.89         1.27 o                         
  -7   2  11        194.24        208.00         3.67 o                         
  -6   2  11         24.66         21.76         1.20 o                         
  -5   2  11         24.92         12.38         0.87 o                         
  -4   2  11        488.38        495.09         5.02 o                         
  -3   2  11        267.74        261.26         3.27 o                         
  -2   2  11        516.51        479.14         5.50 o                         
  -1   2  11        230.36        275.11         3.63 o                         
   0   2  11       2141.17       2283.89        19.43 o                         
   1   2  11        231.54        277.42         3.96 o                         
   2   2  11        516.66        483.53         5.03 o                         
   3   2  11        268.12        263.09         3.04 o                         
   4   2  11        488.51        491.03         4.80 o                         
   5   2  11         24.78         14.15         0.93 o                         
   6   2  11         24.87         22.62         1.21 o                         
   7   2  11        194.24        210.47         3.72 o                         
   8   2  11          2.96          5.77         1.38 o                         
   9   2  11         32.66         41.83         2.07 o                         
  10   2  11         12.81         10.60         1.66 o                         
 -10   3  11          6.41          6.29         2.81 o                         
  -9   3  11         10.78         13.25         1.53 o                         
  -8   3  11        101.47         97.72         2.84 o                         
  -7   3  11         40.33         37.42         2.56 o                         
  -6   3  11        107.49        130.14         2.09 o                         
  -5   3  11        125.15        121.69         2.55 o                         
  -4   3  11        436.93        417.25         4.22 o                         
  -3   3  11        879.41        886.33         7.76 o                         
  -2   3  11       1512.05       1499.85        15.47 o                         
  -1   3  11        454.58        487.96         6.78 o                         
   0   3  11        132.37        134.16         2.42 o                         
   1   3  11        454.25        490.12         4.83 o                         
   2   3  11       1513.64       1494.29        12.39 o                         
   3   3  11        878.20        883.75         7.85 o                         
   4   3  11        437.31        418.39         5.70 o                         
   5   3  11        124.86        121.55         2.00 o                         
   6   3  11        107.25        134.71         3.02 o                         
   7   3  11         40.16         39.07         1.48 o                         
   8   3  11        101.47         98.08         2.85 o                         
   9   3  11         10.72         11.54         1.55 o                         
  10   3  11          6.41          5.96         1.53 o                         
 -10   4  11          3.87          8.86         1.62 o                         
  -9   4  11         22.87         23.46         1.82 o                         
  -8   4  11         25.51         26.38         2.10 o                         
  -7   4  11         13.10         18.62         2.03 o                         
  -6   4  11        118.10        102.89         1.86 o                         
  -5   4  11        490.48        512.74         5.05 o                         
  -4   4  11        144.82        159.21         2.57 o                         
  -3   4  11        294.38        280.22         5.87 o                         
  -2   4  11        303.07        272.64         3.51 o                         
  -1   4  11        111.63        122.76         2.28 o                         
   0   4  11        180.48        147.36         2.47 o                         
   1   4  11        111.46        122.78         3.15 o                         
   2   4  11        303.01        277.33         3.52 o                         
   3   4  11        295.36        278.10         3.32 o                         
   4   4  11        144.93        159.56         3.10 o                         
   5   4  11        491.22        507.78         5.36 o                         
   6   4  11        117.83        103.20         2.42 o                         
   7   4  11         13.10         20.26         1.25 o                         
   8   4  11         25.46         31.36         1.88 o                         
   9   4  11         22.81         24.92         2.19 o                         
  10   4  11          3.86          9.76         1.60 o                         
  -9   5  11          4.33          5.56         1.64 o                         
  -8   5  11         66.74         61.48         2.90 o                         
  -7   5  11          5.20          2.72         1.15 o                         
  -6   5  11          9.87         11.23         1.03 o                         
  -5   5  11         46.07         50.99         1.90 o                         
  -4   5  11        130.83        119.48         2.38 o                         
  -3   5  11        129.55        150.82         2.62 o                         
  -2   5  11        318.00        305.69         3.88 o                         
  -1   5  11        278.71        298.39         3.86 o                         
   0   5  11        351.42        381.87         4.83 o                         
   1   5  11        277.93        303.46         3.87 o                         
   2   5  11        317.05        295.97         3.55 o                         
   3   5  11        129.25        143.78         2.71 o                         
   4   5  11        130.22        121.80         2.27 o                         
   5   5  11         46.18         52.42         1.61 o                         
   6   5  11          9.86         11.46         1.41 o                         
   7   5  11          5.19          2.93         1.07 o                         
   8   5  11         66.92         57.74         2.70 o                         
   9   5  11          4.29          9.84         1.78 o                         
  -9   6  11         33.96         39.35         3.10 o                         
  -8   6  11         63.63         69.17         3.41 o                         
  -7   6  11         27.36         27.18         1.57 o                         
  -6   6  11         40.41         36.54         1.50 o                         
  -5   6  11         76.52         81.44         2.16 o                         
  -4   6  11         90.53         83.91         2.23 o                         
  -3   6  11        367.83        357.70         4.45 o                         
  -2   6  11        242.06        228.75         3.44 o                         
  -1   6  11        196.03        204.76         3.20 o                         
   0   6  11         18.38         20.31         1.27 o                         
   1   6  11        195.63        203.06         3.21 o                         
   2   6  11        242.60        232.46         3.45 o                         
   3   6  11        367.49        349.18         4.44 o                         
   4   6  11         91.09         83.79         2.21 o                         
   5   6  11         76.64         84.97         2.19 o                         
   6   6  11         40.35         37.85         1.99 o                         
   7   6  11         27.17         27.40         2.06 o                         
   8   6  11         63.57         63.07         2.20 o                         
   9   6  11         33.94         43.91         2.91 o                         
  -8   7  11          1.55          2.54         1.95 o                         
  -7   7  11         60.34         59.66         2.13 o                         
  -6   7  11         14.82         15.80         1.35 o                         
  -5   7  11        217.04        196.58         3.30 o                         
  -4   7  11         16.53         21.31         1.60 o                         
  -3   7  11         30.33         26.44         1.62 o                         
  -2   7  11        551.05        562.30         6.85 o                         
  -1   7  11         58.77         67.74         2.20 o                         
   0   7  11        310.00        271.01         3.92 o                         
   1   7  11         58.66         66.47         2.22 o                         
   2   7  11        551.83        562.49         6.33 o                         
   3   7  11         30.18         24.95         1.52 o                         
   4   7  11         16.46         23.93         1.59 o                         
   5   7  11        217.04        201.34         3.31 o                         
   6   7  11         14.88         17.16         1.35 o                         
   7   7  11         60.33         61.09         2.58 o                         
   8   7  11          1.55          2.43         1.60 o                         
  -7   8  11         31.80         34.06         1.70 o                         
  -6   8  11         87.49         87.96         2.44 o                         
  -5   8  11          4.20          7.87         1.33 o                         
  -4   8  11        110.29         93.00         2.58 o                         
  -3   8  11         22.86         24.49         1.68 o                         
  -2   8  11         81.32         87.65         3.28 o                         
  -1   8  11        996.54        949.82        12.22 o                         
   0   8  11        167.97        181.52         3.77 o                         
   1   8  11        997.11        946.09        11.12 o                         
   2   8  11         81.09         84.02         2.71 o                         
   3   8  11         22.98         25.42         1.62 o                         
   4   8  11        110.38         90.77         2.59 o                         
   5   8  11          4.22          4.43         1.51 o                         
   6   8  11         87.38         94.33         2.68 o                         
   7   8  11         31.72         34.19         2.33 o                         
  -6   9  11         10.24         13.94         1.43 o                         
  -5   9  11         25.92         22.09         1.70 o                         
  -4   9  11         21.00         16.17         1.69 o                         
  -3   9  11         77.71         74.89         2.88 o                         
  -2   9  11        213.61        200.55         4.36 o                         
  -1   9  11        123.90        125.29         5.39 o                         
   0   9  11        329.46        341.94         6.22 o                         
   1   9  11        124.25        135.96         3.97 o                         
   2   9  11        213.18        196.50         4.68 o                         
   3   9  11         77.72         72.33         3.09 o                         
   4   9  11         21.05         20.21         1.97 o                         
   5   9  11         25.88         25.47         1.92 o                         
   6   9  11         10.28         12.04         1.50 o                         
  -5  10  11         34.64         39.33         2.28 o                         
  -4  10  11          5.68          9.26         1.84 o                         
  -3  10  11        134.25        136.45         5.32 o                         
  -2  10  11         15.39         23.38         5.61 o                         
  -1  10  11         48.33         49.83         3.57 o                         
   0  10  11         34.10         35.14         3.99 o                         
   1  10  11         48.48         46.43         4.89 o                         
   2  10  11         15.44         21.98         2.98 o                         
   3  10  11        134.42        135.87         6.81 o                         
   4  10  11          5.66          4.96         2.25 o                         
   5  10  11         34.60         38.07         2.65 o                         
  -3  11  11         17.86         25.84         3.67 o                         
  -2  11  11         20.34         22.21         2.61 o                         
  -1  11  11         10.40         11.73         2.42 o                         
   0  11  11        130.12        137.81         5.08 o                         
   1  11  11         10.40          9.36         2.25 o                         
   2  11  11         20.35         20.41         2.63 o                         
   3  11  11         17.95         30.62         2.94 o                         
   0   0  12       6835.52       7319.58        97.36 o                         
   1   0  12        179.28        257.01         3.35 o                         
   2   0  12          2.27          1.00         0.73 o                         
   3   0  12        312.89        340.65         4.58 o                         
   4   0  12          6.68          3.19         0.75 o                         
   5   0  12          8.86         11.86         0.88 o                         
   6   0  12        107.54         96.38         2.02 o                         
   7   0  12         69.72         49.57         2.07 o                         
   8   0  12         45.46         54.84         2.23 o                         
   9   0  12          9.64         14.98         1.60 o                         
  10   0  12          5.71         11.61         1.62 o                         
 -10   1  12         17.82         17.19         1.88 o                         
  -9   1  12         43.89         55.98         2.41 o                         
  -8   1  12        166.55        202.59         4.53 o                         
  -7   1  12         70.30         82.48         2.72 o                         
  -6   1  12        136.44        139.89         2.49 o                         
  -5   1  12        709.80        707.09         6.38 o                         
  -4   1  12         75.79         90.30         2.07 o                         
  -3   1  12        441.01        434.28         4.63 o                         
  -2   1  12        827.04        821.72         7.77 o                         
  -1   1  12        169.96        170.26         2.71 o                         
   0   1  12       1736.73       1960.11        20.63 o                         
   1   1  12        169.79        174.41         3.63 o                         
   2   1  12        826.39        831.70         7.94 o                         
   3   1  12        441.57        441.53         4.69 o                         
   4   1  12         75.83         90.47         2.16 o                         
   5   1  12        709.20        709.15         6.51 o                         
   6   1  12        136.56        137.39         2.62 o                         
   7   1  12         70.48         87.14         3.02 o                         
   8   1  12        166.94        200.30         3.95 o                         
   9   1  12         43.96         54.22         2.41 o                         
  10   1  12         17.85         14.05         1.57 o                         
 -10   2  12          4.37          9.63         2.05 o                         
  -9   2  12          0.04          3.77         1.31 o                         
  -8   2  12         62.46         75.24         2.63 o                         
  -7   2  12         60.58         68.74         2.53 o                         
  -6   2  12         65.87         83.98         1.91 o                         
  -5   2  12         35.05         34.18         1.18 o                         
  -4   2  12        113.43        105.93         1.89 o                         
  -3   2  12        406.19        391.08         4.36 o                         
  -2   2  12        995.84       1049.31        10.27 o                         
  -1   2  12        148.49        140.20         2.34 o                         
   0   2  12         54.26         37.66         1.40 o                         
   1   2  12        148.47        143.21         2.44 o                         
   2   2  12        995.30       1046.12         9.61 o                         
   3   2  12        406.30        394.51         4.21 o                         
   4   2  12        113.31        107.35         2.27 o                         
   5   2  12         35.06         37.10         1.26 o                         
   6   2  12         65.99         84.50         2.34 o                         
   7   2  12         60.49         66.63         1.80 o                         
   8   2  12         62.46         72.20         2.58 o                         
   9   2  12          0.03          0.90         1.34 o                         
  10   2  12          4.39         12.69         1.71 o                         
 -10   3  12          2.73          4.17         1.38 o                         
  -9   3  12          1.78          7.06         1.42 o                         
  -8   3  12        154.71        132.63         3.29 o                         
  -7   3  12         28.05         22.57         1.72 o                         
  -6   3  12         64.14         71.08         1.68 o                         
  -5   3  12         21.09         18.27         1.07 o                         
  -4   3  12         90.62         94.12         1.88 o                         
  -3   3  12        785.70        795.38         7.69 o                         
  -2   3  12         86.77        100.37         2.28 o                         
  -1   3  12       1375.45       1400.88        12.60 o                         
   0   3  12        558.49        634.49         6.40 o                         
   1   3  12       1376.09       1396.56        15.14 o                         
   2   3  12         86.71         99.13         2.03 o                         
   3   3  12        785.71        796.08         7.21 o                         
   4   3  12         90.75         93.02         1.88 o                         
   5   3  12         20.99         22.67         1.15 o                         
   6   3  12         64.35         72.90         2.11 o                         
   7   3  12         28.01         23.68         1.30 o                         
   8   3  12        154.30        128.74         4.80 o                         
   9   3  12          1.78          3.30         1.47 o                         
  10   3  12          2.75          4.23         2.28 o                         
  -9   4  12         19.65         20.60         1.73 o                         
  -8   4  12         10.32         17.49         1.78 o                         
  -7   4  12         97.90         95.19         4.60 o                         
  -6   4  12        364.19        405.20         4.24 o                         
  -5   4  12        162.63        167.39         2.69 o                         
  -4   4  12        116.10        103.27         3.21 o                         
  -3   4  12        259.54        258.18         3.45 o                         
  -2   4  12        264.77        281.00         3.63 o                         
  -1   4  12        221.36        227.04         3.20 o                         
   0   4  12        200.86        186.18         2.87 o                         
   1   4  12        221.40        228.50         3.40 o                         
   2   4  12        265.01        277.59         3.36 o                         
   3   4  12        259.94        254.02         3.43 o                         
   4   4  12        115.86        106.35         2.33 o                         
   5   4  12        162.83        161.34         2.65 o                         
   6   4  12        363.95        409.54         6.75 o                         
   7   4  12         98.05         99.72         2.35 o                         
   8   4  12         10.38         14.49         1.59 o                         
   9   4  12         19.72         18.12         1.86 o                         
  -9   5  12         61.74         63.50         6.87 o                         
  -8   5  12         14.60         23.49         2.08 o                         
  -7   5  12         66.60         60.92         1.95 o                         
  -6   5  12        221.10        210.30         3.06 o                         
  -5   5  12        119.17        117.93         2.40 o                         
  -4   5  12        476.73        456.89         5.20 o                         
  -3   5  12         55.76         60.45         2.06 o                         
  -2   5  12         29.01         36.59         1.53 o                         
  -1   5  12        311.59        296.29         3.89 o                         
   0   5  12          0.06          0.63         0.89 o                         
   1   5  12        311.08        295.07         3.52 o                         
   2   5  12         29.10         36.01         1.37 o                         
   3   5  12         56.37         56.67         1.74 o                         
   4   5  12        477.23        463.50         5.11 o                         
   5   5  12        119.23        123.36         2.29 o                         
   6   5  12        221.05        207.55         3.56 o                         
   7   5  12         66.65         62.23         2.10 o                         
   8   5  12         14.51         20.28         1.43 o                         
   9   5  12         61.65         63.90         2.89 o                         
  -9   6  12          4.63          8.09         2.11 o                         
  -8   6  12          4.27         11.49         2.77 o                         
  -7   6  12          4.51          5.64         1.00 o                         
  -6   6  12        286.51        277.93         4.21 o                         
  -5   6  12         43.40         55.42         1.90 o                         
  -4   6  12        380.17        367.61         4.61 o                         
  -3   6  12        116.37        119.80         2.61 o                         
  -2   6  12         89.50         95.88         2.38 o                         
  -1   6  12        257.76        259.24         3.72 o                         
   0   6  12          5.50          5.16         1.02 o                         
   1   6  12        257.71        258.84         3.70 o                         
   2   6  12         89.18         93.86         2.36 o                         
   3   6  12        116.37        120.54         2.60 o                         
   4   6  12        379.77        367.47         4.37 o                         
   5   6  12         43.13         56.06         1.82 o                         
   6   6  12        286.33        276.34         3.97 o                         
   7   6  12          4.50          4.21         1.22 o                         
   8   6  12          4.29          7.27         1.36 o                         
   9   6  12          4.63          8.48         2.11 o                         
  -8   7  12          8.64         12.79         2.42 o                         
  -7   7  12         46.63         49.24         1.97 o                         
  -6   7  12         81.27         80.80         2.39 o                         
  -5   7  12        155.33        153.89         3.12 o                         
  -4   7  12         56.64         61.41         2.28 o                         
  -3   7  12        446.90        458.78         9.10 o                         
  -2   7  12         77.41         77.50         3.29 o                         
  -1   7  12         47.64         46.08         1.86 o                         
   0   7  12         10.74         16.99         1.38 o                         
   1   7  12         47.90         45.76         1.86 o                         
   2   7  12         77.30         76.33         2.52 o                         
   3   7  12        447.09        469.21         5.66 o                         
   4   7  12         56.60         63.72         2.15 o                         
   5   7  12        155.72        152.21         2.96 o                         
   6   7  12         81.45         82.56         2.19 o                         
   7   7  12         46.81         46.02         2.43 o                         
   8   7  12          8.60          9.31         1.69 o                         
  -7   8  12          0.41          0.07         1.41 o                         
  -6   8  12          2.79          2.95         1.32 o                         
  -5   8  12         92.63         99.09         2.76 o                         
  -4   8  12         20.53         23.52         1.66 o                         
  -3   8  12        118.62         95.41         2.89 o                         
  -2   8  12        172.65        181.26         4.52 o                         
  -1   8  12        718.88        729.90         8.54 o                         
   0   8  12       1182.18       1170.43        12.37 o                         
   1   8  12        718.98        740.90         9.27 o                         
   2   8  12        172.45        183.11         4.44 o                         
   3   8  12        118.66         97.81         3.35 o                         
   4   8  12         20.53         21.49         1.66 o                         
   5   8  12         92.80         94.94         2.92 o                         
   6   8  12          2.75          4.86         1.47 o                         
   7   8  12          0.42          2.86         2.02 o                         
  -6   9  12          4.27          5.54         1.52 o                         
  -5   9  12         11.01         18.37         1.73 o                         
  -4   9  12          3.78          1.83         2.28 o                         
  -3   9  12         99.39         91.27         3.49 o                         
  -2   9  12          6.26          8.21         1.75 o                         
  -1   9  12         40.22         48.54         3.08 o                         
   0   9  12          0.31         -0.26         1.80 o                         
   1   9  12         40.49         50.47         2.69 o                         
   2   9  12          6.28         10.47         1.87 o                         
   3   9  12         99.18         97.57         3.66 o                         
   4   9  12          3.77          3.50         1.61 o                         
   5   9  12         10.99         19.94         2.68 o                         
   6   9  12          4.33          8.25         1.45 o                         
  -4  10  12          8.75          9.42         2.11 o                         
  -3  10  12         67.75         64.79         4.13 o                         
  -2  10  12         54.03         64.07         3.70 o                         
  -1  10  12        426.91        430.41         8.76 o                         
   0  10  12        111.88        108.84         6.24 o                         
   1  10  12        426.99        430.31         8.42 o                         
   2  10  12         54.10         62.63         3.57 o                         
   3  10  12         67.83         64.67         3.23 o                         
   4  10  12          8.71          9.84         1.83 o                         
  -2  11  12         25.09         30.58         2.95 o                         
  -1  11  12         27.00         30.45         2.94 o                         
   0  11  12         16.89         15.58         2.85 o                         
   1  11  12         26.89         32.89         3.02 o                         
   2  11  12         25.07         33.19         3.05 o                         
   1   0  13         41.93         40.01         1.43 o                         
   2   0  13        690.97        752.08         9.19 o                         
   3   0  13        104.56         76.14         1.81 o                         
   4   0  13         78.07         71.58         1.75 o                         
   5   0  13        237.60        233.84         2.90 o                         
   6   0  13         79.88         98.41         2.94 o                         
   7   0  13         14.82         35.58         1.95 o                         
   8   0  13        282.82        309.28         5.70 o                         
   9   0  13         38.84         43.40         2.21 o                         
  10   0  13         21.89         30.86         2.04 o                         
 -10   1  13          2.98          2.44         1.55 o                         
  -9   1  13        301.36        315.70         5.33 o                         
  -8   1  13         11.84         16.85         1.89 o                         
  -7   1  13        237.14        236.89         5.28 o                         
  -6   1  13         64.65         83.02         2.31 o                         
  -5   1  13          6.28          7.26         0.86 o                         
  -4   1  13        263.31        255.02         3.25 o                         
  -3   1  13       1091.13       1036.73         9.51 o                         
  -2   1  13        103.32        128.95         2.47 o                         
  -1   1  13         18.42         24.36         1.41 o                         
   0   1  13        254.64        233.51         3.79 o                         
   1   1  13         18.29         23.99         1.49 o                         
   2   1  13        102.70        127.01         2.65 o                         
   3   1  13       1092.76       1029.60         9.77 o                         
   4   1  13        262.82        252.53         3.31 o                         
   5   1  13          6.28          8.50         1.08 o                         
   6   1  13         64.41         78.39         2.11 o                         
   7   1  13        236.96        233.58         3.23 o                         
   8   1  13         11.92         11.14         1.63 o                         
   9   1  13        301.33        306.03         7.01 o                         
  10   1  13          2.99          3.61         1.38 o                         
 -10   2  13         23.68         35.69         2.41 o                         
  -9   2  13         13.99         12.55         1.53 o                         
  -8   2  13        208.28        230.31         4.39 o                         
  -7   2  13        251.84        281.83         4.82 o                         
  -6   2  13        164.29        145.85         2.78 o                         
  -5   2  13        255.69        267.85         3.24 o                         
  -4   2  13         15.71         21.76         1.22 o                         
  -3   2  13         55.54         72.34         2.12 o                         
  -2   2  13          1.56          5.14         0.92 o                         
  -1   2  13         88.80         71.57         1.87 o                         
   0   2  13       1901.56       1875.84        16.31 o                         
   1   2  13         88.79         74.43         1.91 o                         
   2   2  13          1.58          4.90         0.95 o                         
   3   2  13         55.42         68.33         1.70 o                         
   4   2  13         15.81         22.05         1.14 o                         
   5   2  13        254.95        267.32         3.45 o                         
   6   2  13        164.64        147.28         2.76 o                         
   7   2  13        251.80        280.85         3.72 o                         
   8   2  13        208.36        227.45         4.52 o                         
   9   2  13         13.90          7.48         1.71 o                         
  10   2  13         23.65         34.95         2.32 o                         
 -10   3  13         36.23         48.94         2.38 o                         
  -9   3  13          5.83          7.85         1.46 o                         
  -8   3  13          4.04          4.56         1.92 o                         
  -7   3  13        150.44        140.41         3.40 o                         
  -6   3  13         69.31         62.76         1.64 o                         
  -5   3  13        118.99        118.18         2.12 o                         
  -4   3  13        166.24        156.79         2.61 o                         
  -3   3  13        375.03        395.53         4.48 o                         
  -2   3  13        260.11        279.50         3.60 o                         
  -1   3  13        480.42        499.05         6.21 o                         
   0   3  13        262.38        354.19         4.22 o                         
   1   3  13        480.43        495.98         7.81 o                         
   2   3  13        260.16        274.60         3.38 o                         
   3   3  13        374.84        399.76         4.39 o                         
   4   3  13        165.66        160.23         2.47 o                         
   5   3  13        118.80        115.25         2.13 o                         
   6   3  13         69.23         63.96         2.67 o                         
   7   3  13        150.32        141.56         2.66 o                         
   8   3  13          4.02          3.15         1.55 o                         
   9   3  13          5.84          7.51         1.58 o                         
  10   3  13         36.17         53.85         2.82 o                         
  -9   4  13         14.54         10.02         1.63 o                         
  -8   4  13         54.68         50.01         2.64 o                         
  -7   4  13         90.41         89.02         5.59 o                         
  -6   4  13         51.52         59.70         1.66 o                         
  -5   4  13        434.48        457.25         4.84 o                         
  -4   4  13        469.34        428.51         4.56 o                         
  -3   4  13        173.62        163.40         2.75 o                         
  -2   4  13        134.86        142.67         2.58 o                         
  -1   4  13        640.54        685.43         6.98 o                         
   0   4  13         29.34         21.94         1.24 o                         
   1   4  13        640.85        683.88         6.85 o                         
   2   4  13        134.51        140.51         2.35 o                         
   3   4  13        173.77        164.44         2.57 o                         
   4   4  13        468.97        437.44         4.67 o                         
   5   4  13        435.44        448.47         4.80 o                         
   6   4  13         51.40         58.35         2.11 o                         
   7   4  13         90.18         85.67         2.44 o                         
   8   4  13         54.70         48.37         2.54 o                         
   9   4  13         14.55         11.47         2.75 o                         
  -9   5  13          0.61          3.17         1.91 o                         
  -8   5  13         16.68         20.01         2.06 o                         
  -7   5  13         59.69         69.67         1.95 o                         
  -6   5  13          5.69          3.46         1.04 o                         
  -5   5  13        106.27         91.17         2.24 o                         
  -4   5  13        361.93        340.70         4.40 o                         
  -3   5  13        214.28        223.72         3.41 o                         
  -2   5  13        527.53        523.50         5.83 o                         
  -1   5  13         64.45         58.49         1.95 o                         
   0   5  13        334.18        335.17         4.28 o                         
   1   5  13         64.68         57.39         1.66 o                         
   2   5  13        526.91        524.82         5.41 o                         
   3   5  13        214.16        228.35         3.17 o                         
   4   5  13        362.29        343.14         4.08 o                         
   5   5  13        106.17         90.67         2.13 o                         
   6   5  13          5.66          4.47         1.18 o                         
   7   5  13         59.71         72.66         2.77 o                         
   8   5  13         16.62         16.42         1.34 o                         
   9   5  13          0.59         -0.68         1.67 o                         
  -8   6  13         23.40         27.42         2.74 o                         
  -7   6  13         78.49         95.18         3.76 o                         
  -6   6  13         25.10         28.62         1.63 o                         
  -5   6  13         33.68         35.22         1.63 o                         
  -4   6  13         68.23         65.54         2.19 o                         
  -3   6  13        882.76        880.78         8.88 o                         
  -2   6  13        360.03        339.38         4.48 o                         
  -1   6  13        178.65        168.36         3.05 o                         
   0   6  13        142.63        143.58         2.81 o                         
   1   6  13        178.49        163.54         3.01 o                         
   2   6  13        360.12        338.22         4.48 o                         
   3   6  13        883.17        888.48         8.30 o                         
   4   6  13         68.26         67.56         2.41 o                         
   5   6  13         33.56         39.39         1.77 o                         
   6   6  13         25.09         28.14         1.49 o                         
   7   6  13         78.61         89.53         2.86 o                         
   8   6  13         23.28         23.48         2.35 o                         
  -8   7  13          0.09          2.54         4.40 o                         
  -7   7  13         50.95         55.88         2.07 o                         
  -6   7  13         15.38         20.41         1.48 o                         
  -5   7  13        130.81        134.53         3.02 o                         
  -4   7  13        276.21        270.86         4.08 o                         
  -3   7  13        175.03        168.43         3.43 o                         
  -2   7  13        166.15        180.86         3.53 o                         
  -1   7  13        254.94        257.30         4.32 o                         
   0   7  13        678.19        699.54         8.76 o                         
   1   7  13        254.74        261.61         4.75 o                         
   2   7  13        166.26        179.60         4.48 o                         
   3   7  13        174.73        171.69         3.23 o                         
   4   7  13        275.77        280.74         4.24 o                         
   5   7  13        130.69        142.84         2.86 o                         
   6   7  13         15.36         19.42         1.42 o                         
   7   7  13         50.86         59.46         3.60 o                         
   8   7  13          0.09          0.16         1.54 o                         
  -7   8  13          2.56          1.17         1.27 o                         
  -6   8  13         17.93         19.63         1.74 o                         
  -5   8  13          5.45          8.44         1.51 o                         
  -4   8  13         15.56         14.72         1.63 o                         
  -3   8  13         70.17         68.90         2.67 o                         
  -2   8  13        139.35        154.21         3.42 o                         
  -1   8  13        913.50        850.48         9.57 o                         
   0   8  13         57.57         57.44         3.45 o                         
   1   8  13        914.46        838.32        10.31 o                         
   2   8  13        139.37        147.21         5.02 o                         
   3   8  13         70.11         66.72         2.71 o                         
   4   8  13         15.55         14.40         1.63 o                         
   5   8  13          5.48         10.29         1.48 o                         
   6   8  13         17.90         18.16         1.78 o                         
   7   8  13          2.60          3.86         1.84 o                         
  -6   9  13         25.50         21.12         1.98 o                         
  -5   9  13          3.69          2.72         1.40 o                         
  -4   9  13        205.46        217.22         4.92 o                         
  -3   9  13         23.49         27.68         3.09 o                         
  -2   9  13        160.48        165.59         5.00 o                         
  -1   9  13        130.18        129.10         4.55 o                         
   0   9  13         41.51         43.28         2.97 o                         
   1   9  13        129.82        124.30         4.50 o                         
   2   9  13        160.45        169.81         4.44 o                         
   3   9  13         23.46         26.32         3.05 o                         
   4   9  13        205.53        223.95         7.62 o                         
   5   9  13          3.66          1.88         1.57 o                         
   6   9  13         25.45         19.88         1.85 o                         
  -4  10  13          1.01          2.38         1.93 o                         
  -3  10  13         55.10         62.40         3.91 o                         
  -2  10  13         19.47         17.35         2.70 o                         
  -1  10  13        180.17        199.49         5.70 o                         
   0  10  13         13.18         19.35         2.49 o                         
   1  10  13        180.06        190.36         6.52 o                         
   2  10  13         19.43         14.55         2.40 o                         
   3  10  13         54.98         64.59         3.61 o                         
   4  10  13          1.04          1.89         1.66 o                         
  -1  11  13          1.78          0.82         2.53 o                         
   0  11  13        117.51        111.89         4.84 o                         
   1  11  13          1.77          0.22         2.04 o                         
   0   0  14         82.77         68.46         2.51 o                         
   1   0  14         33.71         49.44         1.64 o                         
   2   0  14        140.31        167.66         2.74 o                         
   3   0  14        259.17        267.16         3.49 o                         
   4   0  14        282.12        295.12         3.66 o                         
   5   0  14        524.81        533.03         5.61 o                         
   6   0  14         31.39         33.67         1.46 o                         
   7   0  14          1.81         14.73         1.23 o                         
   8   0  14         75.62         60.53         2.61 o                         
   9   0  14         83.94         72.15         2.84 o                         
  10   0  14          0.67          3.15         1.51 o                         
 -10   1  14         29.78         36.86         2.51 o                         
  -9   1  14        101.08        110.15         4.62 o                         
  -8   1  14        102.83        114.83         3.30 o                         
  -7   1  14        267.15        244.13         3.84 o                         
  -6   1  14        173.74        156.91         2.35 o                         
  -5   1  14        169.87        156.07         2.44 o                         
  -4   1  14        746.36        757.59         7.37 o                         
  -3   1  14        448.30        439.99         4.85 o                         
  -2   1  14        265.03        273.45         3.77 o                         
  -1   1  14        409.10        411.33         4.62 o                         
   0   1  14         15.83          8.29         0.93 o                         
   1   1  14        409.35        406.18         4.93 o                         
   2   1  14        265.32        272.71         3.77 o                         
   3   1  14        448.56        431.15         5.20 o                         
   4   1  14        746.60        755.70         7.39 o                         
   5   1  14        169.49        155.27         2.58 o                         
   6   1  14        173.44        158.27         2.77 o                         
   7   1  14        267.21        251.94         3.72 o                         
   8   1  14        102.67        114.91         3.36 o                         
   9   1  14        101.02        103.72         3.26 o                         
  10   1  14         29.80         36.66         2.24 o                         
  -9   2  14         26.31         30.40         2.36 o                         
  -8   2  14         53.60         61.63         2.66 o                         
  -7   2  14        101.04         77.46         2.92 o                         
  -6   2  14        141.06        147.62         2.30 o                         
  -5   2  14        379.39        364.11         4.37 o                         
  -4   2  14        442.53        445.42         5.30 o                         
  -3   2  14          3.28          5.84         0.94 o                         
  -2   2  14         32.21         38.46         1.85 o                         
  -1   2  14        364.65        358.99         4.57 o                         
   0   2  14         51.95         38.98         1.48 o                         
   1   2  14        364.96        362.57         4.28 o                         
   2   2  14         32.13         40.19         1.71 o                         
   3   2  14          3.24          9.47         1.02 o                         
   4   2  14        442.90        442.26         4.66 o                         
   5   2  14        379.47        366.69         4.05 o                         
   6   2  14        141.22        147.54         3.29 o                         
   7   2  14        101.11         81.65         2.24 o                         
   8   2  14         53.72         62.35         2.75 o                         
   9   2  14         26.32         30.27         5.39 o                         
  -9   3  14          5.16          9.89         1.59 o                         
  -8   3  14         75.53         67.24         2.78 o                         
  -7   3  14         40.49         37.99         1.73 o                         
  -6   3  14        377.16        356.25         4.18 o                         
  -5   3  14       1195.25       1134.75         9.86 o                         
  -4   3  14        559.79        539.00         5.41 o                         
  -3   3  14        543.94        539.68         5.78 o                         
  -2   3  14        218.68        234.58         3.32 o                         
  -1   3  14         36.00         29.44         1.36 o                         
   0   3  14        389.64        319.84         4.01 o                         
   1   3  14         36.03         31.83         1.41 o                         
   2   3  14        218.25        236.73         3.11 o                         
   3   3  14        543.99        538.16         5.76 o                         
   4   3  14        559.62        547.75         5.49 o                         
   5   3  14       1196.18       1128.16         9.91 o                         
   6   3  14        377.12        363.38         4.83 o                         
   7   3  14         40.57         39.95         1.71 o                         
   8   3  14         75.50         60.50         3.19 o                         
   9   3  14          5.19         13.38         1.83 o                         
  -9   4  14          0.39          4.60         2.30 o                         
  -8   4  14         47.65         55.47         3.61 o                         
  -7   4  14         65.20         47.33         1.93 o                         
  -6   4  14        254.64        243.85         3.25 o                         
  -5   4  14         14.90         14.43         1.09 o                         
  -4   4  14        202.81        188.53         2.95 o                         
  -3   4  14        725.06        716.58         7.38 o                         
  -2   4  14         31.43         33.08         1.80 o                         
  -1   4  14        205.39        194.31         3.07 o                         
   0   4  14        851.66        886.54         8.06 o                         
   1   4  14        205.86        197.44         2.81 o                         
   2   4  14         31.38         30.08         1.41 o                         
   3   4  14        725.31        707.50         6.84 o                         
   4   4  14        202.20        189.44         2.91 o                         
   5   4  14         15.01         14.19         1.10 o                         
   6   4  14        254.85        243.93         3.92 o                         
   7   4  14         65.18         49.51         2.00 o                         
   8   4  14         47.88         50.30         1.98 o                         
   9   4  14          0.39          0.70         1.54 o                         
  -9   5  14          0.82         -0.98         1.86 o                         
  -8   5  14         17.73         15.77         2.89 o                         
  -7   5  14         15.36         20.99         1.56 o                         
  -6   5  14        293.34        265.11         3.42 o                         
  -5   5  14        209.69        193.38         3.39 o                         
  -4   5  14        103.06        117.14         2.57 o                         
  -3   5  14        228.74        239.08         3.62 o                         
  -2   5  14        304.08        301.76         4.09 o                         
  -1   5  14        204.29        210.03         3.32 o                         
   0   5  14        807.64        761.90         7.83 o                         
   1   5  14        204.39        206.40         2.95 o                         
   2   5  14        303.62        300.56         4.09 o                         
   3   5  14        228.89        246.30         3.36 o                         
   4   5  14        103.33        115.06         2.38 o                         
   5   5  14        209.69        194.14         2.98 o                         
   6   5  14        293.39        267.40         3.47 o                         
   7   5  14         15.47         21.52         1.96 o                         
   8   5  14         17.76         22.17         2.04 o                         
   9   5  14          0.84         -0.51         2.16 o                         
  -8   6  14         65.26         59.49         3.60 o                         
  -7   6  14         22.81         23.36         1.49 o                         
  -6   6  14         62.41         60.65         2.14 o                         
  -5   6  14         69.32         64.24         2.21 o                         
  -4   6  14         10.16         12.81         1.30 o                         
  -3   6  14        300.43        260.66         6.01 o                         
  -2   6  14        291.70        281.54         4.10 o                         
  -1   6  14        109.21        111.02         2.60 o                         
   0   6  14         51.50         49.69         1.88 o                         
   1   6  14        108.76        106.21         2.55 o                         
   2   6  14        292.13        286.03         4.09 o                         
   3   6  14        300.05        261.08         4.79 o                         
   4   6  14         10.16         14.92         1.23 o                         
   5   6  14         69.21         63.63         1.97 o                         
   6   6  14         62.43         63.68         2.01 o                         
   7   6  14         22.79         24.50         1.89 o                         
   8   6  14         65.36         58.16         2.68 o                         
  -7   7  14         10.02         15.55         1.66 o                         
  -6   7  14          9.16         16.35         1.45 o                         
  -5   7  14          9.63         15.34         1.48 o                         
  -4   7  14         38.06         40.57         1.95 o                         
  -3   7  14        163.37        155.25         3.49 o                         
  -2   7  14        105.95        123.86         3.35 o                         
  -1   7  14        471.87        474.45         6.77 o                         
   0   7  14        198.21        185.84         4.00 o                         
   1   7  14        472.01        482.46         6.79 o                         
   2   7  14        106.05        120.23         3.99 o                         
   3   7  14        163.22        157.64         3.17 o                         
   4   7  14         38.12         41.14         1.88 o                         
   5   7  14          9.65         15.21         1.67 o                         
   6   7  14          9.08         14.95         1.46 o                         
   7   7  14         10.04         14.53         2.02 o                         
  -6   8  14         17.63         20.90         1.81 o                         
  -5   8  14         17.79         13.65         1.77 o                         
  -4   8  14         11.82         13.28         1.70 o                         
  -3   8  14        193.21        180.19         3.99 o                         
  -2   8  14         34.33         39.53         2.24 o                         
  -1   8  14         35.73         39.95         2.34 o                         
   0   8  14        160.61        180.16         4.49 o                         
   1   8  14         35.86         43.17         2.55 o                         
   2   8  14         34.28         35.14         2.43 o                         
   3   8  14        192.78        183.17         4.44 o                         
   4   8  14         11.83         14.13         1.72 o                         
   5   8  14         17.76         15.35         1.69 o                         
   6   8  14         17.59         22.03         1.72 o                         
  -5   9  14          7.89          8.01         1.76 o                         
  -4   9  14         21.43         25.85         2.41 o                         
  -3   9  14          0.36          4.27         2.28 o                         
  -2   9  14         17.27         24.48         2.93 o                         
  -1   9  14         61.34         61.02         3.49 o                         
   0   9  14         76.17         86.36         4.14 o                         
   1   9  14         61.43         59.38         3.40 o                         
   2   9  14         17.14         26.42         2.66 o                         
   3   9  14          0.35          4.44         1.73 o                         
   4   9  14         21.32         21.34         2.18 o                         
   5   9  14          7.89          5.07         1.66 o                         
  -3  10  14          2.99          2.97         2.19 o                         
  -2  10  14         70.41         78.39         3.96 o                         
  -1  10  14        127.23        149.03         5.11 o                         
   0  10  14          0.00          0.84         2.06 o                         
   1  10  14        127.14        151.14         6.74 o                         
   2  10  14         70.20         77.04         4.44 o                         
   3  10  14          3.05          4.33         2.12 o                         
   1   0  15         91.39         81.58         1.99 o                         
   2   0  15        452.94        517.45         5.57 o                         
   3   0  15         43.30         44.28         1.56 o                         
   4   0  15         49.80         37.03         1.45 o                         
   5   0  15        113.33        149.72         2.44 o                         
   6   0  15         70.06         61.42         1.60 o                         
   7   0  15       1327.24       1280.07        11.91 o                         
   8   0  15         10.35          4.92         1.49 o                         
   9   0  15         13.40          2.84         1.46 o                         
  -9   1  15          7.68         10.56         1.62 o                         
  -8   1  15         22.05         26.19         2.16 o                         
  -7   1  15        311.96        285.96         3.88 o                         
  -6   1  15        691.05        663.46         6.07 o                         
  -5   1  15        267.17        262.02         3.48 o                         
  -4   1  15         59.46         66.96         2.11 o                         
  -3   1  15         66.77         66.98         2.02 o                         
  -2   1  15        210.64        201.95         3.04 o                         
  -1   1  15         46.89         64.75         2.53 o                         
   0   1  15         47.10         47.93         1.64 o                         
   1   1  15         47.20         63.96         2.03 o                         
   2   1  15        210.72        206.48         3.05 o                         
   3   1  15         66.84         60.22         1.86 o                         
   4   1  15         59.43         61.03         1.78 o                         
   5   1  15        267.57        260.27         4.56 o                         
   6   1  15        691.66        677.62         6.52 o                         
   7   1  15        312.02        283.98         3.90 o                         
   8   1  15         21.97         22.81         1.97 o                         
   9   1  15          7.69          6.26         1.80 o                         
  -9   2  15         72.31         72.05         3.83 o                         
  -8   2  15        139.96        146.24         3.71 o                         
  -7   2  15         58.12         72.29         2.12 o                         
  -6   2  15         29.49         31.85         1.30 o                         
  -5   2  15        265.50        298.96         3.67 o                         
  -4   2  15        217.89        233.25         3.32 o                         
  -3   2  15        626.28        628.78         6.50 o                         
  -2   2  15         66.06         73.11         2.05 o                         
  -1   2  15        328.85        332.88         4.14 o                         
   0   2  15        223.11        204.96         3.29 o                         
   1   2  15        328.94        331.89         4.41 o                         
   2   2  15         66.31         75.60         2.00 o                         
   3   2  15        625.92        623.80         6.13 o                         
   4   2  15        217.83        234.10         3.85 o                         
   5   2  15        265.45        303.86         3.72 o                         
   6   2  15         29.35         27.99         1.38 o                         
   7   2  15         58.25         71.43         2.15 o                         
   8   2  15        140.01        144.71         5.09 o                         
   9   2  15         72.28         62.89         2.87 o                         
  -9   3  15         16.77         15.67         1.89 o                         
  -8   3  15         94.10         91.33         3.15 o                         
  -7   3  15        188.41        185.99         3.12 o                         
  -6   3  15        151.08        157.07         2.80 o                         
  -5   3  15        134.43        139.63         2.42 o                         
  -4   3  15         80.12         84.08         1.99 o                         
  -3   3  15         26.29         33.96         1.51 o                         
  -2   3  15         89.72         91.66         2.35 o                         
  -1   3  15         87.00         85.69         2.14 o                         
   0   3  15         13.07         11.79         1.13 o                         
   1   3  15         87.25         85.21         2.13 o                         
   2   3  15         89.64         89.81         2.02 o                         
   3   3  15         26.40         36.77         1.57 o                         
   4   3  15         80.52         86.09         2.06 o                         
   5   3  15        134.35        134.83         2.44 o                         
   6   3  15        151.19        160.87         2.48 o                         
   7   3  15        188.38        184.11         3.60 o                         
   8   3  15         93.86         95.50         3.17 o                         
   9   3  15         16.80         18.49         1.89 o                         
  -9   4  15          5.31          8.67         1.90 o                         
  -8   4  15         61.45         60.42         3.08 o                         
  -7   4  15          3.29          7.88         0.92 o                         
  -6   4  15        193.66        199.84         3.82 o                         
  -5   4  15        162.92        168.86         2.82 o                         
  -4   4  15        369.33        354.80         4.12 o                         
  -3   4  15        281.31        278.07         3.88 o                         
  -2   4  15         28.69         28.60         1.47 o                         
  -1   4  15        295.81        305.08         4.04 o                         
   0   4  15         26.47         28.61         1.66 o                         
   1   4  15        295.60        292.14         3.67 o                         
   2   4  15         28.98         30.62         1.36 o                         
   3   4  15        281.67        281.27         3.62 o                         
   4   4  15        369.55        357.39         4.50 o                         
   5   4  15        162.97        163.67         2.76 o                         
   6   4  15        193.60        191.67         2.94 o                         
   7   4  15          3.33          4.82         1.19 o                         
   8   4  15         61.16         55.67         2.12 o                         
   9   4  15          5.31          4.68         1.92 o                         
  -8   5  15          6.59          1.42         2.55 o                         
  -7   5  15          0.18          1.03         0.90 o                         
  -6   5  15        274.59        283.67         3.80 o                         
  -5   5  15         71.64         73.78         2.19 o                         
  -4   5  15         39.95         42.44         1.76 o                         
  -3   5  15         15.40         14.14         1.32 o                         
  -2   5  15        243.95        262.51         3.83 o                         
  -1   5  15        361.91        334.31         4.43 o                         
   0   5  15         68.14         62.58         2.10 o                         
   1   5  15        362.71        330.51         4.01 o                         
   2   5  15        244.23        255.21         3.49 o                         
   3   5  15         15.48         15.29         1.21 o                         
   4   5  15         39.83         44.53         1.82 o                         
   5   5  15         71.79         73.40         2.23 o                         
   6   5  15        274.22        283.84         3.65 o                         
   7   5  15          0.17          1.83         1.18 o                         
   8   5  15          6.55          1.53         1.41 o                         
  -8   6  15         31.66         45.17         5.82 o                         
  -7   6  15        140.48        132.95         2.85 o                         
  -6   6  15          9.22         12.90         1.33 o                         
  -5   6  15          9.63          6.06         1.65 o                         
  -4   6  15         73.64         69.64         2.30 o                         
  -3   6  15         84.98         76.96         2.53 o                         
  -2   6  15        209.06        191.97         3.70 o                         
  -1   6  15         34.42         33.37         1.86 o                         
   0   6  15          4.26          4.50         1.24 o                         
   1   6  15         34.38         34.61         2.03 o                         
   2   6  15        209.14        193.30         3.05 o                         
   3   6  15         85.10         75.53         2.16 o                         
   4   6  15         73.56         70.89         2.12 o                         
   5   6  15          9.58          5.92         1.08 o                         
   6   6  15          9.16         12.38         1.31 o                         
   7   6  15        140.62        139.71         3.84 o                         
   8   6  15         31.64         40.78         2.41 o                         
  -7   7  15         46.93         55.61         2.24 o                         
  -6   7  15         18.63         13.54         1.57 o                         
  -5   7  15         64.04         65.49         2.57 o                         
  -4   7  15         66.74         68.85         2.50 o                         
  -3   7  15        173.74        167.06         3.55 o                         
  -2   7  15        222.19        202.08         3.84 o                         
  -1   7  15         33.40         39.88         3.07 o                         
   0   7  15         43.07         44.48         2.11 o                         
   1   7  15         33.40         39.14         2.44 o                         
   2   7  15        222.29        204.88         4.19 o                         
   3   7  15        173.90        169.85         3.40 o                         
   4   7  15         66.80         65.65         2.66 o                         
   5   7  15         63.71         65.52         2.56 o                         
   6   7  15         18.57         16.29         1.72 o                         
   7   7  15         47.00         52.61         3.10 o                         
  -6   8  15         24.10         24.27         2.67 o                         
  -5   8  15          3.05          4.50         1.40 o                         
  -4   8  15          4.97          4.20         1.51 o                         
  -3   8  15         53.81         57.85         2.69 o                         
  -2   8  15         52.99         49.77         2.74 o                         
  -1   8  15         21.09         15.99         2.24 o                         
   0   8  15        311.42        319.77         7.50 o                         
   1   8  15         21.04         18.35         2.01 o                         
   2   8  15         53.13         50.82         2.68 o                         
   3   8  15         53.89         56.22         4.19 o                         
   4   8  15          4.97          6.19         1.71 o                         
   5   8  15          3.08          4.53         1.71 o                         
   6   8  15         24.26         27.13         1.79 o                         
  -5   9  15          2.98          5.89         1.84 o                         
  -4   9  15          5.92         10.23         2.30 o                         
  -3   9  15          3.35          1.44         1.95 o                         
  -2   9  15         12.84         15.30         2.75 o                         
  -1   9  15         77.84         77.84         5.19 o                         
   0   9  15         76.72         68.63         4.69 o                         
   1   9  15         77.68         79.45         3.99 o                         
   2   9  15         12.82         12.57         2.28 o                         
   3   9  15          3.31          0.12         1.61 o                         
   4   9  15          5.95          5.92         1.75 o                         
   5   9  15          3.00          5.86         1.75 o                         
  -3  10  15          8.62          9.96         2.26 o                         
  -2  10  15          6.03          7.15         2.23 o                         
  -1  10  15          8.54          9.61         2.88 o                         
   0  10  15        167.43        166.87         6.50 o                         
   1  10  15          8.53          9.27         2.26 o                         
   2  10  15          6.00          7.95         2.19 o                         
   3  10  15          8.62         10.68         2.37 o                         
   0   0  16          5.70         12.46         2.21 o                         
   1   0  16          3.98         14.21         1.13 o                         
   2   0  16          2.74          1.88         0.92 o                         
   3   0  16        140.56        159.23         2.76 o                         
   4   0  16        440.23        460.82         5.20 o                         
   5   0  16         77.13         65.57         1.85 o                         
   6   0  16         23.73         18.01         1.31 o                         
   7   0  16         99.31        118.14         2.77 o                         
   8   0  16         29.43         32.30         2.15 o                         
   9   0  16        225.26        264.38         5.73 o                         
  -9   1  16          3.79          5.04         1.54 o                         
  -8   1  16        101.68        112.03         3.45 o                         
  -7   1  16        152.83        156.86         3.07 o                         
  -6   1  16        300.37        309.98         3.56 o                         
  -5   1  16        121.05        112.33         2.34 o                         
  -4   1  16        809.32        847.22         8.29 o                         
  -3   1  16        554.06        499.26         5.56 o                         
  -2   1  16        409.37        392.87         4.70 o                         
  -1   1  16        474.76        480.42         5.57 o                         
   0   1  16       2097.97       2200.46        19.17 o                         
   1   1  16        473.69        480.22         5.39 o                         
   2   1  16        410.00        394.93         4.69 o                         
   3   1  16        553.78        500.23         5.55 o                         
   4   1  16        808.76        832.99         7.82 o                         
   5   1  16        120.94        106.31         2.20 o                         
   6   1  16        300.38        303.72         3.66 o                         
   7   1  16        152.91        161.27         3.06 o                         
   8   1  16        101.78        102.31         3.41 o                         
   9   1  16          3.82          3.41         1.85 o                         
  -9   2  16         68.07         53.03         3.08 o                         
  -8   2  16         28.17         21.19         2.22 o                         
  -7   2  16        152.24        146.93         2.93 o                         
  -6   2  16         91.30        113.12         2.25 o                         
  -5   2  16          6.22          9.47         1.02 o                         
  -4   2  16        319.21        303.54         4.14 o                         
  -3   2  16        313.10        268.69         3.71 o                         
  -2   2  16         46.44         46.48         1.69 o                         
  -1   2  16        173.88        162.76         2.84 o                         
   0   2  16        251.90        243.89         3.74 o                         
   1   2  16        174.98        165.93         3.02 o                         
   2   2  16         46.67         52.93         1.82 o                         
   3   2  16        313.53        267.17         3.49 o                         
   4   2  16        319.22        307.85         3.82 o                         
   5   2  16          6.16          9.15         1.06 o                         
   6   2  16         91.54        112.96         2.19 o                         
   7   2  16        152.15        148.10         3.52 o                         
   8   2  16         28.13         23.72         1.76 o                         
   9   2  16         68.17         56.96         2.73 o                         
  -9   3  16         25.30         28.39         2.35 o                         
  -8   3  16         11.34         17.89         2.23 o                         
  -7   3  16         43.91         49.93         1.66 o                         
  -6   3  16        254.40        226.36         3.15 o                         
  -5   3  16        666.83        676.16         6.65 o                         
  -4   3  16        432.77        418.05         4.65 o                         
  -3   3  16         20.93          9.92         1.16 o                         
  -2   3  16          7.49         10.82         1.13 o                         
  -1   3  16         56.19         57.73         1.93 o                         
   0   3  16        500.91        510.71         5.75 o                         
   1   3  16         55.88         54.61         1.90 o                         
   2   3  16          7.36         11.08         1.05 o                         
   3   3  16         20.98         13.40         1.12 o                         
   4   3  16        432.90        418.45         4.71 o                         
   5   3  16        667.23        674.28         6.66 o                         
   6   3  16        254.08        226.20         3.28 o                         
   7   3  16         43.84         45.38         1.98 o                         
   8   3  16         11.35         15.78         1.37 o                         
   9   3  16         25.30         27.85         2.54 o                         
  -8   4  16         73.17         70.80         3.59 o                         
  -7   4  16         52.92         58.40         1.82 o                         
  -6   4  16         83.36         77.12         2.03 o                         
  -5   4  16         59.25         71.16         1.98 o                         
  -4   4  16         48.92         43.68         1.62 o                         
  -3   4  16        722.91        712.79         8.03 o                         
  -2   4  16        136.19        130.64         2.72 o                         
  -1   4  16        312.44        307.74         4.20 o                         
   0   4  16         46.64         44.61         1.56 o                         
   1   4  16        312.45        311.15         3.86 o                         
   2   4  16        135.93        134.10         2.50 o                         
   3   4  16        722.90        718.79         7.52 o                         
   4   4  16         49.19         45.96         1.70 o                         
   5   4  16         59.38         74.10         2.20 o                         
   6   4  16         83.48         78.76         2.00 o                         
   7   4  16         52.80         61.49         2.31 o                         
   8   4  16         73.32         75.88         3.12 o                         
  -8   5  16         42.27         42.70         3.95 o                         
  -7   5  16         92.97        106.55         2.96 o                         
  -6   5  16         87.15         82.45         2.32 o                         
  -5   5  16         15.12         17.30         1.37 o                         
  -4   5  16        279.09        262.19         4.01 o                         
  -3   5  16        405.40        384.43         5.04 o                         
  -2   5  16         94.15         88.14         2.60 o                         
  -1   5  16        114.19        120.44         2.69 o                         
   0   5  16         23.23         19.73         1.43 o                         
   1   5  16        113.93        117.59         2.99 o                         
   2   5  16         94.17         94.27         2.39 o                         
   3   5  16        405.76        389.90         4.62 o                         
   4   5  16        279.40        260.23         3.78 o                         
   5   5  16         15.02         14.81         1.27 o                         
   6   5  16         86.95         80.66         2.10 o                         
   7   5  16         92.93        108.69         3.45 o                         
   8   5  16         42.47         44.72         2.41 o                         
  -7   6  16         47.60         55.41         2.25 o                         
  -6   6  16         62.09         85.56         2.56 o                         
  -5   6  16         41.64         33.49         2.06 o                         
  -4   6  16        350.73        343.30         4.97 o                         
  -3   6  16        133.22        140.57         3.19 o                         
  -2   6  16        100.04         86.17         3.15 o                         
  -1   6  16        203.58        201.68         3.95 o                         
   0   6  16        151.49        148.69         3.60 o                         
   1   6  16        203.72        200.75         4.08 o                         
   2   6  16        100.05         83.09         2.48 o                         
   3   6  16        133.25        133.41         2.70 o                         
   4   6  16        350.88        335.82         4.47 o                         
   5   6  16         41.79         36.40         2.77 o                         
   6   6  16         62.25         82.35         2.72 o                         
   7   6  16         47.66         55.61         2.73 o                         
  -6   7  16         21.04         23.82         2.64 o                         
  -5   7  16         13.18         12.95         1.60 o                         
  -4   7  16          1.98          3.68         1.39 o                         
  -3   7  16         31.01         41.70         2.41 o                         
  -2   7  16         64.09         58.74         3.31 o                         
  -1   7  16         43.76         43.15         2.32 o                         
   0   7  16          2.91          2.47         1.40 o                         
   1   7  16         43.62         52.01         2.85 o                         
   2   7  16         64.12         62.73         3.27 o                         
   3   7  16         30.96         37.55         2.19 o                         
   4   7  16          1.97          2.29         1.43 o                         
   5   7  16         13.22         10.52         1.53 o                         
   6   7  16         21.09         26.48         1.78 o                         
  -5   8  16         30.75         32.94         2.18 o                         
  -4   8  16         47.44         45.43         2.57 o                         
  -3   8  16         20.16         18.58         2.17 o                         
  -2   8  16        149.30        149.78         4.81 o                         
  -1   8  16         83.54         93.42         4.06 o                         
   0   8  16          1.03         -1.48         1.82 o                         
   1   8  16         83.56         88.13         4.02 o                         
   2   8  16        149.16        150.51         4.26 o                         
   3   8  16         20.14         21.59         2.36 o                         
   4   8  16         47.27         42.96         2.63 o                         
   5   8  16         30.76         30.88         2.26 o                         
  -4   9  16         63.05         67.12         4.22 o                         
  -3   9  16         22.75         26.41         2.66 o                         
  -2   9  16          1.82          4.97         2.33 o                         
  -1   9  16          0.97          3.60         1.96 o                         
   0   9  16          7.80         10.28         2.17 o                         
   1   9  16          0.96         -0.11         1.84 o                         
   2   9  16          1.84          3.57         2.06 o                         
   3   9  16         22.75         25.16         2.62 o                         
   4   9  16         63.07         62.55         3.35 o                         
  -1  10  16         12.50         14.13         2.51 o                         
   0  10  16          4.82          7.61         2.26 o                         
   1  10  16         12.48         13.10         2.47 o                         
   1   0  17         14.11         14.95         1.21 o                         
   2   0  17        286.43        283.36         3.88 o                         
   3   0  17        573.97        606.63         6.52 o                         
   4   0  17        260.70        254.04         3.65 o                         
   5   0  17        405.22        431.97         5.00 o                         
   6   0  17        295.72        265.17         4.25 o                         
   7   0  17          3.72          5.73         1.33 o                         
   8   0  17        169.76        167.36         4.74 o                         
   9   0  17          1.48         -1.61         1.62 o                         
  -9   1  17         59.26         46.94         2.91 o                         
  -8   1  17          7.89          9.19         1.88 o                         
  -7   1  17        223.48        207.37         3.92 o                         
  -6   1  17        520.10        483.26         4.92 o                         
  -5   1  17        316.67        284.56         3.89 o                         
  -4   1  17        490.26        505.06         5.71 o                         
  -3   1  17        464.22        478.31         5.50 o                         
  -2   1  17        169.54        172.26         2.97 o                         
  -1   1  17       1155.88       1139.30        10.79 o                         
   0   1  17        224.75        251.06         3.63 o                         
   1   1  17       1156.46       1133.98        10.78 o                         
   2   1  17        170.01        173.40         2.99 o                         
   3   1  17        463.84        477.04         5.48 o                         
   4   1  17        490.12        511.67         5.72 o                         
   5   1  17        316.14        285.02         4.34 o                         
   6   1  17        520.27        478.09         5.41 o                         
   7   1  17        223.29        207.28         3.62 o                         
   8   1  17          7.84          7.87         1.64 o                         
   9   1  17         59.32         49.09         2.90 o                         
  -9   2  17         11.54         10.66         1.96 o                         
  -8   2  17         61.33         62.83         3.17 o                         
  -7   2  17        206.17        222.12         4.45 o                         
  -6   2  17         83.27         76.99         2.02 o                         
  -5   2  17        502.02        508.37         5.50 o                         
  -4   2  17         96.65         81.19         2.26 o                         
  -3   2  17        252.24        223.01         3.81 o                         
  -2   2  17        566.35        509.36         5.78 o                         
  -1   2  17        515.40        470.68         5.82 o                         
   0   2  17         33.80         38.71         1.64 o                         
   1   2  17        515.47        468.77         6.50 o                         
   2   2  17        567.20        513.66         6.18 o                         
   3   2  17        252.21        215.67         3.61 o                         
   4   2  17         96.57         78.07         2.10 o                         
   5   2  17        502.46        508.59         6.32 o                         
   6   2  17         83.46         73.31         2.03 o                         
   7   2  17        206.66        218.35         4.28 o                         
   8   2  17         61.28         59.75         2.06 o                         
   9   2  17         11.57         14.53         2.70 o                         
  -8   3  17         68.09         63.11         3.16 o                         
  -7   3  17        144.48        118.20         2.31 o                         
  -6   3  17         82.20         82.65         2.12 o                         
  -5   3  17        301.76        304.32         3.82 o                         
  -4   3  17         24.14         29.06         1.45 o                         
  -3   3  17        244.01        260.45         3.81 o                         
  -2   3  17        612.69        622.89         6.73 o                         
  -1   3  17        288.53        306.84         4.50 o                         
   0   3  17        122.11        114.77         2.57 o                         
   1   3  17        288.82        315.90         4.25 o                         
   2   3  17        612.60        613.81         6.28 o                         
   3   3  17        243.72        259.48         3.57 o                         
   4   3  17         24.24         27.42         1.43 o                         
   5   3  17        301.17        296.94         4.08 o                         
   6   3  17         82.21         83.75         2.07 o                         
   7   3  17        144.95        117.18         2.94 o                         
   8   3  17         68.27         62.78         2.76 o                         
  -8   4  17         28.98         35.67         2.53 o                         
  -7   4  17         59.80         50.01         1.91 o                         
  -6   4  17          2.17          0.48         1.04 o                         
  -5   4  17         23.42         32.37         1.48 o                         
  -4   4  17        279.19        245.34         3.51 o                         
  -3   4  17        208.07        191.17         2.97 o                         
  -2   4  17        194.31        181.02         3.24 o                         
  -1   4  17        194.41        195.58         3.34 o                         
   0   4  17        102.81        113.06         3.55 o                         
   1   4  17        194.26        189.82         3.00 o                         
   2   4  17        194.61        185.64         2.99 o                         
   3   4  17        207.90        191.69         3.55 o                         
   4   4  17        279.00        242.19         3.51 o                         
   5   4  17         23.53         37.52         1.65 o                         
   6   4  17          2.20          3.00         0.99 o                         
   7   4  17         59.85         51.85         2.34 o                         
   8   4  17         29.03         36.33         3.11 o                         
  -7   5  17          7.43          5.83         1.03 o                         
  -6   5  17          2.00          3.63         1.07 o                         
  -5   5  17         81.18         91.77         2.64 o                         
  -4   5  17         88.76         78.12         2.56 o                         
  -3   5  17         66.53         68.30         2.44 o                         
  -2   5  17        316.89        310.36         4.69 o                         
  -1   5  17        233.32        218.94         3.66 o                         
   0   5  17        153.79        158.07         3.80 o                         
   1   5  17        233.09        211.97         3.68 o                         
   2   5  17        316.37        306.10         4.87 o                         
   3   5  17         66.65         71.78         2.61 o                         
   4   5  17         88.55         80.40         2.26 o                         
   5   5  17         81.26         94.94         2.74 o                         
   6   5  17          1.99          6.20         1.57 o                         
   7   5  17          7.43          3.51         1.60 o                         
  -7   6  17          9.09          8.49         1.35 o                         
  -6   6  17         42.25         54.62         2.39 o                         
  -5   6  17         26.30         29.66         2.10 o                         
  -4   6  17          2.55          3.09         1.21 o                         
  -3   6  17        111.85        100.32         3.25 o                         
  -2   6  17        229.99        225.96         4.06 o                         
  -1   6  17         98.29        103.40         2.95 o                         
   0   6  17          9.78         10.01         1.45 o                         
   1   6  17         98.66        100.12         3.25 o                         
   2   6  17        229.94        222.28         3.83 o                         
   3   6  17        112.06        103.34         2.56 o                         
   4   6  17          2.52          1.42         1.17 o                         
   5   6  17         26.25         27.27         1.71 o                         
   6   6  17         42.21         51.54         2.57 o                         
   7   6  17          9.18          7.63         1.72 o                         
  -6   7  17          3.99          4.97         1.33 o                         
  -5   7  17         42.19         40.33         2.19 o                         
  -4   7  17        138.87        139.78         4.34 o                         
  -3   7  17        177.05        189.33         4.16 o                         
  -2   7  17         43.96         38.18         2.47 o                         
  -1   7  17         51.83         58.71         3.32 o                         
   0   7  17         59.51         60.95         3.34 o                         
   1   7  17         51.89         55.90         2.80 o                         
   2   7  17         43.90         41.58         2.53 o                         
   3   7  17        177.16        186.37         4.67 o                         
   4   7  17        139.05        135.57         3.91 o                         
   5   7  17         42.28         39.38         2.60 o                         
   6   7  17          3.95          6.75         1.79 o                         
  -5   8  17         11.19         14.46         1.86 o                         
  -4   8  17          9.73         16.61         2.32 o                         
  -3   8  17         46.97         56.95         3.59 o                         
  -2   8  17         22.32         25.85         3.04 o                         
  -1   8  17         38.52         45.95         4.53 o                         
   0   8  17          5.87          2.86         2.21 o                         
   1   8  17         38.42         34.43         4.80 o                         
   2   8  17         22.45         22.49         4.65 o                         
   3   8  17         47.14         57.01         3.20 o                         
   4   8  17          9.70         13.03         3.86 o                         
   5   8  17         11.25         11.59         2.76 o                         
  -3   9  17         21.84         21.04         2.60 o                         
  -2   9  17          4.97          3.52         2.05 o                         
  -1   9  17         35.26         41.19         3.72 o                         
   0   9  17         17.89         24.10         2.74 o                         
   1   9  17         35.31         36.67         3.05 o                         
   2   9  17          5.00          3.64         2.25 o                         
   3   9  17         21.87         22.29         2.60 o                         
   0   0  18        784.47        804.78        11.67 o                         
   1   0  18          4.66          9.46         1.17 o                         
   2   0  18         10.29          7.45         1.11 o                         
   3   0  18        932.10        914.00         9.08 o                         
   4   0  18       1584.47       1572.97        14.36 o                         
   5   0  18       1687.38       1700.43        14.51 o                         
   6   0  18        101.83        109.98         2.43 o                         
   7   0  18          4.21          0.76         1.12 o                         
   8   0  18         29.37         33.41         2.68 o                         
  -8   1  18         45.43         35.62         2.55 o                         
  -7   1  18          0.24          1.47         1.13 o                         
  -6   1  18         63.65         57.16         2.08 o                         
  -5   1  18        217.89        190.32         3.20 o                         
  -4   1  18         50.54         62.77         2.23 o                         
  -3   1  18        763.18        803.31         8.21 o                         
  -2   1  18        275.79        241.44         3.64 o                         
  -1   1  18        440.47        413.49         5.05 o                         
   0   1  18       1150.18       1021.19         9.97 o                         
   1   1  18        439.74        415.00         5.06 o                         
   2   1  18        275.59        241.12         3.65 o                         
   3   1  18        763.85        805.62         8.23 o                         
   4   1  18         50.58         62.56         2.14 o                         
   5   1  18        217.18        193.40         3.07 o                         
   6   1  18         63.71         60.35         2.19 o                         
   7   1  18          0.24          0.58         1.14 o                         
   8   1  18         45.58         37.95         2.15 o                         
  -8   2  18         29.99         29.21         3.95 o                         
  -7   2  18         86.32        100.20         3.38 o                         
  -6   2  18        122.37        119.75         3.08 o                         
  -5   2  18         34.57         34.65         1.59 o                         
  -4   2  18        240.82        221.49         3.71 o                         
  -3   2  18        163.96        164.65         4.06 o                         
  -2   2  18        651.43        656.02         7.55 o                         
  -1   2  18         59.20         64.38         2.11 o                         
   0   2  18         23.51         20.37         1.65 o                         
   1   2  18         59.06         64.85         2.12 o                         
   2   2  18        651.54        658.97         7.08 o                         
   3   2  18        163.71        166.72         3.05 o                         
   4   2  18        240.40        219.21         3.52 o                         
   5   2  18         34.44         36.45         1.59 o                         
   6   2  18        122.19        120.11         2.43 o                         
   7   2  18         86.47        105.71         2.84 o                         
   8   2  18         30.01         32.28         2.18 o                         
  -8   3  18          1.76          4.65         1.80 o                         
  -7   3  18        136.24        151.42         2.66 o                         
  -6   3  18        106.48        108.13         2.61 o                         
  -5   3  18        103.36        106.95         2.38 o                         
  -4   3  18        126.45        119.50         3.03 o                         
  -3   3  18         61.50         53.60         1.97 o                         
  -2   3  18        200.60        204.43         3.49 o                         
  -1   3  18        128.35        128.58         2.77 o                         
   0   3  18         86.02         63.63         2.29 o                         
   1   3  18        128.06        130.28         2.98 o                         
   2   3  18        199.82        203.44         3.23 o                         
   3   3  18         61.09         53.77         1.99 o                         
   4   3  18        126.40        118.20         2.51 o                         
   5   3  18        103.21        104.72         2.40 o                         
   6   3  18        106.39        102.16         2.32 o                         
   7   3  18        135.99        147.61         4.90 o                         
   8   3  18          1.76          6.03         1.66 o                         
  -8   4  18        148.82        140.23        11.89 o                         
  -7   4  18          5.45          8.14         1.18 o                         
  -6   4  18         13.44         12.38         1.38 o                         
  -5   4  18         70.53         79.90         2.24 o                         
  -4   4  18         16.60         19.42         1.27 o                         
  -3   4  18        153.26        130.29         2.68 o                         
  -2   4  18          7.56          6.79         1.40 o                         
  -1   4  18        285.65        271.30         4.41 o                         
   0   4  18       1607.76       1587.67        16.14 o                         
   1   4  18        285.63        280.53         5.32 o                         
   2   4  18          7.52          7.59         1.15 o                         
   3   4  18        153.50        132.71         2.83 o                         
   4   4  18         16.50         20.43         1.38 o                         
   5   4  18         70.50         77.65         2.21 o                         
   6   4  18         13.48         10.93         1.31 o                         
   7   4  18          5.43          3.60         1.72 o                         
   8   4  18        148.36        140.65         3.87 o                         
  -7   5  18         71.87         60.49         2.06 o                         
  -6   5  18         84.07         90.02         2.43 o                         
  -5   5  18         38.42         40.18         1.90 o                         
  -4   5  18          2.27          2.71         1.23 o                         
  -3   5  18          8.36         11.06         1.46 o                         
  -2   5  18         19.48         21.48         1.69 o                         
  -1   5  18          7.80          8.71         1.45 o                         
   0   5  18        556.82        565.13         7.07 o                         
   1   5  18          7.66          9.08         1.29 o                         
   2   5  18         19.46         20.08         1.55 o                         
   3   5  18          8.40          8.65         1.18 o                         
   4   5  18          2.25          4.26         1.35 o                         
   5   5  18         38.32         39.72         2.43 o                         
   6   5  18         84.24         90.59         2.87 o                         
   7   5  18         71.89         68.56         3.29 o                         
  -6   6  18          7.25          5.37         1.54 o                         
  -5   6  18         56.53         53.63         2.47 o                         
  -4   6  18         27.61         29.68         2.79 o                         
  -3   6  18          0.98          2.96         1.71 o                         
  -2   6  18        342.61        366.23         5.85 o                         
  -1   6  18         32.81         33.05         2.15 o                         
   0   6  18         43.77         38.34         3.07 o                         
   1   6  18         32.85         32.63         2.29 o                         
   2   6  18        342.98        364.46         5.59 o                         
   3   6  18          0.97          3.41         1.33 o                         
   4   6  18         27.57         28.64         1.77 o                         
   5   6  18         56.59         50.00         2.57 o                         
   6   6  18          7.30          6.50         1.37 o                         
  -5   7  18         42.40         35.82         2.42 o                         
  -4   7  18         45.75         43.82         3.25 o                         
  -3   7  18         17.85         20.37         2.72 o                         
  -2   7  18         93.84         84.13         3.96 o                         
  -1   7  18         18.81         18.93         2.43 o                         
   0   7  18         86.33         85.14         4.58 o                         
   1   7  18         18.96         21.71         2.45 o                         
   2   7  18         93.67         90.97         3.58 o                         
   3   7  18         17.83         17.77         3.11 o                         
   4   7  18         45.75         43.19         2.62 o                         
   5   7  18         42.36         37.77         2.36 o                         
  -4   8  18         73.26         82.68         3.93 o                         
  -3   8  18         13.44         14.52         2.67 o                         
  -2   8  18         47.83         43.97         3.88 o                         
  -1   8  18         22.86         18.36         2.51 o                         
   0   8  18         24.40         32.53         3.12 o                         
   1   8  18         22.88         23.18         2.54 o                         
   2   8  18         47.88         49.72         3.29 o                         
   3   8  18         13.33         13.14         2.05 o                         
   4   8  18         73.38         78.75         3.43 o                         
  -2   9  18         23.35         26.25         2.82 o                         
  -1   9  18          9.37          9.97         2.80 o                         
   0   9  18          2.24          7.98         2.26 o                         
   1   9  18          9.36          9.01         2.29 o                         
   2   9  18         23.20         23.69         2.71 o                         
   1   0  19        446.57        412.61         5.13 o                         
   2   0  19       1456.63       1406.99        13.16 o                         
   3   0  19        326.75        318.95         4.43 o                         
   4   0  19         90.54        124.43         2.93 o                         
   5   0  19          0.05          1.44         1.01 o                         
   6   0  19          2.34          0.48         1.05 o                         
   7   0  19         15.63         11.65         1.47 o                         
   8   0  19          1.56          1.51         1.43 o                         
  -8   1  19         10.91         14.46         1.41 o                         
  -7   1  19          2.32          4.61         1.31 o                         
  -6   1  19        109.79        113.68         2.63 o                         
  -5   1  19         96.28         96.02         2.45 o                         
  -4   1  19          9.77         14.47         1.34 o                         
  -3   1  19         83.63         88.74         2.48 o                         
  -2   1  19        283.60        274.26         4.08 o                         
  -1   1  19        238.98        233.56         3.67 o                         
   0   1  19          9.32         11.97         1.22 o                         
   1   1  19        238.50        235.44         3.65 o                         
   2   1  19        283.33        273.30         4.04 o                         
   3   1  19         83.47         84.67         2.59 o                         
   4   1  19          9.78         14.34         1.32 o                         
   5   1  19         96.29         99.30         2.37 o                         
   6   1  19        109.38        113.40         2.62 o                         
   7   1  19          2.29          2.91         1.32 o                         
   8   1  19         10.86         13.90         1.64 o                         
  -8   2  19          1.64          3.94         1.24 o                         
  -7   2  19         46.18         62.13         1.90 o                         
  -6   2  19         19.73         22.86         1.82 o                         
  -5   2  19         29.90         29.75         1.57 o                         
  -4   2  19        143.79        166.15         4.07 o                         
  -3   2  19        476.57        450.03         5.85 o                         
  -2   2  19        151.45        128.02         3.25 o                         
  -1   2  19          3.33          1.28         1.07 o                         
   0   2  19         82.99         87.52         2.43 o                         
   1   2  19          3.32          1.30         1.06 o                         
   2   2  19        151.65        130.24         3.19 o                         
   3   2  19        476.76        446.95         5.47 o                         
   4   2  19        144.16        167.05         2.95 o                         
   5   2  19         29.95         29.08         1.49 o                         
   6   2  19         19.68         20.71         1.53 o                         
   7   2  19         46.38         62.32         2.87 o                         
   8   2  19          1.62          3.22         1.44 o                         
  -8   3  19         29.18         29.21         2.33 o                         
  -7   3  19         36.67         43.62         1.81 o                         
  -6   3  19         38.15         25.49         1.46 o                         
  -5   3  19        260.44        276.49         4.06 o                         
  -4   3  19         35.13         33.42         1.57 o                         
  -3   3  19        247.02        224.22         3.92 o                         
  -2   3  19         90.12         88.84         2.66 o                         
  -1   3  19        313.61        296.84         4.42 o                         
   0   3  19         32.18         17.27         1.62 o                         
   1   3  19        313.96        293.58         5.66 o                         
   2   3  19         90.59         86.09         3.15 o                         
   3   3  19        247.46        223.86         3.45 o                         
   4   3  19         35.07         35.46         1.66 o                         
   5   3  19        260.57        288.53         5.65 o                         
   6   3  19         38.19         23.89         1.73 o                         
   7   3  19         36.65         39.65         3.38 o                         
   8   3  19         29.22         32.31         2.17 o                         
  -7   4  19          5.81          5.44         1.18 o                         
  -6   4  19         95.95         93.33         2.66 o                         
  -5   4  19        116.17        107.67         2.58 o                         
  -4   4  19         44.20         43.84         1.79 o                         
  -3   4  19         69.77         78.20         2.31 o                         
  -2   4  19         34.53         32.16         1.91 o                         
  -1   4  19        155.09        153.18         3.40 o                         
   0   4  19        235.35        208.75         3.91 o                         
   1   4  19        155.30        158.73         3.75 o                         
   2   4  19         34.45         33.84         2.02 o                         
   3   4  19         69.83         78.93         2.28 o                         
   4   4  19         44.21         43.01         1.86 o                         
   5   4  19        115.87        107.12         3.04 o                         
   6   4  19         95.86         95.29         3.02 o                         
   7   4  19          5.83          6.87         1.90 o                         
  -7   5  19          7.13          8.09         1.22 o                         
  -6   5  19         27.17         33.56         2.06 o                         
  -5   5  19         23.54         23.72         1.80 o                         
  -4   5  19         29.08         30.56         2.82 o                         
  -3   5  19         50.24         57.55         2.77 o                         
  -2   5  19        122.99        107.08         3.44 o                         
  -1   5  19        558.12        517.64         6.82 o                         
   0   5  19        293.38        301.49         4.86 o                         
   1   5  19        557.94        514.94         6.58 o                         
   2   5  19        122.96        112.10         3.15 o                         
   3   5  19         50.19         54.99         2.24 o                         
   4   5  19         29.15         30.56         1.80 o                         
   5   5  19         23.62         24.84         1.99 o                         
   6   5  19         27.19         31.85         1.80 o                         
   7   5  19          7.19          7.38         2.07 o                         
  -6   6  19         13.14         20.00         1.69 o                         
  -5   6  19          2.61          2.90         1.53 o                         
  -4   6  19         35.38         43.05         2.78 o                         
  -3   6  19        114.14        117.19         3.47 o                         
  -2   6  19         12.85         14.14         2.26 o                         
  -1   6  19         78.71         87.91         4.09 o                         
   0   6  19        288.65        261.97         6.14 o                         
   1   6  19         78.59         82.06         3.44 o                         
   2   6  19         12.86         13.70         1.56 o                         
   3   6  19        114.31        118.22         3.87 o                         
   4   6  19         35.35         45.70         2.31 o                         
   5   6  19          2.57          2.50         1.48 o                         
   6   6  19         13.11         17.56         1.54 o                         
  -5   7  19          9.19          6.61         1.74 o                         
  -4   7  19         20.43         15.25         2.25 o                         
  -3   7  19         73.60         74.61         3.91 o                         
  -2   7  19         31.06         30.56         3.16 o                         
  -1   7  19        239.01        250.73         7.55 o                         
   0   7  19         21.33         19.15         2.84 o                         
   1   7  19        238.68        245.62        15.93 o                         
   2   7  19         31.26         28.51         3.18 o                         
   3   7  19         73.54         73.75         3.45 o                         
   4   7  19         20.54         15.07         2.14 o                         
   5   7  19          9.23          7.87         1.61 o                         
  -3   8  19         62.95         62.85         3.65 o                         
  -2   8  19        130.06        129.64         4.78 o                         
  -1   8  19          9.35         12.97         2.35 o                         
   0   8  19          6.42         13.79         2.33 o                         
   1   8  19          9.33         12.25         2.40 o                         
   2   8  19        130.35        127.14         4.96 o                         
   3   8  19         62.78         59.52         3.59 o                         
   0   9  19          0.18          0.12         2.01 o                         
   0   0  20          8.96         18.10         2.49 o                         
   1   0  20         65.42         74.74         2.62 o                         
   2   0  20         32.69         42.86         1.99 o                         
   3   0  20        140.77        145.29         3.09 o                         
   4   0  20          0.35          0.21         1.07 o                         
   5   0  20          0.25          0.60         1.30 o                         
   6   0  20        151.21        141.48         2.97 o                         
   7   0  20          0.29         -0.10         1.41 o                         
   8   0  20          0.54          2.44         2.25 o                         
  -7   1  20         10.26         12.52         1.38 o                         
  -6   1  20         16.21          7.78         1.17 o                         
  -5   1  20         80.20         80.03         2.56 o                         
  -4   1  20          0.47          1.50         1.09 o                         
  -3   1  20       1034.94       1022.19        10.86 o                         
  -2   1  20         33.99         30.29         1.92 o                         
  -1   1  20        661.30        625.83        14.08 o                         
   0   1  20         14.03          7.19         1.27 o                         
   1   1  20        661.16        624.47         8.08 o                         
   2   1  20         34.03         29.30         2.82 o                         
   3   1  20       1035.48       1016.60        10.18 o                         
   4   1  20          0.48          2.11         1.10 o                         
   5   1  20         80.29         85.58         2.65 o                         
   6   1  20         16.31          9.38         1.25 o                         
   7   1  20         10.26         11.66         1.69 o                         
  -7   2  20         23.23         28.46         1.51 o                         
  -6   2  20         32.86         39.26         1.78 o                         
  -5   2  20         88.88        110.72         2.66 o                         
  -4   2  20        136.87        132.19         2.91 o                         
  -3   2  20         74.07         79.69         2.64 o                         
  -2   2  20        175.83        183.14         3.89 o                         
  -1   2  20        218.59        203.98         3.80 o                         
   0   2  20          4.87          4.75         1.40 o                         
   1   2  20        218.22        200.12         4.15 o                         
   2   2  20        176.05        179.58         3.60 o                         
   3   2  20         73.80         77.18         2.63 o                         
   4   2  20        136.82        139.76         2.77 o                         
   5   2  20         89.22        105.13         2.62 o                         
   6   2  20         32.92         41.47         1.97 o                         
   7   2  20         23.36         28.00         2.80 o                         
  -7   3  20          7.70          9.39         2.08 o                         
  -6   3  20          8.79         14.10         1.61 o                         
  -5   3  20         17.44         23.42         1.60 o                         
  -4   3  20          1.41          1.52         1.24 o                         
  -3   3  20         84.57         70.92         2.59 o                         
  -2   3  20          3.50          3.00         1.32 o                         
  -1   3  20       1755.82       1660.00        16.55 o                         
   0   3  20        133.13        117.98         3.05 o                         
   1   3  20       1756.41       1674.44        19.63 o                         
   2   3  20          3.47          4.66         1.24 o                         
   3   3  20         84.42         73.75         2.34 o                         
   4   3  20          1.46          0.04         1.13 o                         
   5   3  20         17.39         21.04         1.85 o                         
   6   3  20          8.85         11.42         1.42 o                         
   7   3  20          7.71          6.98         2.68 o                         
  -7   4  20          1.03          2.39         1.12 o                         
  -6   4  20          6.09          3.49         1.30 o                         
  -5   4  20         38.11         32.88         1.76 o                         
  -4   4  20         26.81         25.51         1.61 o                         
  -3   4  20          4.49          4.66         1.21 o                         
  -2   4  20          9.40          8.21         1.43 o                         
  -1   4  20          9.51         13.73         1.66 o                         
   0   4  20        184.77        200.16         3.92 o                         
   1   4  20          9.51         14.23         1.45 o                         
   2   4  20          9.35          9.73         1.51 o                         
   3   4  20          4.50          2.50         1.26 o                         
   4   4  20         26.83         25.71         1.72 o                         
   5   4  20         38.20         34.21         1.88 o                         
   6   4  20          6.14          5.17         1.24 o                         
   7   4  20          1.04          1.09         1.72 o                         
  -6   5  20         23.45         21.73         1.72 o                         
  -5   5  20          5.58         10.04         1.50 o                         
  -4   5  20         31.37         32.17         2.14 o                         
  -3   5  20        113.10        120.68         3.47 o                         
  -2   5  20         23.59         21.13         2.24 o                         
  -1   5  20        477.10        467.67         8.51 o                         
   0   5  20        271.60        290.22         6.48 o                         
   1   5  20        476.63        464.99         7.17 o                         
   2   5  20         23.64         20.12         1.84 o                         
   3   5  20        113.08        123.95         3.73 o                         
   4   5  20         31.41         31.94         2.01 o                         
   5   5  20          5.61          7.10         1.49 o                         
   6   5  20         23.46         23.54         1.65 o                         
  -5   6  20         11.29         12.45         1.68 o                         
  -4   6  20         41.88         39.14         2.93 o                         
  -3   6  20        140.10        133.99         4.69 o                         
  -2   6  20         76.53         75.08         4.06 o                         
  -1   6  20         46.29         46.52         3.03 o                         
   0   6  20         58.13         61.19         3.42 o                         
   1   6  20         46.41         42.78         2.99 o                         
   2   6  20         76.40         74.08         2.83 o                         
   3   6  20        140.06        137.54         3.81 o                         
   4   6  20         41.88         39.36         2.25 o                         
   5   6  20         11.27         10.22         1.57 o                         
  -4   7  20         14.75         17.95         2.86 o                         
  -3   7  20        117.72        130.51         6.12 o                         
  -2   7  20          9.31         12.06         2.42 o                         
  -1   7  20         28.69         29.00         2.75 o                         
   0   7  20          2.69         -0.53         1.80 o                         
   1   7  20         28.60         27.08         2.72 o                         
   2   7  20          9.25         14.11         2.35 o                         
   3   7  20        117.64        120.66         4.68 o                         
   4   7  20         14.77         17.85         2.05 o                         
  -2   8  20         12.89         17.70         2.55 o                         
  -1   8  20          6.59          6.12         2.47 o                         
   0   8  20         24.04         19.28         2.61 o                         
   1   8  20          6.53          5.07         2.37 o                         
   2   8  20         12.86         14.60         3.19 o                         
   1   0  21          2.10          5.14         1.39 o                         
   2   0  21        265.85        211.11         3.92 o                         
   3   0  21        136.86        125.88         3.11 o                         
   4   0  21        109.22        106.75         3.14 o                         
   5   0  21          2.65          8.54         1.40 o                         
   6   0  21          2.88          3.22         1.24 o                         
   7   0  21          7.11         13.08         1.86 o                         
  -7   1  21         14.49         13.28         1.27 o                         
  -6   1  21          8.70         15.02         1.44 o                         
  -5   1  21          1.47          4.17         1.30 o                         
  -4   1  21         47.40         42.75         2.25 o                         
  -3   1  21        174.02        186.57         3.67 o                         
  -2   1  21         93.76         75.59         2.62 o                         
  -1   1  21        107.53        106.95         2.96 o                         
   0   1  21          8.94          7.10         1.44 o                         
   1   1  21        107.55        101.68         3.19 o                         
   2   1  21         94.17         72.09         2.60 o                         
   3   1  21        174.23        187.53         3.87 o                         
   4   1  21         47.32         44.03         2.07 o                         
   5   1  21          1.47          1.46         1.28 o                         
   6   1  21          8.68         14.78         1.51 o                         
   7   1  21         14.54         12.29         2.22 o                         
  -7   2  21          2.45          2.80         1.12 o                         
  -6   2  21         31.46         35.47         1.79 o                         
  -5   2  21         28.38         35.86         1.88 o                         
  -4   2  21        106.48        109.20         3.21 o                         
  -3   2  21         90.38         88.54         2.75 o                         
  -2   2  21         99.30        114.26         3.91 o                         
  -1   2  21         50.11         44.85         2.10 o                         
   0   2  21          0.74          1.27         1.33 o                         
   1   2  21         50.05         46.69         2.33 o                         
   2   2  21         99.02        118.84         3.43 o                         
   3   2  21         90.30         80.69         2.73 o                         
   4   2  21        106.48        113.64         2.97 o                         
   5   2  21         28.36         35.32         1.87 o                         
   6   2  21         31.43         34.39         1.89 o                         
   7   2  21          2.45         -0.89         1.60 o                         
  -6   3  21         12.12          9.39         1.38 o                         
  -5   3  21         52.97         50.70         2.30 o                         
  -4   3  21        110.26         96.37         3.05 o                         
  -3   3  21        111.76        103.51         3.15 o                         
  -2   3  21         75.47         84.53         3.50 o                         
  -1   3  21        196.01        195.35         4.23 o                         
   0   3  21         14.26         18.97         1.82 o                         
   1   3  21        196.12        212.51         4.52 o                         
   2   3  21         75.70         83.92         2.71 o                         
   3   3  21        111.80        104.23         3.22 o                         
   4   3  21        110.17         94.36         2.82 o                         
   5   3  21         52.94         50.59         2.19 o                         
   6   3  21         12.10         12.92         1.54 o                         
  -6   4  21         81.80         90.71         2.59 o                         
  -5   4  21          9.89         10.83         1.31 o                         
  -4   4  21        167.82        166.83         3.44 o                         
  -3   4  21          8.91          7.83         1.60 o                         
  -2   4  21        268.58        248.49         5.22 o                         
  -1   4  21          4.24          3.80         1.88 o                         
   0   4  21          1.12          0.69         2.04 o                         
   1   4  21          4.30          4.96         1.38 o                         
   2   4  21        268.54        241.51         4.58 o                         
   3   4  21          8.88          9.20         1.73 o                         
   4   4  21        167.91        172.29         3.87 o                         
   5   4  21          9.91          9.34         1.47 o                         
   6   4  21         81.75         84.17         2.72 o                         
  -5   5  21         40.43         46.02         2.52 o                         
  -4   5  21          5.06          4.46         1.66 o                         
  -3   5  21          9.13          9.94         2.18 o                         
  -2   5  21        345.01        338.68         7.09 o                         
  -1   5  21        244.49        228.88         7.15 o                         
   0   5  21         19.06         18.74         2.40 o                         
   1   5  21        244.80        219.10         6.17 o                         
   2   5  21        344.44        330.30         5.53 o                         
   3   5  21          9.16          7.21         1.71 o                         
   4   5  21          5.06          4.77         1.43 o                         
   5   5  21         40.61         49.64         2.36 o                         
  -4   6  21         23.04         20.36         2.45 o                         
  -3   6  21         57.81         57.55         4.01 o                         
  -2   6  21         34.27         34.62         2.99 o                         
  -1   6  21        113.95        110.95         5.95 o                         
   0   6  21          0.77          5.37         2.15 o                         
   1   6  21        114.06        117.13         4.48 o                         
   2   6  21         34.34         33.27         2.20 o                         
   3   6  21         57.93         50.82         2.42 o                         
   4   6  21         23.09         22.04         1.86 o                         
  -3   7  21         92.95         91.70         4.35 o                         
  -2   7  21         12.79         18.41         2.47 o                         
  -1   7  21          6.51          3.03         2.27 o                         
   0   7  21          8.09          9.12         2.25 o                         
   1   7  21          6.48          5.04         2.13 o                         
   2   7  21         12.91         12.53         2.74 o                         
   3   7  21         93.31         94.21         4.31 o                         
   0   8  21          3.56          6.43         2.64 o                         
   0   0  22         94.99         78.34         4.21 o                         
   1   0  22          6.84          6.57         1.49 o                         
   2   0  22         31.29         42.27         2.26 o                         
   3   0  22          8.29         11.73         2.20 o                         
   4   0  22         20.70         18.44         1.73 o                         
   5   0  22         51.08         37.83         2.11 o                         
   6   0  22         28.42         29.74         1.92 o                         
  -6   1  22          9.54         12.66         1.41 o                         
  -5   1  22          4.67          7.60         1.46 o                         
  -4   1  22          5.78          6.25         1.45 o                         
  -3   1  22         72.60         70.98         2.83 o                         
  -2   1  22        168.41        174.81         4.68 o                         
  -1   1  22        330.47        306.59         5.44 o                         
   0   1  22        598.00        536.88         8.64 o                         
   1   1  22        330.23        303.67         5.76 o                         
   2   1  22        168.45        173.61         4.50 o                         
   3   1  22         72.68         64.28         2.72 o                         
   4   1  22          5.77          6.20         1.45 o                         
   5   1  22          4.67          4.81         1.40 o                         
   6   1  22          9.45         13.87         2.06 o                         
  -6   2  22          7.83         13.15         1.40 o                         
  -5   2  22         37.00         37.50         2.01 o                         
  -4   2  22         19.81         29.83         1.94 o                         
  -3   2  22         80.73         77.96         2.95 o                         
  -2   2  22        125.54        116.15         3.92 o                         
  -1   2  22         13.88         13.06         2.12 o                         
   0   2  22         18.36         27.47         2.40 o                         
   1   2  22         13.83         14.33         1.89 o                         
   2   2  22        125.63        112.63         3.71 o                         
   3   2  22         80.59         80.11         3.71 o                         
   4   2  22         19.83         25.40         1.78 o                         
   5   2  22         36.86         36.88         1.98 o                         
   6   2  22          7.86          9.60         1.47 o                         
  -6   3  22         10.04         11.36         1.57 o                         
  -5   3  22         19.93         21.36         1.62 o                         
  -4   3  22         63.31         74.60         3.12 o                         
  -3   3  22        195.63        190.93         4.59 o                         
  -2   3  22        205.08        206.34         4.80 o                         
  -1   3  22         50.28         41.60         2.85 o                         
   0   3  22         31.57         34.29         3.77 o                         
   1   3  22         50.52         45.84         2.65 o                         
   2   3  22        205.17        207.41         4.28 o                         
   3   3  22        195.67        190.13         4.08 o                         
   4   3  22         63.35         69.92         2.82 o                         
   5   3  22         19.79         21.12         1.82 o                         
   6   3  22         10.00         13.30         1.56 o                         
  -5   4  22          6.63          9.20         1.37 o                         
  -4   4  22         63.45         66.15         3.42 o                         
  -3   4  22         47.24         60.28         3.18 o                         
  -2   4  22         67.76         71.77         3.61 o                         
  -1   4  22         28.38         23.69         2.52 o                         
   0   4  22        121.67        134.52         4.63 o                         
   1   4  22         28.30         17.90         2.16 o                         
   2   4  22         67.82         70.20         3.03 o                         
   3   4  22         47.22         54.93         2.73 o                         
   4   4  22         63.50         65.60         3.08 o                         
   5   4  22          6.55          7.11         1.71 o                         
  -5   5  22         40.31         52.59         2.75 o                         
  -4   5  22          3.82          2.28         1.84 o                         
  -3   5  22         62.98         84.26         4.00 o                         
  -2   5  22         27.34         29.38         2.77 o                         
  -1   5  22         96.17         99.66         6.31 o                         
   0   5  22         43.91         53.41         3.44 o                         
   1   5  22         96.15         93.78         3.36 o                         
   2   5  22         27.28         25.05         2.14 o                         
   3   5  22         62.97         83.65         3.09 o                         
   4   5  22          3.84          1.35         1.40 o                         
   5   5  22         40.31         52.39         2.55 o                         
  -4   6  22          0.03          2.36         2.53 o                         
  -3   6  22         15.29         20.07         2.55 o                         
  -2   6  22         12.12         14.44         2.76 o                         
  -1   6  22         58.18         56.21         3.44 o                         
   0   6  22        101.10        103.40         4.41 o                         
   1   6  22         58.03         52.31         3.39 o                         
   2   6  22         12.13         12.44         2.05 o                         
   3   6  22         15.34         19.98         2.09 o                         
   4   6  22          0.03          3.66         1.53 o                         
  -2   7  22         18.70         27.35         2.78 o                         
  -1   7  22          7.18          6.95         2.22 o                         
   0   7  22         24.58         24.87         2.76 o                         
   1   7  22          7.28          4.97         2.18 o                         
   2   7  22         18.61         24.88         2.73 o                         
   1   0  23         72.96         68.61         3.47 o                         
   2   0  23        393.67        378.26         6.66 o                         
   3   0  23         11.90          7.42         1.68 o                         
   4   0  23         85.76         76.81         4.25 o                         
   5   0  23          0.26         -1.51         1.47 o                         
   6   0  23        106.90        119.11         3.34 o                         
  -6   1  23         43.87         45.50         2.10 o                         
  -5   1  23          9.27         12.84         1.64 o                         
  -4   1  23          1.66          1.97         1.55 o                         
  -3   1  23         68.49         69.51         3.12 o                         
  -2   1  23        193.95        179.23         4.56 o                         
  -1   1  23        105.69        105.02         5.22 o                         
   0   1  23        461.23        457.57         8.44 o                         
   1   1  23        105.88        108.55         4.17 o                         
   2   1  23        193.35        189.97         6.42 o                         
   3   1  23         68.57         72.43         3.15 o                         
   4   1  23          1.66          2.82         1.77 o                         
   5   1  23          9.33         14.05         1.71 o                         
   6   1  23         43.83         44.67         2.23 o                         
  -6   2  23          8.87         17.06         1.75 o                         
  -5   2  23         80.70         86.82         3.24 o                         
  -4   2  23          2.86          4.58         1.72 o                         
  -3   2  23         68.15         84.28         3.77 o                         
  -2   2  23          0.64          0.17         2.18 o                         
  -1   2  23          1.73          1.07         1.77 o                         
   0   2  23          3.26          6.25         2.01 o                         
   1   2  23          1.73         -0.82         1.72 o                         
   2   2  23          0.65         -0.35         1.55 o                         
   3   2  23         68.06         82.98         3.55 o                         
   4   2  23          2.90          2.28         1.92 o                         
   5   2  23         80.44         88.52         3.34 o                         
   6   2  23          8.85         11.84         1.55 o                         
  -5   3  23          4.20          6.41         1.48 o                         
  -4   3  23         80.04         72.23         4.35 o                         
  -3   3  23         24.75         33.11         3.09 o                         
  -2   3  23          7.46         10.24         2.46 o                         
  -1   3  23         30.30         30.41         2.62 o                         
   0   3  23         29.86         31.30         2.76 o                         
   1   3  23         30.34         27.93         2.61 o                         
   2   3  23          7.48         10.04         3.12 o                         
   3   3  23         24.73         32.44         2.22 o                         
   4   3  23         79.77         67.36         2.75 o                         
   5   3  23          4.22          6.39         1.52 o                         
  -5   4  23         45.04         40.88         2.21 o                         
  -4   4  23         41.86         37.29         3.11 o                         
  -3   4  23         10.26         14.10         2.32 o                         
  -2   4  23          4.26          2.10         2.07 o                         
  -1   4  23         38.91         37.64         3.47 o                         
   0   4  23         79.91         75.21         4.83 o                         
   1   4  23         39.06         40.34         2.45 o                         
   2   4  23          4.25          3.00         1.58 o                         
   3   4  23         10.25         15.09         1.95 o                         
   4   4  23         41.73         37.47         2.35 o                         
   5   4  23         45.10         38.52         2.45 o                         
  -4   5  23         99.67         97.70         4.25 o                         
  -3   5  23         36.59         41.28         4.29 o                         
  -2   5  23         52.29         50.75         3.26 o                         
  -1   5  23         11.24         12.89         2.29 o                         
   0   5  23         21.56         25.52         3.02 o                         
   1   5  23         11.15         12.10         1.70 o                         
   2   5  23         52.26         49.52         2.74 o                         
   3   5  23         36.44         44.82         2.62 o                         
   4   5  23         99.77         89.80         3.22 o                         
  -2   6  23         17.39         11.37         2.38 o                         
  -1   6  23         24.61         26.78         3.12 o                         
   0   6  23         48.58         49.77         3.46 o                         
   1   6  23         24.58         26.03         2.77 o                         
   2   6  23         17.28         14.42         1.90 o                         
   0   0  24        108.92         99.40         5.88 o                         
   1   0  24         26.78         28.65         2.66 o                         
   2   0  24          2.37          9.34         2.47 o                         
   3   0  24          3.92          3.22         1.69 o                         
   4   0  24          2.48          1.06         1.61 o                         
   5   0  24        137.38        161.71         4.27 o                         
  -5   1  24         18.34         22.76         3.57 o                         
  -4   1  24         41.98         38.24         2.48 o                         
  -3   1  24        151.30        128.81         4.77 o                         
  -2   1  24        202.05        195.07         6.43 o                         
  -1   1  24         66.24         74.39         4.04 o                         
   0   1  24          2.17          1.81         1.80 o                         
   1   1  24         66.15         73.72         3.99 o                         
   2   1  24        202.21        199.92         9.55 o                         
   3   1  24        151.75        130.80         4.04 o                         
   4   1  24         41.88         42.78         2.58 o                         
   5   1  24         18.37         21.86         2.85 o                         
  -5   2  24         51.06         48.38         2.67 o                         
  -4   2  24         54.69         70.12         3.18 o                         
  -3   2  24         71.84         87.60         4.32 o                         
  -2   2  24         22.28         19.71         2.56 o                         
  -1   2  24         46.74         41.17         4.37 o                         
   0   2  24         62.94         60.11         5.00 o                         
   1   2  24         46.75         45.92         5.62 o                         
   2   2  24         22.34         21.98         3.00 o                         
   3   2  24         71.93         83.73         4.05 o                         
   4   2  24         54.76         67.24         4.05 o                         
   5   2  24         50.94         49.66         2.89 o                         
  -4   3  24         25.06         30.82         3.31 o                         
  -3   3  24          0.07          2.41         2.99 o                         
  -2   3  24         12.38         14.12         2.32 o                         
  -1   3  24         12.58          9.26         2.41 o                         
   0   3  24          4.06          2.37         2.06 o                         
   1   3  24         12.63          6.76         2.02 o                         
   2   3  24         12.49         13.03         1.89 o                         
   3   3  24          0.07          0.38         1.58 o                         
   4   3  24         25.06         29.70         2.17 o                         
  -4   4  24         14.01         22.99         2.18 o                         
  -3   4  24         11.77         17.94         2.99 o                         
  -2   4  24         17.36         14.94         2.40 o                         
  -1   4  24         85.68         86.42         4.08 o                         
   0   4  24          0.05         -2.57         1.71 o                         
   1   4  24         85.92         82.95         3.82 o                         
   2   4  24         17.37         16.65         2.03 o                         
   3   4  24         11.76         13.78         2.05 o                         
   4   4  24         13.95         20.18         1.89 o                         
  -2   5  24         38.20         40.55         3.14 o                         
  -1   5  24         61.27         50.89         3.26 o                         
   0   5  24         20.79         20.01         2.52 o                         
   1   5  24         61.17         48.56         3.60 o                         
   2   5  24         38.06         41.06         2.72 o                         
   1   0  25          7.26          8.14         2.44 o                         
   2   0  25          8.43          9.54         2.12 o                         
   3   0  25          4.72          6.09         2.03 o                         
   4   0  25         14.68         19.64         2.14 o                         
  -4   1  25         64.62         68.00         4.23 o                         
  -3   1  25         25.72         29.64         2.74 o                         
  -2   1  25         30.01         34.99         2.87 o                         
  -1   1  25          1.21          2.38         1.97 o                         
   0   1  25         33.93         26.56         2.69 o                         
   1   1  25          1.20          2.65         2.13 o                         
   2   1  25         30.02         30.72         2.79 o                         
   3   1  25         25.63         29.37         2.67 o                         
   4   1  25         64.82         66.22         3.18 o                         
  -4   2  25         32.83         28.98         3.11 o                         
  -3   2  25         14.03         14.93         2.31 o                         
  -2   2  25         35.86         36.84         3.11 o                         
  -1   2  25         14.32         12.37         2.21 o                         
   0   2  25          6.59         10.60         2.25 o                         
   1   2  25         14.33          9.99         2.44 o                         
   2   2  25         35.89         40.91         3.19 o                         
   3   2  25         13.96         12.74         2.29 o                         
   4   2  25         32.81         32.71         3.66 o                         
  -3   3  25          1.80          3.47         2.07 o                         
  -2   3  25         41.46         38.87         3.06 o                         
  -1   3  25          2.14          3.20         2.81 o                         
   0   3  25          2.22          5.02         2.12 o                         
   1   3  25          2.18          6.24         2.13 o                         
   2   3  25         41.41         41.27         2.67 o                         
   3   3  25          1.83          2.60         1.67 o                         
  -2   4  25         11.67         14.24         2.42 o                         
  -1   4  25         10.36          9.14         2.27 o                         
   0   4  25          0.60          3.78         2.21 o                         
   1   4  25         10.33          7.35         1.78 o                         
   2   4  25         11.73         14.15         1.98 o                         
   0   0  26          5.60          1.52         2.68 o                         
   1   0  26         59.08         61.15         3.52 o                         
   2   0  26         26.87         36.09         2.99 o                         
   3   0  26         32.18         33.04         3.05 o                         
  -3   1  26         42.76         40.56         3.08 o                         
  -2   1  26          6.73          3.75         2.16 o                         
  -1   1  26         19.97         24.18         2.66 o                         
   0   1  26         38.48         44.50         3.16 o                         
   1   1  26         20.18         23.66         2.54 o                         
   2   1  26          6.69          9.90         2.18 o                         
   3   1  26         42.77         46.30         3.38 o                         
  -2   2  26          9.48         10.81         2.29 o                         
  -1   2  26         13.18         11.77         2.71 o                         
   0   2  26         19.34         30.81         2.82 o                         
   1   2  26         13.19         12.29         2.25 o                         
   2   2  26          9.50          8.54         2.17 o                         
  -1   3  26         25.16         29.61         2.82 o                         
   0   3  26         48.85         40.06         3.13 o                         
   1   3  26         25.20         29.84         2.80 o                         
   1   0  27        119.22        146.71         6.33 o                         
   0   1  27          0.15          1.26         2.01 o                         
                                                                                
