# Supplementary material for: Syntheses and crystal structures of hydrated and anhydrous 1:2 cocrystals of oxyresveratrol and zwitterionic proline
Source: Acta Crystallogr E Crystallogr Commun. 2020 Aug 28;76(Pt 9):1528–34. doi: 10.1107/S2056989020011536 (PMC7472756; doi:10.1107/S2056989020011536)
Supplement: Supplementary file 3 [file e-76-01528-IIsup3.hkl]

data_II                                                                         
_shelx_title ' 3_0m_a.res in P2(1)2(1)2(1)'                                     
_shelx_refln_list_code          4                                               
_shelx_F_calc_maximum       65.72                                               
_exptl_crystal_F_000      1008.00                                               
_reflns_d_resolution_high  0.8412                                               
                                                                                
loop_                                                                           
 _space_group_symop_operation_xyz                                               
 'x, y, z'                                                                      
 'x+1/2, -y+1/2, -z'                                                            
 '-x, y+1/2, -z+1/2'                                                            
 '-x+1/2, -y, z+1/2'                                                            
                                                                                
_cell_length_a     9.8293                                                       
_cell_length_b    10.4915                                                       
_cell_length_c    22.9863                                                       
_cell_angle_alpha  90.000                                                       
_cell_angle_beta   90.000                                                       
_cell_angle_gamma  90.000                                                       
                                                                                
_shelx_F_squared_multiplier     1.000                                           
                                                                                
loop_                                                                           
 _refln_index_h                                                                 
 _refln_index_k                                                                 
 _refln_index_l                                                                 
 _refln_F_squared_calc                                                          
 _refln_F_squared_meas                                                          
 _refln_F_squared_sigma                                                         
 _refln_observed_status                                                         
   4   0   0        138.80        131.20         3.54 o                         
   6   0   0       1348.53       1375.11        19.59 o                         
   8   0   0         39.64         44.15         0.99 o                         
  10   0   0         81.82         64.71         2.10 o                         
   3   1   0        370.64        230.19         2.37 o                         
   4   1   0       1576.68       1287.77        12.19 o                         
   5   1   0        282.08        356.82         3.27 o                         
   6   1   0         32.72         19.01         0.42 o                         
   7   1   0       1040.73        987.30         8.93 o                         
   8   1   0        923.86        954.40        10.36 o                         
   9   1   0         56.13         56.77         1.84 o                         
  10   1   0        101.44        123.75         2.17 o                         
  11   1   0         38.56         44.17         1.23 o                         
   3   2   0        717.96        606.45         6.56 o                         
   4   2   0        417.89        449.22         4.58 o                         
   5   2   0       1642.96       1564.68        15.74 o                         
   6   2   0        446.15        520.63         5.32 o                         
   7   2   0        146.61        163.60         1.68 o                         
   8   2   0          6.50         12.20         0.53 o                         
   9   2   0        346.14        325.86         4.77 o                         
  10   2   0        249.09        291.10         5.25 o                         
  11   2   0        152.02        161.94         2.74 o                         
   2   3   0        333.59        488.02         4.95 o                         
   4   3   0        957.17       1076.62        10.85 o                         
   5   3   0        631.37        600.64         7.06 o                         
   6   3   0         20.09         31.84         0.54 o                         
   7   3   0          2.49          0.29         0.29 o                         
   8   3   0         68.16         62.22         0.88 o                         
   9   3   0         88.03         87.83         1.32 o                         
  10   3   0          7.14          1.95         0.28 o                         
  11   3   0         60.49         72.39         1.54 o                         
   1   4   0         12.50         17.38         0.25 o                         
   3   4   0       1636.56       1531.34        15.40 o                         
   4   4   0       2205.04       2731.87        34.70 o                         
   5   4   0       1036.89       1026.22        12.03 o                         
   6   4   0        104.49        116.90         1.56 o                         
   7   4   0        119.42        113.61         1.55 o                         
   8   4   0         14.32         14.90         0.73 o                         
   9   4   0          4.10          2.89         0.36 o                         
  10   4   0          8.93          4.86         0.35 o                         
  11   4   0         45.07         48.67         1.22 o                         
   1   5   0       1230.03       1311.91        10.78 o                         
   3   5   0       1727.00       1724.31        20.03 o                         
   4   5   0        382.37        321.47         3.36 o                         
   5   5   0        629.17        634.38         9.24 o                         
   6   5   0        132.53        110.14         1.94 o                         
   7   5   0        164.04        151.31         2.99 o                         
   8   5   0        445.87        470.90         8.14 o                         
   9   5   0         59.72         57.28         1.72 o                         
  10   5   0          6.60         11.75         0.87 o                         
   0   6   0       1576.42       1424.00        16.56 o                         
   1   6   0        390.66        306.85         2.60 o                         
   2   6   0        433.67        477.38         4.61 o                         
   3   6   0        118.79        123.72         1.44 o                         
   4   6   0        434.73        398.47         5.23 o                         
   5   6   0        141.11        132.30         1.92 o                         
   6   6   0        193.65        212.30         3.33 o                         
   7   6   0          0.88         -0.60         0.59 o                         
   8   6   0         27.95         27.92         1.31 o                         
   9   6   0          3.58          2.01         1.12 o                         
  10   6   0         28.71         38.94         2.05 o                         
   1   7   0        136.28        164.66         1.54 o                         
   2   7   0         35.88         36.06         0.56 o                         
   3   7   0        196.02        190.92         2.43 o                         
   4   7   0          3.29          4.36         0.36 o                         
   5   7   0        372.66        320.80         4.32 o                         
   6   7   0         24.40         25.31         1.73 o                         
   7   7   0        102.48         83.48         1.66 o                         
   8   7   0         96.88         79.75         2.05 o                         
   9   7   0          2.99          2.15         0.74 o                         
   0   8   0        672.19        770.93         9.93 o                         
   1   8   0         33.27         43.89         0.60 o                         
   2   8   0        282.09        301.46         3.22 o                         
   3   8   0        143.69        135.24         2.03 o                         
   4   8   0         38.03         28.33         1.55 o                         
   5   8   0         50.62         37.23         0.96 o                         
   6   8   0         46.97         47.03         1.12 o                         
   7   8   0         81.81         72.92         2.01 o                         
   8   8   0          6.34          5.69         0.79 o                         
   1   9   0        137.18        131.11         1.88 o                         
   2   9   0        130.53         93.23         1.26 o                         
   3   9   0          1.24         -0.06         0.79 o                         
   4   9   0          0.57          0.78         0.66 o                         
   5   9   0         65.52         68.44         1.53 o                         
   6   9   0        132.92        154.66         2.69 o                         
   7   9   0         12.30         11.57         0.71 o                         
   8   9   0         12.76         13.27         0.82 o                         
   0  10   0          2.31          1.13         0.35 o                         
   1  10   0          6.45          6.83         0.35 o                         
   2  10   0         53.83         64.38         1.09 o                         
   3  10   0         17.01         18.02         0.83 o                         
   4  10   0         40.38         27.76         1.11 o                         
   5  10   0          0.49         -0.09         0.55 o                         
   6  10   0          0.42          1.04         0.59 o                         
   1  11   0          1.12          3.73         0.40 o                         
   2  11   0         26.97         26.78         0.75 o                         
   3  11   0          6.12          6.32         0.67 o                         
   4  11   0         57.94         72.91         1.70 o                         
   5  11   0          5.14          4.52         0.82 o                         
   0  12   0          1.82          1.57         0.55 o                         
   1  12   0         30.70         23.37         0.84 o                         
   2  12   0         24.46         20.24         0.71 o                         
   3  12   0          3.41          2.62         0.66 o                         
   3   0   1        777.95        601.06         5.71 o                         
   4   0   1       1320.44       1097.10         9.86 o                         
   5   0   1        114.01        126.76         1.22 o                         
   6   0   1         65.39         70.33         0.93 o                         
   7   0   1        860.53        831.92         8.45 o                         
   8   0   1        127.27        148.29         1.94 o                         
   9   0   1         19.59         27.57         1.24 o                         
  10   0   1          4.77          4.31         0.57 o                         
  11   0   1         56.98         72.20         1.57 o                         
 -11   1   1        123.89        143.29         2.47 o                         
 -10   1   1        232.01        243.94         3.80 o                         
  -9   1   1        371.99        410.81         5.47 o                         
  -8   1   1        310.69        307.98         3.73 o                         
  -7   1   1        171.87        162.15         1.57 o                         
  -6   1   1        481.24        512.55         4.70 o                         
  -5   1   1       1027.05       1093.37        10.41 o                         
  -4   1   1       1404.63       1563.56        16.74 o                         
  -1   1   1        445.72        476.97         6.74 o                         
   1   1   1        444.52        468.08         6.73 o                         
   4   1   1       1404.99       1556.80        15.65 o                         
   5   1   1       1027.42       1099.51         9.88 o                         
   6   1   1        480.70        517.65         4.70 o                         
   7   1   1        171.92        160.67         1.78 o                         
   8   1   1        310.29        303.96         3.45 o                         
   9   1   1        371.64        415.65         5.47 o                         
  10   1   1        231.61        241.05         3.79 o                         
  11   1   1        124.13        140.59         2.47 o                         
 -11   2   1         35.75         41.59         1.69 o                         
 -10   2   1         53.98         58.82         1.18 o                         
  -9   2   1         11.30         16.56         0.73 o                         
  -8   2   1         28.32         29.59         0.54 o                         
  -7   2   1        240.27        267.15         2.64 o                         
  -6   2   1        188.20        187.75         2.03 o                         
  -5   2   1        359.75        358.54         3.68 o                         
  -4   2   1        505.03        446.84         4.57 o                         
  -3   2   1        470.67        401.20         4.09 o                         
   3   2   1        469.15        402.32         4.37 o                         
   4   2   1        504.84        448.02         5.27 o                         
   5   2   1        359.59        355.57         3.28 o                         
   6   2   1        188.43        188.73         1.89 o                         
   7   2   1        240.18        266.64         2.65 o                         
   8   2   1         28.39         29.28         0.57 o                         
   9   2   1         11.36         16.94         0.53 o                         
  10   2   1         54.05         59.86         1.46 o                         
  11   2   1         35.67         41.60         1.42 o                         
 -11   3   1          8.28          7.44         0.76 o                         
 -10   3   1         43.53         50.57         0.89 o                         
  -9   3   1        159.28        151.70         2.10 o                         
  -8   3   1         46.52         36.74         0.77 o                         
  -7   3   1        392.16        365.38         4.43 o                         
  -6   3   1         76.34         77.40         0.96 o                         
  -5   3   1        153.99        140.35         1.77 o                         
  -4   3   1        365.59        357.61         3.65 o                         
  -3   3   1       2713.33       2705.62        44.52 o                         
   3   3   1       2712.56       2731.42        44.51 o                         
   4   3   1        365.40        350.72         4.22 o                         
   5   3   1        153.84        138.54         1.76 o                         
   6   3   1         76.52         76.92         0.96 o                         
   7   3   1        392.00        369.88         3.81 o                         
   8   3   1         46.84         39.48         0.63 o                         
   9   3   1        159.09        155.15         3.00 o                         
  10   3   1         43.46         52.49         0.84 o                         
  11   3   1          8.37          8.21         0.60 o                         
 -11   4   1         37.82         42.28         1.58 o                         
 -10   4   1         11.12         13.28         0.52 o                         
  -9   4   1         25.41         23.79         0.74 o                         
  -8   4   1        226.15        214.03         2.73 o                         
  -7   4   1         88.37         93.52         1.45 o                         
  -6   4   1          3.01          2.02         0.29 o                         
  -5   4   1         35.27         52.37         0.97 o                         
  -4   4   1       2267.58       2291.99        29.30 o                         
  -3   4   1        304.98        268.50         2.99 o                         
  -2   4   1       1958.25       2090.16        18.73 o                         
  -1   4   1       1256.78       1103.42         9.09 o                         
   0   4   1       1977.24       1689.89        14.46 o                         
   1   4   1       1255.64       1111.21         9.09 o                         
   2   4   1       1958.73       2083.64        20.95 o                         
   3   4   1        304.06        269.97         2.81 o                         
   4   4   1       2267.12       2316.80        26.74 o                         
   5   4   1         35.27         52.25         0.96 o                         
   6   4   1          2.99          1.95         0.47 o                         
   7   4   1         88.08         93.21         1.48 o                         
   8   4   1        226.14        215.79         4.18 o                         
   9   4   1         25.36         23.16         0.77 o                         
  10   4   1         11.21         12.11         0.53 o                         
  11   4   1         37.69         42.52         0.98 o                         
 -10   5   1          8.68         10.38         1.07 o                         
  -9   5   1          6.75          7.48         0.59 o                         
  -8   5   1         28.56         26.06         1.46 o                         
  -7   5   1        491.95        475.24         7.13 o                         
  -6   5   1         15.33         14.98         1.29 o                         
  -5   5   1        205.90        203.39         3.18 o                         
  -4   5   1       1832.16       1683.85        17.00 o                         
  -3   5   1       2555.10       2542.18        27.15 o                         
  -2   5   1        329.61        360.97         3.33 o                         
  -1   5   1        575.19        460.24         3.85 o                         
   0   5   1       1377.70       1734.11        14.85 o                         
   1   5   1        575.07        465.34         3.85 o                         
   2   5   1        330.11        362.07         3.74 o                         
   3   5   1       2555.97       2513.74        29.30 o                         
   4   5   1       1832.47       1692.83        17.01 o                         
   5   5   1        205.88        202.11         2.53 o                         
   6   5   1         15.47         17.25         0.75 o                         
   7   5   1        492.11        481.25         8.22 o                         
   8   5   1         28.56         25.72         1.26 o                         
   9   5   1          6.79          7.62         0.84 o                         
  10   5   1          8.70          8.60         1.50 o                         
 -10   6   1          3.43          4.49         1.00 o                         
  -9   6   1        100.51        110.91         2.49 o                         
  -8   6   1         75.36         83.97         3.72 o                         
  -7   6   1         66.14         71.50         1.82 o                         
  -6   6   1        318.67        353.87         6.11 o                         
  -5   6   1        214.37        219.66         3.00 o                         
  -4   6   1        732.16        748.61         8.83 o                         
  -3   6   1        795.21        785.98         8.00 o                         
  -2   6   1        577.00        536.63         4.88 o                         
  -1   6   1        363.04        376.63         3.17 o                         
   0   6   1         42.42         75.82         0.74 o                         
   1   6   1        361.80        376.43         3.17 o                         
   2   6   1        576.63        527.49         5.45 o                         
   3   6   1        794.70        784.08         8.01 o                         
   4   6   1        731.23        751.46         8.83 o                         
   5   6   1        215.10        219.43         3.01 o                         
   6   6   1        318.67        343.48         5.40 o                         
   7   6   1         66.07         71.81         1.45 o                         
   8   6   1         75.11         82.32         2.03 o                         
   9   6   1        100.43        109.97         2.48 o                         
  10   6   1          3.42          2.06         0.77 o                         
  -9   7   1         79.28         77.01         2.07 o                         
  -8   7   1         10.22         11.08         0.86 o                         
  -7   7   1         40.76         28.84         1.35 o                         
  -6   7   1        328.01        300.52         5.16 o                         
  -5   7   1         36.09         30.49         1.51 o                         
  -4   7   1          3.82          6.35         0.39 o                         
  -3   7   1         24.04         22.61         0.60 o                         
  -2   7   1        105.11        119.94         1.38 o                         
  -1   7   1         83.27         73.18         0.79 o                         
   0   7   1         85.87         89.11         0.87 o                         
   1   7   1         82.97         73.91         0.78 o                         
   2   7   1        104.90        120.36         1.39 o                         
   3   7   1         24.24         23.52         0.99 o                         
   4   7   1          3.79          5.88         0.65 o                         
   5   7   1         36.17         30.90         1.12 o                         
   6   7   1        328.09        298.42         6.40 o                         
   7   7   1         40.86         28.74         0.78 o                         
   8   7   1         10.25         10.78         0.88 o                         
   9   7   1         79.27         76.00         2.06 o                         
  -8   8   1         26.96         25.68         1.43 o                         
  -7   8   1         40.58         36.13         1.10 o                         
  -6   8   1         52.34         51.26         1.14 o                         
  -5   8   1          1.05          2.17         0.50 o                         
  -4   8   1        188.08        176.16         2.55 o                         
  -3   8   1        216.89        227.19         3.15 o                         
  -2   8   1        100.27        107.20         1.28 o                         
  -1   8   1        202.05        214.29         2.07 o                         
   0   8   1        254.79        317.66         3.22 o                         
   1   8   1        201.83        213.95         2.18 o                         
   2   8   1        100.40        106.39         1.36 o                         
   3   8   1        216.87        226.92         3.16 o                         
   4   8   1        187.50        175.31         2.55 o                         
   5   8   1          1.08          1.94         0.56 o                         
   6   8   1         52.23         48.58         1.54 o                         
   7   8   1         40.60         35.99         1.11 o                         
   8   8   1         26.90         23.91         0.91 o                         
  -8   9   1         93.46        101.16         2.53 o                         
  -7   9   1          2.51          4.25         0.68 o                         
  -6   9   1         31.74         27.32         1.08 o                         
  -5   9   1         21.49         18.05         0.81 o                         
  -4   9   1         16.80         18.35         0.83 o                         
  -3   9   1         16.98         13.39         1.21 o                         
  -2   9   1         36.32         42.61         0.77 o                         
  -1   9   1          5.81          7.72         0.29 o                         
   0   9   1          2.54          9.46         0.31 o                         
   1   9   1          5.82          7.69         0.32 o                         
   2   9   1         36.37         43.08         0.77 o                         
   3   9   1         17.10         12.56         1.09 o                         
   4   9   1         16.96         17.65         0.79 o                         
   5   9   1         21.46         18.55         0.83 o                         
   6   9   1         31.66         24.52         1.40 o                         
   7   9   1          2.50          4.71         0.59 o                         
   8   9   1         93.41        101.65         2.32 o                         
  -6  10   1         12.38         10.20         0.72 o                         
  -5  10   1          1.55          0.94         0.57 o                         
  -4  10   1         45.78         46.61         1.49 o                         
  -3  10   1         10.63         10.65         0.74 o                         
  -2  10   1         88.18         83.99         1.30 o                         
  -1  10   1        187.13        187.88         2.90 o                         
   0  10   1         22.29         19.35         0.47 o                         
   1  10   1        187.22        185.35         2.98 o                         
   2  10   1         88.24         82.90         1.29 o                         
   3  10   1         10.55          9.81         0.67 o                         
   4  10   1         45.80         47.16         1.32 o                         
   5  10   1          1.53          0.82         0.81 o                         
   6  10   1         12.35          9.99         1.27 o                         
  -5  11   1         21.62         20.61         1.23 o                         
  -4  11   1         19.53         21.79         1.00 o                         
  -3  11   1         41.38         37.56         1.46 o                         
  -2  11   1         30.96         34.38         0.83 o                         
  -1  11   1         37.02         41.96         0.84 o                         
   0  11   1          0.15          1.02         0.32 o                         
   1  11   1         36.94         40.80         1.00 o                         
   2  11   1         31.06         33.81         1.10 o                         
   3  11   1         41.42         36.22         1.27 o                         
   4  11   1         19.56         24.31         1.56 o                         
   5  11   1         21.70         20.50         1.09 o                         
  -3  12   1         22.68         23.59         1.16 o                         
  -2  12   1         11.28         10.31         0.52 o                         
  -1  12   1         42.78         40.13         1.00 o                         
   0  12   1          5.79          8.28         0.43 o                         
   1  12   1         42.86         43.74         1.11 o                         
   2  12   1         11.30         10.21         0.72 o                         
   3  12   1         22.63         23.86         1.07 o                         
   5   0   2        283.13        285.24         2.63 o                         
   6   0   2        732.33        651.67         6.63 o                         
   7   0   2        106.08        102.79         1.21 o                         
   8   0   2         64.75         60.48         1.05 o                         
   9   0   2         17.03         33.32         0.99 o                         
  10   0   2        145.34        144.20         3.23 o                         
  11   0   2         55.06         54.52         1.83 o                         
 -11   1   2        131.72        123.39         2.21 o                         
 -10   1   2        152.03        159.33         2.64 o                         
  -9   1   2        411.65        425.64         5.66 o                         
  -8   1   2         88.53         72.85         1.34 o                         
  -7   1   2         52.28         45.41         0.66 o                         
  -6   1   2       1558.45       1661.59        14.86 o                         
  -5   1   2       1258.00       1234.38        11.11 o                         
  -4   1   2       3151.61       3174.37        45.70 o                         
  -3   1   2       1732.64       1447.07        15.48 o                         
  -1   1   2        342.71        303.04         3.06 o                         
   1   1   2        342.12        302.69         3.06 o                         
   3   1   2       1731.06       1441.06        13.65 o                         
   4   1   2       3152.01       3271.91        49.16 o                         
   5   1   2       1256.76       1234.99        11.71 o                         
   6   1   2       1559.21       1643.43        14.86 o                         
   7   1   2         52.23         44.81         0.59 o                         
   8   1   2         88.85         73.50         0.95 o                         
   9   1   2        411.78        432.72         5.68 o                         
  10   1   2        152.35        158.79         2.65 o                         
  11   1   2        131.81        121.03         2.67 o                         
 -11   2   2         57.31         61.87         1.49 o                         
 -10   2   2         66.97         77.97         1.41 o                         
  -9   2   2        230.51        209.49         2.68 o                         
  -8   2   2        235.27        232.65         2.50 o                         
  -7   2   2          5.13          6.33         0.30 o                         
  -6   2   2        131.96        156.94         1.73 o                         
  -5   2   2        174.37        190.32         2.02 o                         
  -4   2   2        659.46        697.26         7.48 o                         
  -2   2   2        572.53        572.34         5.80 o                         
   0   2   2         30.17         37.54         0.39 o                         
   2   2   2        571.56        576.97         6.07 o                         
   4   2   2        659.89        685.33         6.24 o                         
   5   2   2        174.35        190.52         1.80 o                         
   6   2   2        132.14        158.85         1.62 o                         
   7   2   2          5.02          6.88         0.33 o                         
   8   2   2        235.39        234.59         2.68 o                         
   9   2   2        230.89        205.52         3.84 o                         
  10   2   2         66.96         78.07         1.56 o                         
  11   2   2         57.17         58.11         1.40 o                         
 -11   3   2         30.09         35.46         1.82 o                         
 -10   3   2        112.78        123.84         2.59 o                         
  -9   3   2        400.83        441.09         5.30 o                         
  -8   3   2        367.79        364.26         4.37 o                         
  -7   3   2        394.87        388.69         5.08 o                         
  -6   3   2        505.54        545.89         5.57 o                         
  -5   3   2        186.91        168.78         1.97 o                         
  -4   3   2       1513.73       1382.14        14.86 o                         
  -3   3   2        515.24        525.19         5.73 o                         
  -2   3   2       1774.30       1915.99        18.14 o                         
  -1   3   2        173.51        158.59         1.67 o                         
   0   3   2        590.82        892.60         7.65 o                         
   1   3   2        173.80        158.02         1.48 o                         
   2   3   2       1777.11       1925.66        20.59 o                         
   3   3   2        515.14        527.33         5.73 o                         
   4   3   2       1514.02       1382.18        13.91 o                         
   5   3   2        186.81        172.27         1.84 o                         
   6   3   2        504.86        539.87         4.96 o                         
   7   3   2        394.71        383.97         3.99 o                         
   8   3   2        367.89        357.06         3.76 o                         
   9   3   2        400.26        437.30         4.58 o                         
  10   3   2        112.39        121.75         2.54 o                         
  11   3   2         30.20         36.72         1.06 o                         
 -11   4   2         12.04         11.58         0.66 o                         
 -10   4   2          2.39          4.19         0.37 o                         
  -9   4   2         56.13         57.69         1.66 o                         
  -8   4   2        691.41        684.05         8.84 o                         
  -7   4   2        595.90        567.94         7.81 o                         
  -6   4   2        421.01        336.51         4.32 o                         
  -5   4   2        249.94        282.21         3.47 o                         
  -4   4   2        700.05        720.25         8.46 o                         
  -3   4   2        713.81        738.70         8.63 o                         
  -2   4   2       1868.18       2033.76        18.31 o                         
  -1   4   2        544.71        738.86         6.36 o                         
   1   4   2        543.83        738.73         6.68 o                         
   2   4   2       1869.03       2049.23        20.48 o                         
   3   4   2        714.62        732.96         7.46 o                         
   4   4   2        699.97        713.24         8.42 o                         
   5   4   2        250.71        282.87         2.97 o                         
   6   4   2        421.16        331.36         4.02 o                         
   7   4   2        596.02        555.61         6.66 o                         
   8   4   2        691.01        679.08         9.07 o                         
   9   4   2         56.16         58.23         0.99 o                         
  10   4   2          2.38          4.34         0.36 o                         
  11   4   2         12.04         11.69         0.59 o                         
 -10   5   2         14.12         12.92         0.74 o                         
  -9   5   2         24.49         29.35         1.85 o                         
  -8   5   2        489.24        479.93         7.49 o                         
  -7   5   2          7.50          8.59         0.65 o                         
  -6   5   2        548.44        508.92         7.51 o                         
  -5   5   2        425.05        370.19         5.51 o                         
  -4   5   2        278.40        243.48         2.78 o                         
  -3   5   2       4083.65       4103.67        67.18 o                         
  -2   5   2       1065.25        990.05         9.40 o                         
  -1   5   2         66.04         83.30         0.78 o                         
   0   5   2        300.61        327.83         2.88 o                         
   1   5   2         66.18         82.53         0.81 o                         
   2   5   2       1065.81        983.25        10.68 o                         
   3   5   2       4083.90       4109.06        67.22 o                         
   4   5   2        278.00        243.95         2.60 o                         
   5   5   2        424.66        369.49         4.45 o                         
   6   5   2        548.90        509.95         6.09 o                         
   7   5   2          7.55         10.15         0.68 o                         
   8   5   2        488.20        470.08         8.95 o                         
   9   5   2         24.50         31.25         2.09 o                         
  10   5   2         14.17         12.47         0.71 o                         
 -10   6   2          9.23         14.86         0.96 o                         
  -9   6   2         19.41         20.28         1.29 o                         
  -8   6   2        124.75        116.58         2.52 o                         
  -7   6   2         40.33         41.69         2.31 o                         
  -6   6   2        301.21        303.67         5.42 o                         
  -5   6   2          2.10          1.81         0.35 o                         
  -4   6   2        679.98        603.44         7.11 o                         
  -3   6   2         18.16         30.97         1.74 o                         
  -2   6   2        948.45        836.65         8.00 o                         
  -1   6   2       1205.61       1106.84         9.12 o                         
   0   6   2        274.77        226.75         1.95 o                         
   1   6   2       1204.18       1107.02         9.53 o                         
   2   6   2        949.46        836.72         7.59 o                         
   3   6   2         18.24         33.02         1.15 o                         
   4   6   2        679.74        597.47         7.12 o                         
   5   6   2          2.09          2.49         0.51 o                         
   6   6   2        300.96        305.27         4.12 o                         
   7   6   2         40.20         38.79         0.88 o                         
   8   6   2        124.51        113.90         4.11 o                         
   9   6   2         19.40         19.15         1.07 o                         
  10   6   2          9.28         13.28         1.16 o                         
  -9   7   2         13.18         17.38         1.30 o                         
  -8   7   2         11.60          8.93         0.85 o                         
  -7   7   2        267.43        245.04         5.12 o                         
  -6   7   2        232.75        221.78         4.06 o                         
  -5   7   2        331.85        331.36         4.38 o                         
  -4   7   2        608.96        608.65         8.87 o                         
  -3   7   2         99.53        111.06         1.53 o                         
  -2   7   2        256.95        266.11         2.66 o                         
  -1   7   2        179.27        185.32         1.72 o                         
   1   7   2        179.14        186.46         1.81 o                         
   2   7   2        256.57        268.50         2.67 o                         
   3   7   2         99.46        111.08         1.54 o                         
   4   7   2        607.43        607.49         7.96 o                         
   5   7   2        331.59        321.15         4.39 o                         
   6   7   2        232.75        219.68         5.89 o                         
   7   7   2        267.15        240.79         3.64 o                         
   8   7   2         11.68         11.23         0.67 o                         
   9   7   2         13.17         16.57         1.24 o                         
  -8   8   2          0.02          0.26         0.73 o                         
  -7   8   2         28.44         23.33         0.88 o                         
  -6   8   2         12.32          8.62         0.66 o                         
  -5   8   2        145.57        138.42         2.22 o                         
  -4   8   2        289.78        291.26         3.96 o                         
  -3   8   2        214.24        230.87         3.17 o                         
  -2   8   2        257.33        256.41         2.74 o                         
  -1   8   2         71.60         73.01         0.84 o                         
   0   8   2         84.37         99.23         1.06 o                         
   1   8   2         71.71         73.74         0.89 o                         
   2   8   2        256.73        254.32         2.92 o                         
   3   8   2        214.21        226.14         3.28 o                         
   4   8   2        289.25        288.66         3.97 o                         
   5   8   2        145.38        133.66         3.41 o                         
   6   8   2         12.36          8.17         0.50 o                         
   7   8   2         28.45         22.56         0.80 o                         
   8   8   2          0.01          0.16         0.47 o                         
  -8   9   2         51.62         35.24         1.93 o                         
  -7   9   2          3.24          3.07         0.43 o                         
  -6   9   2         60.21         50.63         1.35 o                         
  -5   9   2          7.94         10.70         1.13 o                         
  -4   9   2        109.70         98.86         1.88 o                         
  -3   9   2         63.12         67.34         1.72 o                         
  -2   9   2         35.60         32.42         0.70 o                         
  -1   9   2        201.30        198.58         1.96 o                         
   0   9   2          0.31          0.21         0.23 o                         
   1   9   2        201.34        200.39         2.39 o                         
   2   9   2         35.84         33.05         0.80 o                         
   3   9   2         63.33         66.85         1.73 o                         
   4   9   2        109.43         96.22         1.88 o                         
   5   9   2          8.01          9.20         0.65 o                         
   6   9   2         60.17         53.26         1.56 o                         
   7   9   2          3.25          2.95         0.58 o                         
   8   9   2         51.74         37.12         1.60 o                         
  -6  10   2          2.39          2.24         0.59 o                         
  -5  10   2        108.92        100.46         1.98 o                         
  -4  10   2          8.86          9.40         0.72 o                         
  -3  10   2         20.24         13.46         1.06 o                         
  -2  10   2          5.09          6.84         0.43 o                         
  -1  10   2         55.81         62.86         1.03 o                         
   0  10   2          6.23          9.99         0.36 o                         
   1  10   2         55.77         62.71         1.01 o                         
   2  10   2          5.09          7.00         0.43 o                         
   3  10   2         20.16         11.65         0.70 o                         
   4  10   2          8.83          9.06         1.07 o                         
   5  10   2        109.08         96.80         1.98 o                         
   6  10   2          2.39          1.33         0.59 o                         
  -5  11   2         44.89         42.80         1.36 o                         
  -4  11   2          8.42          7.63         0.70 o                         
  -3  11   2         22.92         18.21         0.98 o                         
  -2  11   2         28.80         22.56         0.72 o                         
  -1  11   2         52.75         53.80         0.92 o                         
   0  11   2          2.71          1.08         0.35 o                         
   1  11   2         52.90         54.17         1.20 o                         
   2  11   2         28.90         22.99         0.67 o                         
   3  11   2         22.85         17.22         0.88 o                         
   4  11   2          8.48          6.75         0.72 o                         
   5  11   2         45.06         41.93         1.56 o                         
  -3  12   2          9.16         12.78         0.88 o                         
  -2  12   2          8.90         11.11         0.56 o                         
  -1  12   2         32.53         30.61         0.87 o                         
   0  12   2         11.54          9.10         0.50 o                         
   1  12   2         32.49         30.65         0.89 o                         
   2  12   2          8.84          8.38         0.90 o                         
   3  12   2          9.16         12.51         0.97 o                         
   2   0   3         75.90         42.34         0.70 o                         
   4   0   3        925.38        785.12         7.08 o                         
   5   0   3        882.15        872.13         8.31 o                         
   6   0   3        116.20        103.94         1.11 o                         
   7   0   3        217.08        245.79         2.79 o                         
   8   0   3       1386.56       1420.34        16.56 o                         
   9   0   3         74.42         61.82         1.57 o                         
  10   0   3          9.03         12.83         2.49 o                         
  11   0   3         25.15         27.12         1.36 o                         
 -11   1   3         59.12         53.52         1.80 o                         
 -10   1   3        101.03         94.64         1.77 o                         
  -9   1   3         78.17         84.81         2.82 o                         
  -8   1   3         66.53         68.42         1.30 o                         
  -7   1   3        122.25        148.95         1.66 o                         
  -6   1   3         24.75         28.85         0.44 o                         
  -5   1   3        804.33        852.70         7.72 o                         
  -4   1   3        385.08        318.59         2.91 o                         
  -3   1   3       3738.87       3045.08        61.07 o                         
  -1   1   3        648.02        901.61         8.96 o                         
   0   1   3        666.71        459.89         4.96 o                         
   1   1   3        647.22        888.17         8.02 o                         
   3   1   3       3736.96       3051.69        61.07 o                         
   4   1   3        385.82        319.12         2.92 o                         
   5   1   3        803.99        857.85         7.73 o                         
   6   1   3         24.58         30.04         0.59 o                         
   7   1   3        122.44        149.82         1.48 o                         
   8   1   3         66.45         70.25         1.01 o                         
   9   1   3         78.12         86.49         1.64 o                         
  10   1   3        100.93         92.01         1.78 o                         
  11   1   3         59.21         52.49         1.33 o                         
 -11   2   3          9.05         12.42         0.75 o                         
 -10   2   3         46.68         41.87         0.95 o                         
  -9   2   3        130.42        129.02         1.78 o                         
  -8   2   3        390.71        373.95         4.11 o                         
  -7   2   3        505.53        502.42         5.45 o                         
  -6   2   3        421.36        415.56         4.31 o                         
  -5   2   3         98.28        131.82         1.45 o                         
  -4   2   3        383.83        536.45         5.43 o                         
  -3   2   3       1757.19       1506.24        16.03 o                         
  -2   2   3       2299.71       2119.18        34.75 o                         
   2   2   3       2302.50       2123.98        42.54 o                         
   3   2   3       1754.96       1480.74        14.99 o                         
   4   2   3        382.63        531.50         5.43 o                         
   5   2   3         98.36        130.84         1.29 o                         
   6   2   3        421.30        419.21         4.05 o                         
   7   2   3        505.15        492.57         4.81 o                         
   8   2   3        390.07        367.88         3.88 o                         
   9   2   3        130.18        130.76         1.64 o                         
  10   2   3         46.77         42.93         0.95 o                         
  11   2   3          9.02         13.59         0.69 o                         
 -11   3   3         48.08         50.24         1.17 o                         
 -10   3   3         89.55         84.74         1.41 o                         
  -9   3   3        312.73        312.80         4.31 o                         
  -8   3   3         30.55         27.77         0.72 o                         
  -7   3   3        147.56        138.37         1.83 o                         
  -6   3   3         68.37         89.93         1.09 o                         
  -5   3   3       1520.12       1484.89        14.86 o                         
  -4   3   3        724.43        761.82         7.67 o                         
  -3   3   3        203.69        213.42         2.37 o                         
  -2   3   3        317.70        491.39         4.45 o                         
   0   3   3        799.89        764.93         6.57 o                         
   2   3   3        317.09        489.03         5.33 o                         
   3   3   3        203.77        210.96         2.23 o                         
   4   3   3        726.33        752.53         7.67 o                         
   5   3   3       1520.46       1463.47        14.85 o                         
   6   3   3         68.30         91.50         1.13 o                         
   7   3   3        147.41        140.39         1.68 o                         
   8   3   3         30.58         27.76         0.68 o                         
   9   3   3        312.41        305.13         4.81 o                         
  10   3   3         89.66         85.45         1.63 o                         
  11   3   3         47.87         51.49         1.14 o                         
 -10   4   3         41.39         35.82         1.07 o                         
  -9   4   3         31.35         26.80         0.75 o                         
  -8   4   3        308.09        321.99         4.31 o                         
  -7   4   3        125.73        130.58         2.11 o                         
  -6   4   3        256.98        243.48         3.28 o                         
  -5   4   3       1298.02       1290.14        13.97 o                         
  -4   4   3        409.61        425.41         5.10 o                         
  -3   4   3          0.93         14.24         1.13 o                         
  -2   4   3       1908.98       2193.97        18.79 o                         
   0   4   3        489.81        642.04         5.31 o                         
   2   4   3       1910.50       2199.87        22.05 o                         
   3   4   3          0.93         11.18         0.74 o                         
   4   4   3        410.57        427.11         4.40 o                         
   5   4   3       1297.85       1296.35        13.96 o                         
   6   4   3        256.91        239.85         2.97 o                         
   7   4   3        125.87        127.64         1.72 o                         
   8   4   3        308.22        319.15         5.13 o                         
   9   4   3         31.32         28.32         0.76 o                         
  10   4   3         41.29         36.72         0.93 o                         
 -10   5   3         11.73         11.21         0.46 o                         
  -9   5   3         98.55         98.40         3.10 o                         
  -8   5   3        100.01        101.65         2.11 o                         
  -7   5   3        320.94        346.63         6.75 o                         
  -6   5   3        709.51        647.73        10.39 o                         
  -5   5   3        123.10        118.71         2.03 o                         
  -4   5   3        121.40        119.10         1.52 o                         
  -3   5   3        610.57        653.87         7.13 o                         
  -2   5   3        596.54        533.84         4.85 o                         
  -1   5   3        836.98        816.76         6.76 o                         
   0   5   3       1698.19       1460.61        11.99 o                         
   1   5   3        836.96        822.02         7.42 o                         
   2   5   3        597.60        528.29         5.44 o                         
   3   5   3        611.63        653.22         6.67 o                         
   4   5   3        121.00        118.51         1.45 o                         
   5   5   3        123.49        121.74         1.61 o                         
   6   5   3        708.52        650.14         8.45 o                         
   7   5   3        321.27        344.33         8.75 o                         
   8   5   3        100.02        102.20         2.67 o                         
   9   5   3         98.41         98.06         2.74 o                         
  10   5   3         11.72         11.11         0.56 o                         
 -10   6   3         16.50         15.80         1.24 o                         
  -9   6   3         20.25         21.41         1.11 o                         
  -8   6   3          5.06          5.49         0.88 o                         
  -7   6   3        226.83        235.89         5.25 o                         
  -6   6   3       1327.55       1318.61        21.69 o                         
  -5   6   3         88.88         91.98         1.63 o                         
  -4   6   3         65.01         63.20         1.10 o                         
  -3   6   3        170.52        156.71         1.84 o                         
  -2   6   3        435.38        494.96         4.54 o                         
  -1   6   3        611.56        527.30         4.39 o                         
   0   6   3       2224.11       2112.04        18.09 o                         
   1   6   3        612.50        524.80         4.82 o                         
   2   6   3        435.91        497.00         4.55 o                         
   3   6   3        170.30        153.69         1.73 o                         
   4   6   3         65.02         63.19         0.99 o                         
   5   6   3         88.57         91.05         1.49 o                         
   6   6   3       1327.62       1296.51        16.72 o                         
   7   6   3        226.76        229.73         3.26 o                         
   8   6   3          4.96          4.51         0.67 o                         
   9   6   3         20.22         22.01         1.19 o                         
  10   6   3         16.48         14.33         1.39 o                         
  -9   7   3          3.40          2.74         0.78 o                         
  -8   7   3        126.01        129.15         2.77 o                         
  -7   7   3        105.63         99.62         3.06 o                         
  -6   7   3        316.48        321.24         5.51 o                         
  -5   7   3        167.79        162.44         2.35 o                         
  -4   7   3        172.39        201.28         3.19 o                         
  -3   7   3         30.33         36.29         1.08 o                         
  -2   7   3        277.51        358.39         3.78 o                         
  -1   7   3        391.84        441.27         3.88 o                         
   0   7   3        533.47        577.83         4.83 o                         
   1   7   3        392.67        440.73         4.30 o                         
   2   7   3        277.71        363.64         3.76 o                         
   3   7   3         30.25         36.48         0.75 o                         
   4   7   3        172.95        204.15         2.85 o                         
   5   7   3        168.51        163.75         2.48 o                         
   6   7   3        316.64        308.56         4.33 o                         
   7   7   3        105.39        102.23         1.75 o                         
   8   7   3        125.71        126.46         3.38 o                         
   9   7   3          3.42          4.26         0.44 o                         
  -8   8   3         65.70         60.25         1.86 o                         
  -7   8   3         29.53         21.70         0.89 o                         
  -6   8   3         14.56         14.80         0.62 o                         
  -5   8   3        302.32        290.45         3.96 o                         
  -4   8   3        908.37        814.81        10.61 o                         
  -3   8   3         34.60         39.15         0.91 o                         
  -2   8   3        104.64        101.47         1.15 o                         
  -1   8   3        144.25        136.82         1.39 o                         
   0   8   3         72.87         77.01         0.98 o                         
   1   8   3        143.61        136.52         1.57 o                         
   2   8   3        104.78        102.64         1.44 o                         
   3   8   3         34.54         41.81         1.08 o                         
   4   8   3        909.11        823.00        11.90 o                         
   5   8   3        302.58        283.40         5.83 o                         
   6   8   3         14.43         14.52         0.67 o                         
   7   8   3         29.36         22.61         1.12 o                         
   8   8   3         65.69         58.98         1.46 o                         
  -7   9   3         30.08         20.22         0.73 o                         
  -6   9   3        167.27        150.66         2.64 o                         
  -5   9   3         16.66         19.33         1.77 o                         
  -4   9   3         52.62         46.40         1.28 o                         
  -3   9   3        226.24        215.73         4.78 o                         
  -2   9   3         13.28         14.85         0.59 o                         
  -1   9   3        122.81        104.45         1.14 o                         
   0   9   3         13.20         21.03         0.69 o                         
   1   9   3        123.00        105.62         1.38 o                         
   2   9   3         13.47         15.17         0.51 o                         
   3   9   3        226.43        223.70         3.57 o                         
   4   9   3         52.42         44.91         1.26 o                         
   5   9   3         16.64         20.21         1.89 o                         
   6   9   3        167.40        149.76         2.64 o                         
   7   9   3         30.13         21.51         0.97 o                         
  -6  10   3         86.86         72.99         1.67 o                         
  -5  10   3         81.14         73.00         1.65 o                         
  -4  10   3         21.49         21.82         1.30 o                         
  -3  10   3         16.43         21.49         1.57 o                         
  -2  10   3        145.02        136.35         1.89 o                         
  -1  10   3         90.08         95.50         1.67 o                         
   0  10   3         27.24         32.47         0.90 o                         
   1  10   3         89.77         94.01         1.56 o                         
   2  10   3        144.75        134.80         1.86 o                         
   3  10   3         16.47         18.10         0.85 o                         
   4  10   3         21.36         22.26         1.01 o                         
   5  10   3         80.99         70.94         1.99 o                         
   6  10   3         86.73         72.25         1.70 o                         
  -5  11   3         23.21         20.98         1.05 o                         
  -4  11   3          6.76          9.41         1.00 o                         
  -3  11   3        102.18         84.80         1.82 o                         
  -2  11   3         37.73         38.79         0.90 o                         
  -1  11   3        121.66        129.44         2.84 o                         
   0  11   3         27.63         28.45         0.96 o                         
   1  11   3        121.64        130.61         2.20 o                         
   2  11   3         37.59         38.85         0.99 o                         
   3  11   3        102.26         83.01         1.83 o                         
   4  11   3          6.85          9.66         0.92 o                         
   5  11   3         23.12         22.46         1.32 o                         
  -2  12   3          1.94          1.27         0.45 o                         
  -1  12   3         11.93          8.79         0.53 o                         
   0  12   3         41.84         38.69         0.93 o                         
   1  12   3         11.85          9.19         0.55 o                         
   2  12   3          1.94          0.62         0.65 o                         
   1   0   4        566.58        457.56         4.62 o                         
   2   0   4          9.62         20.26         0.31 o                         
   5   0   4         36.46         58.50         0.65 o                         
   6   0   4          8.97         16.86         0.57 o                         
   7   0   4         96.12         95.53         1.00 o                         
   8   0   4        170.95        163.82         2.42 o                         
   9   0   4        537.33        549.08         8.06 o                         
  10   0   4         31.37         30.31         1.26 o                         
  11   0   4         28.29         28.08         1.07 o                         
 -11   1   4          7.72         10.78         0.67 o                         
 -10   1   4          9.90          8.10         0.77 o                         
  -9   1   4        521.44        538.99         7.09 o                         
  -8   1   4        181.12        145.19         2.11 o                         
  -7   1   4        164.12        181.43         1.98 o                         
  -6   1   4       1046.39       1070.68        10.10 o                         
  -5   1   4        387.68        489.76         4.07 o                         
  -4   1   4         52.54         60.86         0.98 o                         
  -3   1   4        499.28        479.02         4.31 o                         
  -2   1   4       2190.24       1714.76        28.07 o                         
   0   1   4         46.58         46.91         0.54 o                         
   2   1   4       2189.60       1714.29        24.31 o                         
   3   1   4        498.72        472.13         4.83 o                         
   4   1   4         52.30         61.11         0.78 o                         
   5   1   4        387.72        491.21         4.48 o                         
   6   1   4       1047.64       1052.54        10.11 o                         
   7   1   4        164.23        181.16         1.77 o                         
   8   1   4        181.02        146.74         1.55 o                         
   9   1   4        521.24        545.04         7.96 o                         
  10   1   4          9.93          8.29         0.76 o                         
  11   1   4          7.73         10.94         0.67 o                         
 -11   2   4         64.45         69.09         2.08 o                         
 -10   2   4         72.66         68.56         2.21 o                         
  -9   2   4        237.32        246.16         3.10 o                         
  -8   2   4         10.60         18.49         0.66 o                         
  -7   2   4        148.17        148.86         1.90 o                         
  -6   2   4        303.90        267.07         2.80 o                         
  -5   2   4        787.78        787.29         7.92 o                         
  -4   2   4        602.42        596.93         6.05 o                         
  -3   2   4       2025.93       2007.25        20.02 o                         
  -2   2   4       2040.44       2069.32        26.06 o                         
  -1   2   4        278.59        325.98         3.52 o                         
   0   2   4        185.07        267.19         2.73 o                         
   1   2   4        278.02        322.77         3.11 o                         
   2   2   4       2039.82       2034.83        33.66 o                         
   3   2   4       2026.11       1985.13        21.42 o                         
   4   2   4        602.66        592.28         6.04 o                         
   5   2   4        788.28        774.14         7.92 o                         
   6   2   4        303.55        264.38         2.50 o                         
   7   2   4        148.19        146.18         1.55 o                         
   8   2   4         10.58         18.72         0.54 o                         
   9   2   4        236.91        250.85         3.33 o                         
  10   2   4         72.83         69.42         1.25 o                         
  11   2   4         64.45         69.80         1.54 o                         
 -11   3   4          2.16          2.39         0.68 o                         
 -10   3   4        310.21        316.31         5.28 o                         
  -9   3   4         15.43         15.61         0.79 o                         
  -8   3   4         99.00        106.34         2.06 o                         
  -7   3   4        163.87        162.53         2.09 o                         
  -6   3   4        359.67        351.16         3.90 o                         
  -5   3   4          3.56          6.19         0.46 o                         
  -4   3   4       1108.16       1153.45        12.46 o                         
  -3   3   4        661.89        702.28         6.32 o                         
  -2   3   4        816.25        981.78         9.32 o                         
  -1   3   4        534.37        598.15         5.41 o                         
   0   3   4       2047.63       1819.91        21.07 o                         
   1   3   4        534.36        597.41         5.41 o                         
   2   3   4        816.58        980.52         9.89 o                         
   3   3   4        662.64        694.50         7.09 o                         
   4   3   4       1107.03       1157.17        11.66 o                         
   5   3   4          3.56          6.60         0.64 o                         
   6   3   4        359.91        346.39         3.65 o                         
   7   3   4        163.64        157.68         2.07 o                         
   8   3   4         99.15        107.06         1.66 o                         
   9   3   4         15.46         14.07         0.56 o                         
  10   3   4        310.50        312.29         5.75 o                         
  11   3   4          2.21          3.04         0.41 o                         
 -10   4   4          4.82          3.75         0.37 o                         
  -9   4   4          6.89          6.75         0.40 o                         
  -8   4   4        573.33        551.00         6.63 o                         
  -7   4   4        298.56        341.91         4.52 o                         
  -6   4   4        208.92        178.24         2.24 o                         
  -5   4   4        553.64        559.26         5.74 o                         
  -4   4   4         26.24         28.15         0.54 o                         
  -3   4   4        897.55        994.66         8.55 o                         
  -2   4   4       1213.60       1243.42        11.78 o                         
  -1   4   4        875.41        922.72         7.89 o                         
   0   4   4        215.96        343.68         3.16 o                         
   1   4   4        875.43        910.85         8.28 o                         
   2   4   4       1215.01       1238.80        12.51 o                         
   3   4   4        897.65        995.57        10.06 o                         
   4   4   4         26.25         32.53         0.77 o                         
   5   4   4        552.40        559.97         5.74 o                         
   6   4   4        209.02        174.71         2.24 o                         
   7   4   4        298.80        337.02         4.13 o                         
   8   4   4        574.05        553.16         7.04 o                         
   9   4   4          6.85          6.37         0.39 o                         
  10   4   4          4.84          3.14         0.44 o                         
 -10   5   4         32.31         34.30         1.46 o                         
  -9   5   4        120.00        106.22         2.82 o                         
  -8   5   4        217.34        209.13         3.90 o                         
  -7   5   4         41.66         34.69         1.00 o                         
  -6   5   4        417.20        388.98         7.13 o                         
  -5   5   4        132.61        119.05         2.16 o                         
  -4   5   4         71.64        101.53         1.20 o                         
  -3   5   4        944.98        899.21         8.10 o                         
  -2   5   4         50.54         41.86         0.48 o                         
  -1   5   4       1363.22       1356.96        11.15 o                         
   0   5   4         30.34         60.27         0.64 o                         
   1   5   4       1361.90       1356.09        12.22 o                         
   2   5   4         50.93         41.01         0.61 o                         
   3   5   4        944.15        889.63         9.08 o                         
   4   5   4         71.77        103.33         1.28 o                         
   5   5   4        132.87        117.72         1.59 o                         
   6   5   4        416.95        388.38         5.14 o                         
   7   5   4         41.48         38.09         1.97 o                         
   8   5   4        217.18        210.40         3.80 o                         
   9   5   4        119.54        104.42         2.51 o                         
  10   5   4         32.42         36.53         1.95 o                         
 -10   6   4         19.83         21.20         1.14 o                         
  -9   6   4         32.67         35.14         1.44 o                         
  -8   6   4         17.52         19.03         1.03 o                         
  -7   6   4        142.65        153.48         3.91 o                         
  -6   6   4        575.26        547.12         9.30 o                         
  -5   6   4        236.96        219.64         3.39 o                         
  -4   6   4         20.25         19.66         1.12 o                         
  -3   6   4        398.55        331.94         3.10 o                         
  -2   6   4         38.22         32.75         0.46 o                         
  -1   6   4        226.17        240.19         2.17 o                         
   0   6   4          6.97         16.72         0.60 o                         
   1   6   4        226.24        240.44         2.40 o                         
   2   6   4         38.33         32.04         0.74 o                         
   3   6   4        398.95        332.14         4.03 o                         
   4   6   4         20.20         20.78         0.63 o                         
   5   6   4        237.00        217.12         3.67 o                         
   6   6   4        575.13        541.17         7.12 o                         
   7   6   4        142.82        154.47         2.99 o                         
   8   6   4         17.60         19.90         0.79 o                         
   9   6   4         32.65         33.17         1.60 o                         
  10   6   4         19.84         20.32         0.92 o                         
  -9   7   4          0.57         -0.11         0.71 o                         
  -8   7   4         94.77         83.00         2.09 o                         
  -7   7   4        119.55        115.38         2.54 o                         
  -6   7   4        348.93        385.57         6.78 o                         
  -5   7   4        453.67        409.60         5.45 o                         
  -4   7   4        239.72        205.36         3.24 o                         
  -3   7   4        147.87        130.03         1.57 o                         
  -2   7   4        134.35        139.14         1.45 o                         
  -1   7   4         61.18         56.33         0.65 o                         
   0   7   4         93.43        108.40         1.65 o                         
   1   7   4         61.14         56.35         0.73 o                         
   2   7   4        134.14        136.89         1.47 o                         
   3   7   4        147.81        128.65         1.75 o                         
   4   7   4        239.49        208.32         3.22 o                         
   5   7   4        453.33        412.48         5.85 o                         
   6   7   4        348.77        379.58         7.88 o                         
   7   7   4        119.43        113.11         2.59 o                         
   8   7   4         94.76         79.58         3.14 o                         
   9   7   4          0.58          1.18         0.52 o                         
  -8   8   4         21.01         16.54         1.27 o                         
  -7   8   4         29.95         30.49         1.41 o                         
  -6   8   4        118.61        125.98         1.96 o                         
  -5   8   4        386.80        374.70         5.10 o                         
  -4   8   4         36.05         57.98         2.60 o                         
  -3   8   4         24.13         19.48         0.71 o                         
  -2   8   4        211.34        224.09         2.43 o                         
  -1   8   4        177.25        200.00         1.95 o                         
   0   8   4         20.11         28.98         0.52 o                         
   1   8   4        177.47        200.58         2.20 o                         
   2   8   4        211.15        227.06         2.83 o                         
   3   8   4         24.27         21.43         0.99 o                         
   4   8   4         36.07         68.66         1.77 o                         
   5   8   4        386.77        382.30         5.74 o                         
   6   8   4        118.36        126.99         2.28 o                         
   7   8   4         30.00         31.11         1.11 o                         
   8   8   4         20.90         15.94         0.83 o                         
  -7   9   4          8.53          9.96         0.54 o                         
  -6   9   4         47.15         46.61         1.28 o                         
  -5   9   4        262.43        257.47         4.65 o                         
  -4   9   4         44.84         58.28         2.34 o                         
  -3   9   4        261.38        262.17         3.30 o                         
  -2   9   4         21.18         27.80         0.84 o                         
  -1   9   4         16.93         17.67         0.46 o                         
   0   9   4         32.05         35.98         0.85 o                         
   1   9   4         17.00         18.39         0.57 o                         
   2   9   4         21.18         27.32         0.67 o                         
   3   9   4        261.69        262.58         4.12 o                         
   4   9   4         44.79         60.21         1.81 o                         
   5   9   4        261.97        248.54         4.03 o                         
   6   9   4         47.21         49.43         1.35 o                         
   7   9   4          8.57          9.21         1.01 o                         
  -6  10   4          1.48          1.87         0.60 o                         
  -5  10   4         40.35         49.02         1.38 o                         
  -4  10   4         21.12         24.40         1.04 o                         
  -3  10   4        226.08        232.84         3.33 o                         
  -2  10   4        122.83        124.72         2.39 o                         
  -1  10   4          5.28          2.64         0.31 o                         
   0  10   4          1.95          0.98         0.33 o                         
   1  10   4          5.32          2.84         0.38 o                         
   2  10   4        122.99        125.42         1.93 o                         
   3  10   4        226.03        238.00         3.79 o                         
   4  10   4         21.10         25.13         1.51 o                         
   5  10   4         40.42         49.19         1.69 o                         
   6  10   4          1.46          2.02         0.61 o                         
  -5  11   4         43.85         43.41         1.39 o                         
  -4  11   4          0.00          0.90         0.61 o                         
  -3  11   4         52.16         61.40         1.55 o                         
  -2  11   4         10.71         19.10         1.11 o                         
  -1  11   4         42.92         41.27         1.15 o                         
   0  11   4         32.53         38.75         0.81 o                         
   1  11   4         42.88         41.89         0.93 o                         
   2  11   4         10.70         17.40         1.15 o                         
   3  11   4         52.08         62.80         1.89 o                         
   4  11   4          0.00          1.35         0.74 o                         
   5  11   4         43.79         39.61         1.39 o                         
  -2  12   4         11.26         11.86         1.00 o                         
  -1  12   4         17.91         16.84         0.80 o                         
   0  12   4         31.91         32.67         1.50 o                         
   1  12   4         17.80         18.08         0.70 o                         
   2  12   4         11.21         11.49         0.80 o                         
   4   0   5       1307.11       1476.49        13.27 o                         
   5   0   5         52.02         68.31         1.25 o                         
   6   0   5         15.39         16.85         0.73 o                         
   7   0   5        211.58        232.23         2.22 o                         
   8   0   5         35.42         31.80         0.77 o                         
   9   0   5         82.39         83.75         1.61 o                         
  10   0   5          8.16         13.45         0.74 o                         
  11   0   5         22.34         13.29         0.72 o                         
 -11   1   5          3.36          5.28         0.88 o                         
 -10   1   5         31.84         24.97         0.95 o                         
  -9   1   5         93.63         95.32         1.54 o                         
  -8   1   5         42.10         49.26         0.96 o                         
  -7   1   5          1.03          3.96         0.27 o                         
  -6   1   5        919.38        870.11         7.83 o                         
  -5   1   5       1614.74       1657.56        14.21 o                         
  -4   1   5       4318.48       4204.61        68.84 o                         
  -3   1   5       1031.92        830.93         7.49 o                         
  -2   1   5       1083.90       1063.57        11.45 o                         
  -1   1   5         12.09         27.94         0.66 o                         
   1   1   5         12.13         27.55         0.48 o                         
   2   1   5       1084.67       1068.64        10.10 o                         
   3   1   5       1031.85        830.35         8.38 o                         
   4   1   5       4317.62       4220.74        84.33 o                         
   5   1   5       1615.53       1658.81        14.91 o                         
   6   1   5        918.88        861.48         7.85 o                         
   7   1   5          1.03          4.41         0.24 o                         
   8   1   5         42.15         47.93         0.69 o                         
   9   1   5         93.68         95.68         1.56 o                         
  10   1   5         31.90         24.02         0.98 o                         
  11   1   5          3.40          4.93         0.69 o                         
 -11   2   5         18.97         20.11         0.86 o                         
 -10   2   5          0.41          1.15         0.37 o                         
  -9   2   5         39.03         35.84         0.78 o                         
  -8   2   5        111.03         98.91         1.17 o                         
  -7   2   5        756.78        769.54         8.30 o                         
  -6   2   5        750.06        705.74         7.21 o                         
  -5   2   5        647.19        659.56         7.19 o                         
  -4   2   5        335.71        396.00         3.82 o                         
  -3   2   5       1714.06       1601.44        13.64 o                         
  -2   2   5       1491.95       1432.63        13.58 o                         
  -1   2   5       1157.48        988.86        11.47 o                         
   0   2   5        660.89        844.16         8.50 o                         
   1   2   5       1155.88        987.99         9.94 o                         
   2   2   5       1491.22       1437.18        14.41 o                         
   3   2   5       1712.88       1581.17        16.01 o                         
   4   2   5        336.07        395.32         4.07 o                         
   5   2   5        646.86        660.72         6.72 o                         
   6   2   5        750.21        710.50         7.22 o                         
   7   2   5        757.03        757.70         8.32 o                         
   8   2   5        110.47         98.90         1.74 o                         
   9   2   5         39.01         39.30         0.88 o                         
  10   2   5          0.41          1.18         0.36 o                         
  11   2   5         18.96         22.15         1.42 o                         
 -11   3   5          8.74         12.89         0.94 o                         
 -10   3   5         94.50        104.36         2.61 o                         
  -9   3   5        102.87         97.34         1.42 o                         
  -8   3   5        638.83        612.36         7.33 o                         
  -7   3   5        749.56        740.23         8.57 o                         
  -6   3   5        360.73        327.02         3.91 o                         
  -5   3   5         79.29        101.28         1.17 o                         
  -4   3   5        484.72        524.31         5.74 o                         
  -3   3   5        662.36        683.33         7.42 o                         
  -2   3   5        188.07        139.43         1.50 o                         
  -1   3   5        921.50       1154.03        11.58 o                         
   0   3   5          6.24         10.58         0.35 o                         
   1   3   5        919.31       1149.05        10.36 o                         
   2   3   5        187.78        140.19         1.51 o                         
   3   3   5        662.07        685.76         6.95 o                         
   4   3   5        484.31        526.21         5.37 o                         
   5   3   5         78.90         99.93         1.17 o                         
   6   3   5        360.56        320.66         3.98 o                         
   7   3   5        749.23        713.90         8.74 o                         
   8   3   5        638.89        619.03         9.03 o                         
   9   3   5        102.86         99.25         1.81 o                         
  10   3   5         94.33        108.81         1.82 o                         
  11   3   5          8.75         12.01         0.67 o                         
 -10   4   5          5.70          3.43         0.36 o                         
  -9   4   5         41.89         36.17         0.95 o                         
  -8   4   5        228.02        224.78         2.89 o                         
  -7   4   5        209.20        217.13         2.96 o                         
  -6   4   5        252.02        264.86         3.22 o                         
  -5   4   5        680.92        699.25         7.61 o                         
  -4   4   5        935.78       1070.02        11.58 o                         
  -3   4   5       1402.92       1364.49        12.97 o                         
  -2   4   5       1549.23       1617.00        14.51 o                         
  -1   4   5        949.46       1010.53         9.07 o                         
   0   4   5        604.77        618.62         5.92 o                         
   1   4   5        949.58       1001.53         9.08 o                         
   2   4   5       1551.57       1610.63        16.24 o                         
   3   4   5       1402.62       1369.72        14.74 o                         
   4   4   5        935.54       1073.20        11.59 o                         
   5   4   5        681.72        694.10         7.12 o                         
   6   4   5        251.89        257.34         3.54 o                         
   7   4   5        208.95        211.86         2.71 o                         
   8   4   5        227.68        225.20         2.88 o                         
   9   4   5         41.89         38.48         1.10 o                         
  10   4   5          5.61          2.97         0.47 o                         
 -10   5   5         70.78         70.32         1.68 o                         
  -9   5   5         25.22         24.15         0.83 o                         
  -8   5   5        113.28        114.42         1.91 o                         
  -7   5   5        364.76        343.92         4.64 o                         
  -6   5   5         44.53         37.65         1.28 o                         
  -5   5   5         12.37         11.53         0.50 o                         
  -4   5   5        208.30        188.27         1.91 o                         
  -3   5   5        164.18        150.25         1.39 o                         
  -2   5   5        971.23        872.90         7.52 o                         
  -1   5   5        151.58        161.60         1.48 o                         
   0   5   5        462.50        409.02         3.76 o                         
   1   5   5        151.75        161.62         1.64 o                         
   2   5   5        971.12        869.01         9.45 o                         
   3   5   5        164.00        148.79         1.79 o                         
   4   5   5        208.57        188.50         2.07 o                         
   5   5   5         12.25         11.61         0.47 o                         
   6   5   5         44.53         39.90         1.03 o                         
   7   5   5        364.18        341.79         5.19 o                         
   8   5   5        113.20        110.52         2.66 o                         
   9   5   5         25.23         25.68         0.97 o                         
  10   5   5         70.79         73.44         1.57 o                         
 -10   6   5         38.74         29.87         1.46 o                         
  -9   6   5         10.58         11.26         0.86 o                         
  -8   6   5        163.09        161.90         3.15 o                         
  -7   6   5         59.28         53.34         1.80 o                         
  -6   6   5        103.65         91.95         2.70 o                         
  -5   6   5        454.09        420.35         7.24 o                         
  -4   6   5        421.12        380.67         5.01 o                         
  -3   6   5        590.60        548.74         5.02 o                         
  -2   6   5          4.46         15.20         0.31 o                         
  -1   6   5         80.30         60.95         0.67 o                         
   0   6   5         23.83         18.41         0.37 o                         
   1   6   5         80.43         60.46         0.70 o                         
   2   6   5          4.51         14.65         0.43 o                         
   3   6   5        591.46        546.03         6.54 o                         
   4   6   5        421.75        380.45         5.06 o                         
   5   6   5        453.97        417.76         6.22 o                         
   6   6   5        104.03         95.76         2.59 o                         
   7   6   5         59.30         52.94         2.12 o                         
   8   6   5        162.70        153.85         3.01 o                         
   9   6   5         10.45         10.66         0.91 o                         
  10   6   5         38.80         30.45         1.33 o                         
  -9   7   5         56.84         55.93         1.78 o                         
  -8   7   5         36.75         33.05         1.46 o                         
  -7   7   5         17.98         16.38         0.94 o                         
  -6   7   5        142.63        131.09         3.37 o                         
  -5   7   5        133.45        127.11         1.94 o                         
  -4   7   5        212.29        192.15         2.72 o                         
  -3   7   5         19.42         22.82         0.67 o                         
  -2   7   5        281.41        322.13         2.88 o                         
  -1   7   5        758.64        855.40         7.79 o                         
   0   7   5         62.26         62.19         0.78 o                         
   1   7   5        758.34        857.80         8.22 o                         
   2   7   5        281.39        323.93         3.39 o                         
   3   7   5         19.50         22.96         0.66 o                         
   4   7   5        211.89        191.96         2.72 o                         
   5   7   5        133.33        130.06         1.97 o                         
   6   7   5        142.67        132.05         3.61 o                         
   7   7   5         17.86         18.93         0.89 o                         
   8   7   5         36.77         36.55         1.14 o                         
   9   7   5         56.83         56.28         1.43 o                         
  -8   8   5          3.85          4.22         0.83 o                         
  -7   8   5         33.86         33.11         2.53 o                         
  -6   8   5         91.88         87.12         1.74 o                         
  -5   8   5        174.13        174.25         2.59 o                         
  -4   8   5        383.96        377.04         7.33 o                         
  -3   8   5         87.24         92.90         1.30 o                         
  -2   8   5         20.72         21.32         0.51 o                         
  -1   8   5         99.11         77.11         0.95 o                         
   0   8   5         17.61         19.95         0.51 o                         
   1   8   5         99.22         78.91         1.09 o                         
   2   8   5         20.79         21.19         0.59 o                         
   3   8   5         87.09         91.46         2.03 o                         
   4   8   5        384.43        410.84        10.42 o                         
   5   8   5        174.12        182.81         2.97 o                         
   6   8   5         91.68         89.20         1.79 o                         
   7   8   5         33.92         30.95         1.12 o                         
   8   8   5          3.91          5.43         0.79 o                         
  -7   9   5         26.64         20.87         1.21 o                         
  -6   9   5         41.42         44.70         1.28 o                         
  -5   9   5        143.32        161.10         2.76 o                         
  -4   9   5        216.27        210.79         3.42 o                         
  -3   9   5         60.35         54.62         1.08 o                         
  -2   9   5        118.91        108.44         1.47 o                         
  -1   9   5         58.05         56.77         0.81 o                         
   0   9   5         85.69         66.32         1.01 o                         
   1   9   5         58.10         56.64         1.06 o                         
   2   9   5        118.89        107.83         1.99 o                         
   3   9   5         60.21         54.63         1.58 o                         
   4   9   5        216.45        211.89         3.57 o                         
   5   9   5        143.35        160.79         2.78 o                         
   6   9   5         41.65         48.03         1.34 o                         
   7   9   5         26.82         24.25         1.12 o                         
  -6  10   5         27.61         23.80         1.36 o                         
  -5  10   5         86.18         79.44         1.75 o                         
  -4  10   5         43.36         44.84         1.89 o                         
  -3  10   5         83.98         90.40         1.70 o                         
  -2  10   5        115.99        122.29         1.85 o                         
  -1  10   5        180.83        176.88         2.72 o                         
   0  10   5          2.10          1.17         0.33 o                         
   1  10   5        180.65        179.60         2.76 o                         
   2  10   5        115.85        121.59         2.58 o                         
   3  10   5         83.79         93.77         3.34 o                         
   4  10   5         43.26         43.01         1.34 o                         
   5  10   5         86.20         79.41         1.77 o                         
   6  10   5         27.55         22.83         1.31 o                         
  -5  11   5         19.79         16.81         1.17 o                         
  -4  11   5         90.07         95.45         2.27 o                         
  -3  11   5         37.39         43.54         1.93 o                         
  -2  11   5        108.51        113.96         1.87 o                         
  -1  11   5         28.88         30.53         0.75 o                         
   0  11   5        106.08        120.58         1.70 o                         
   1  11   5         28.94         30.77         0.84 o                         
   2  11   5        108.44        113.63         2.19 o                         
   3  11   5         37.29         44.53         1.60 o                         
   4  11   5         90.19         91.39         2.00 o                         
   5  11   5         19.74         17.38         0.90 o                         
  -2  12   5         60.04         67.14         1.37 o                         
  -1  12   5         47.12         51.96         1.81 o                         
   0  12   5         77.26         81.68         1.55 o                         
   1  12   5         46.94         51.21         1.29 o                         
   2  12   5         60.04         67.50         2.84 o                         
   0   0   6        748.34        553.69         7.92 o                         
   2   0   6         31.31         40.09         0.50 o                         
   3   0   6        772.44        613.41         5.55 o                         
   4   0   6        333.69        325.38         2.99 o                         
   5   0   6        626.19        780.76         7.07 o                         
   6   0   6       2635.41       2845.23        30.52 o                         
   7   0   6         28.16         22.19         0.42 o                         
   8   0   6         17.05         14.55         0.51 o                         
   9   0   6        102.69        103.93         1.87 o                         
  10   0   6          0.01          1.73         0.50 o                         
  11   0   6        137.59        157.59         2.70 o                         
 -11   1   6         35.01         39.34         1.19 o                         
 -10   1   6         51.20         69.11         1.89 o                         
  -9   1   6         90.05         92.79         2.24 o                         
  -8   1   6          4.36          4.75         0.43 o                         
  -7   1   6        252.78        260.53         3.16 o                         
  -6   1   6        618.97        694.89         5.74 o                         
  -5   1   6       1739.43       1808.34        14.84 o                         
  -4   1   6        119.12         88.36         0.81 o                         
  -3   1   6        649.56        570.22         5.13 o                         
  -2   1   6        534.39        524.08         6.73 o                         
  -1   1   6         86.19         97.56         1.20 o                         
   1   1   6         85.82         96.14         1.12 o                         
   2   1   6        535.38        527.51         5.33 o                         
   3   1   6        649.48        560.51         5.75 o                         
   4   1   6        119.23         85.83         1.07 o                         
   5   1   6       1737.20       1812.07        18.20 o                         
   6   1   6        620.01        687.71         7.05 o                         
   7   1   6        252.69        255.17         2.73 o                         
   8   1   6          4.29          4.31         0.39 o                         
   9   1   6         90.06         96.47         2.29 o                         
  10   1   6         51.28         72.84         1.74 o                         
  11   1   6         35.02         43.28         1.41 o                         
 -11   2   6          9.34          6.98         0.58 o                         
 -10   2   6         79.99         75.00         2.00 o                         
  -9   2   6         51.17         54.24         1.04 o                         
  -8   2   6        151.07        162.52         1.81 o                         
  -7   2   6        244.42        242.00         2.74 o                         
  -6   2   6        319.15        333.83         3.08 o                         
  -5   2   6        196.18        193.68         1.67 o                         
  -4   2   6        537.98        598.52         4.94 o                         
  -3   2   6        797.17        843.18         7.68 o                         
   0   2   6       1874.16       1812.25        29.69 o                         
   2   2   6       3118.85       2820.75        56.53 o                         
   3   2   6        798.26        859.63         8.60 o                         
   4   2   6        538.68        589.90         6.49 o                         
   5   2   6        196.32        193.78         2.09 o                         
   6   2   6        318.83        328.48         3.47 o                         
   7   2   6        243.90        239.37         3.61 o                         
   8   2   6        150.77        165.83         2.13 o                         
   9   2   6         51.14         52.68         1.05 o                         
  10   2   6         79.89         76.90         1.40 o                         
  11   2   6          9.33          7.52         0.73 o                         
 -11   3   6         25.81         20.27         0.86 o                         
 -10   3   6         30.81         27.95         1.27 o                         
  -9   3   6          4.04          4.24         0.38 o                         
  -8   3   6        120.80        111.43         1.59 o                         
  -7   3   6         29.94         31.98         1.33 o                         
  -6   3   6         40.13         46.79         0.80 o                         
  -5   3   6        381.65        376.38         3.90 o                         
  -4   3   6        491.26        498.92         4.75 o                         
  -3   3   6        938.66       1051.70         9.49 o                         
  -2   3   6       1869.73       2075.92        19.62 o                         
  -1   3   6        361.95        295.75         3.04 o                         
   0   3   6        292.03        402.35         4.11 o                         
   1   3   6        361.94        293.08         2.71 o                         
   2   3   6       1871.19       2071.73        22.26 o                         
   3   3   6        939.04       1053.57        11.37 o                         
   4   3   6        491.34        487.40         5.07 o                         
   5   3   6        381.38        373.73         3.90 o                         
   6   3   6         40.10         47.58         0.90 o                         
   7   3   6         29.78         31.82         0.71 o                         
   8   3   6        120.67        109.43         1.58 o                         
   9   3   6          4.07          5.24         0.45 o                         
  10   3   6         30.66         29.65         1.15 o                         
  11   3   6         25.75         22.09         0.77 o                         
 -10   4   6          9.13          4.99         0.40 o                         
  -9   4   6        354.71        337.35         4.20 o                         
  -8   4   6        142.62        132.91         2.01 o                         
  -7   4   6         49.84         43.80         0.91 o                         
  -6   4   6        386.19        362.30         4.75 o                         
  -5   4   6        145.67        164.08         1.95 o                         
  -4   4   6         18.30         17.74         0.29 o                         
  -3   4   6       2192.25       2179.60        19.59 o                         
  -2   4   6        130.89        108.63         1.26 o                         
  -1   4   6         92.91        142.71         1.55 o                         
   0   4   6       1004.40       1004.47         9.07 o                         
   1   4   6         92.62        141.22         1.38 o                         
   2   4   6        131.11        108.22         1.23 o                         
   3   4   6       2190.40       2183.43        23.43 o                         
   4   4   6         18.35         17.82         0.42 o                         
   5   4   6        145.72        163.84         2.10 o                         
   6   4   6        386.31        356.32         4.45 o                         
   7   4   6         49.62         44.31         0.86 o                         
   8   4   6        142.53        135.63         2.56 o                         
   9   4   6        354.88        347.30         5.20 o                         
  10   4   6          9.16          5.34         0.67 o                         
 -10   5   6         18.04         15.72         0.60 o                         
  -9   5   6         32.36         28.50         1.07 o                         
  -8   5   6         54.11         58.31         1.10 o                         
  -7   5   6         24.10         23.23         1.34 o                         
  -6   5   6        427.07        449.11         5.40 o                         
  -5   5   6        127.47        116.92         2.10 o                         
  -4   5   6        205.82        206.60         2.06 o                         
  -3   5   6        433.07        457.78         4.44 o                         
  -2   5   6       1002.25        985.54         8.52 o                         
  -1   5   6       2158.13       2076.22        19.55 o                         
   0   5   6          4.58          4.25         0.28 o                         
   1   5   6       2157.43       2052.56        18.55 o                         
   2   5   6       1002.66        990.87         9.44 o                         
   3   5   6        432.62        458.31         4.73 o                         
   4   5   6        206.34        203.49         2.38 o                         
   5   5   6        127.16        117.58         1.75 o                         
   6   5   6        427.39        452.54         6.67 o                         
   7   5   6         24.11         23.54         0.75 o                         
   8   5   6         54.12         57.45         1.88 o                         
   9   5   6         32.30         30.80         1.05 o                         
  10   5   6         18.09         17.21         0.82 o                         
  -9   6   6         25.81         23.90         1.32 o                         
  -8   6   6          1.31          1.45         0.67 o                         
  -7   6   6        123.48        108.56         2.43 o                         
  -6   6   6        380.38        374.90        12.70 o                         
  -5   6   6         36.28         29.68         0.86 o                         
  -4   6   6        230.40        216.19         2.91 o                         
  -3   6   6         68.69         79.86         0.90 o                         
  -2   6   6         75.97         62.29         0.65 o                         
  -1   6   6        366.97        394.20         3.83 o                         
   0   6   6         11.84         10.74         0.44 o                         
   1   6   6        366.85        391.89         3.65 o                         
   2   6   6         75.77         60.67         0.78 o                         
   3   6   6         68.83         79.36         1.18 o                         
   4   6   6        230.03        216.20         2.99 o                         
   5   6   6         36.23         31.50         1.39 o                         
   6   6   6        380.08        363.46         7.40 o                         
   7   6   6        123.43        112.04         3.65 o                         
   8   6   6          1.29          2.51         0.53 o                         
   9   6   6         25.86         21.67         0.93 o                         
  -9   7   6         12.55         14.05         0.97 o                         
  -8   7   6         50.35         44.10         1.88 o                         
  -7   7   6        154.79        165.86         3.33 o                         
  -6   7   6        231.54        227.21         4.23 o                         
  -5   7   6         24.74         19.56         0.68 o                         
  -4   7   6        290.06        257.37         3.50 o                         
  -3   7   6        205.87        193.18         2.25 o                         
  -2   7   6        115.06        125.62         1.34 o                         
  -1   7   6        140.18        148.07         1.57 o                         
   0   7   6         64.55        102.49         1.31 o                         
   1   7   6        140.39        149.05         1.78 o                         
   2   7   6        114.83        126.34         1.54 o                         
   3   7   6        206.17        192.80         2.75 o                         
   4   7   6        289.81        254.23         3.54 o                         
   5   7   6         24.79         24.32         1.50 o                         
   6   7   6        231.80        224.93         3.61 o                         
   7   7   6        154.85        165.87         2.81 o                         
   8   7   6         50.38         44.35         1.25 o                         
   9   7   6         12.51         13.81         0.76 o                         
  -8   8   6         32.90         39.59         1.62 o                         
  -7   8   6         42.12         34.26         1.49 o                         
  -6   8   6         58.63         59.45         1.40 o                         
  -5   8   6         23.17         18.31         1.00 o                         
  -4   8   6        183.17        157.70         2.40 o                         
  -3   8   6        472.69        443.62         4.63 o                         
  -2   8   6        204.44        208.65         2.27 o                         
  -1   8   6        243.19        266.45         2.87 o                         
   0   8   6        109.25        112.52         1.35 o                         
   1   8   6        242.86        269.70         3.07 o                         
   2   8   6        204.29        209.92         2.65 o                         
   3   8   6        472.50        450.39         6.65 o                         
   4   8   6        183.03        163.54         2.75 o                         
   5   8   6         23.10         22.99         1.10 o                         
   6   8   6         58.66         62.00         1.46 o                         
   7   8   6         42.25         36.51         1.20 o                         
   8   8   6         32.82         39.68         1.27 o                         
  -7   9   6         15.52         13.63         0.63 o                         
  -6   9   6         42.49         41.65         1.38 o                         
  -5   9   6          7.52          8.48         0.76 o                         
  -4   9   6         67.43         58.17         1.41 o                         
  -3   9   6        117.89         96.91         1.44 o                         
  -2   9   6        104.47        109.48         1.58 o                         
  -1   9   6         10.62         12.41         0.46 o                         
   0   9   6         37.14         42.03         1.09 o                         
   1   9   6         10.63         12.73         0.47 o                         
   2   9   6        104.63        113.28         2.20 o                         
   3   9   6        118.00         95.55         1.87 o                         
   4   9   6         67.23         58.59         1.89 o                         
   5   9   6          7.60          9.84         0.71 o                         
   6   9   6         42.31         41.95         1.32 o                         
   7   9   6         15.57         13.81         0.79 o                         
  -6  10   6         52.86         51.17         1.43 o                         
  -5  10   6         70.48         57.38         2.34 o                         
  -4  10   6         12.20         10.34         0.70 o                         
  -3  10   6          8.30         10.26         0.58 o                         
  -2  10   6          3.84          4.78         0.45 o                         
  -1  10   6        127.02        109.09         1.96 o                         
   0  10   6         15.04         13.78         0.48 o                         
   1  10   6        126.70        111.27         2.13 o                         
   2  10   6          3.89          5.15         0.71 o                         
   3  10   6          8.32         10.37         0.83 o                         
   4  10   6         12.19          9.61         0.71 o                         
   5  10   6         70.48         57.46         1.53 o                         
   6  10   6         52.95         48.22         1.45 o                         
  -4  11   6         55.94         54.94         1.76 o                         
  -3  11   6         94.12         94.78         1.68 o                         
  -2  11   6          1.72          3.97         0.57 o                         
  -1  11   6         10.81         10.79         0.59 o                         
   0  11   6          8.69          6.56         0.43 o                         
   1  11   6         10.80         10.71         0.72 o                         
   2  11   6          1.73          2.88         0.61 o                         
   3  11   6         93.99         98.17         2.05 o                         
   4  11   6         55.72         54.27         1.56 o                         
  -1  12   6          0.51          2.52         0.55 o                         
   0  12   6         11.14         16.11         1.00 o                         
   1  12   6          0.51          1.82         0.45 o                         
   1   0   7         37.03         51.41         0.82 o                         
   2   0   7       2217.05       1920.30        27.24 o                         
   3   0   7        526.30        413.46         3.77 o                         
   4   0   7        394.81        491.79         4.53 o                         
   5   0   7        273.07        286.52         2.99 o                         
   6   0   7        125.25        129.84         1.46 o                         
   7   0   7          9.71         17.88         0.45 o                         
   8   0   7        248.51        273.74         3.21 o                         
   9   0   7         50.92         47.34         1.42 o                         
  10   0   7        116.98        129.67         2.61 o                         
  11   0   7         21.64         18.87         1.10 o                         
 -11   1   7         20.20         17.67         1.22 o                         
 -10   1   7         47.55         52.29         1.31 o                         
  -9   1   7         85.71         84.24         2.88 o                         
  -8   1   7         33.51         31.20         0.82 o                         
  -7   1   7        161.03        152.27         1.69 o                         
  -6   1   7        115.94        107.50         1.00 o                         
  -5   1   7        383.40        447.01         3.91 o                         
  -4   1   7        198.93        294.16         3.26 o                         
  -3   1   7       1361.01       1589.62        14.22 o                         
  -2   1   7         58.17         38.01         0.49 o                         
  -1   1   7        891.55        711.29         7.17 o                         
   0   1   7        454.61        626.40         6.77 o                         
   1   1   7        891.57        709.15         7.67 o                         
   2   1   7         58.32         37.41         0.77 o                         
   3   1   7       1361.36       1576.60        14.22 o                         
   4   1   7        198.14        288.58         3.30 o                         
   5   1   7        383.94        447.67         4.60 o                         
   6   1   7        116.18        107.65         1.26 o                         
   7   1   7        161.41        154.33         1.83 o                         
   8   1   7         33.41         32.10         0.76 o                         
   9   1   7         85.73         86.02         1.40 o                         
  10   1   7         47.59         53.18         1.41 o                         
  11   1   7         20.12         17.71         1.02 o                         
 -11   2   7          8.35          5.94         0.59 o                         
 -10   2   7          2.01          2.68         0.40 o                         
  -9   2   7         37.05         38.62         1.31 o                         
  -8   2   7         37.23         49.68         0.72 o                         
  -7   2   7         91.72         77.26         0.96 o                         
  -6   2   7        200.98        209.48         1.89 o                         
  -5   2   7        908.17        931.77         8.04 o                         
  -4   2   7       2011.45       1860.94        15.26 o                         
  -3   2   7       1196.79       1261.49        12.70 o                         
  -2   2   7          8.73         14.65         0.31 o                         
  -1   2   7        523.69        668.82         6.75 o                         
   0   2   7        493.34        649.49         7.60 o                         
   1   2   7        524.32        665.91         7.23 o                         
   2   2   7          8.76         14.78         0.27 o                         
   3   2   7       1196.93       1263.70        13.60 o                         
   4   2   7       2011.36       1860.72        18.71 o                         
   5   2   7        908.80        934.03        10.11 o                         
   6   2   7        200.99        207.96         2.28 o                         
   7   2   7         91.80         79.34         1.50 o                         
   8   2   7         37.14         51.41         1.01 o                         
   9   2   7         36.89         37.95         0.89 o                         
  10   2   7          2.01          2.60         0.40 o                         
  11   2   7          8.41          5.38         0.70 o                         
 -10   3   7         45.24         53.82         1.75 o                         
  -9   3   7         31.66         35.42         1.18 o                         
  -8   3   7        295.84        274.51         3.71 o                         
  -7   3   7        197.27        209.68         2.63 o                         
  -6   3   7        545.22        478.58         5.70 o                         
  -5   3   7        441.80        460.31         4.26 o                         
  -4   3   7        178.82        234.63         2.19 o                         
  -3   3   7         45.03         46.53         0.57 o                         
  -2   3   7        789.85        659.05         6.70 o                         
  -1   3   7        818.31        823.09         8.36 o                         
   0   3   7         20.14         24.36         0.43 o                         
   1   3   7        818.95        829.71         7.88 o                         
   2   3   7        789.27        660.99         5.99 o                         
   3   3   7         44.86         45.79         0.64 o                         
   4   3   7        178.68        231.35         2.66 o                         
   5   3   7        440.89        455.04         5.06 o                         
   6   3   7        545.55        479.29         6.28 o                         
   7   3   7        197.28        208.03         4.59 o                         
   8   3   7        295.89        270.51         3.73 o                         
   9   3   7         31.58         39.31         1.53 o                         
  10   3   7         45.32         53.81         1.13 o                         
 -10   4   7         15.30         17.97         0.64 o                         
  -9   4   7          7.47          9.01         0.50 o                         
  -8   4   7         28.50         28.46         0.80 o                         
  -7   4   7         27.13         33.06         1.05 o                         
  -6   4   7         31.89         31.41         0.69 o                         
  -5   4   7         27.23         33.79         0.72 o                         
  -4   4   7         12.82         22.20         0.33 o                         
  -3   4   7        269.21        344.03         3.18 o                         
  -2   4   7        571.95        660.39         6.65 o                         
  -1   4   7        771.48        925.32         9.36 o                         
   0   4   7       1484.75       1785.61        16.05 o                         
   1   4   7        772.34        927.20         8.38 o                         
   2   4   7        573.20        649.62         5.95 o                         
   3   4   7        269.67        342.04         3.58 o                         
   4   4   7         12.77         22.38         0.47 o                         
   5   4   7         27.40         33.50         0.68 o                         
   6   4   7         31.68         31.78         0.71 o                         
   7   4   7         27.20         34.22         1.08 o                         
   8   4   7         28.43         27.30         0.97 o                         
   9   4   7          7.44          9.41         0.64 o                         
  10   4   7         15.29         19.07         0.86 o                         
 -10   5   7         82.17         82.55         2.63 o                         
  -9   5   7          9.27          9.18         0.48 o                         
  -8   5   7         47.20         39.26         0.89 o                         
  -7   5   7         43.77         47.65         1.55 o                         
  -6   5   7        190.12        161.33         2.12 o                         
  -5   5   7         92.77        108.62         1.49 o                         
  -4   5   7        313.52        285.43         2.81 o                         
  -3   5   7        145.16        177.72         1.72 o                         
  -2   5   7        416.37        439.70         4.03 o                         
  -1   5   7        926.23        932.40         8.41 o                         
   0   5   7         68.53        115.80         1.30 o                         
   1   5   7        925.67        925.03         8.88 o                         
   2   5   7        416.62        435.69         4.03 o                         
   3   5   7        144.71        176.86         1.95 o                         
   4   5   7        312.73        284.32         3.87 o                         
   5   5   7         92.79        109.27         2.13 o                         
   6   5   7        189.22        161.04         2.75 o                         
   7   5   7         43.88         51.21         1.04 o                         
   8   5   7         47.01         39.13         1.33 o                         
   9   5   7          9.27          9.96         0.65 o                         
  10   5   7         81.97         86.91         2.00 o                         
  -9   6   7         16.80         21.27         0.91 o                         
  -8   6   7        175.09        165.18         2.78 o                         
  -7   6   7        118.31        123.12         2.46 o                         
  -6   6   7        155.61        153.62         2.78 o                         
  -5   6   7         60.13         64.31         1.12 o                         
  -4   6   7         69.19         61.98         0.86 o                         
  -3   6   7        428.60        379.92         3.50 o                         
  -2   6   7        952.49        863.26         7.85 o                         
  -1   6   7        163.95        216.31         2.08 o                         
   0   6   7         51.20         42.56         0.75 o                         
   1   6   7        163.85        214.92         2.07 o                         
   2   6   7        952.09        864.35         8.27 o                         
   3   6   7        428.59        374.49         4.62 o                         
   4   6   7         69.36         62.60         1.20 o                         
   5   6   7         60.24         64.21         1.18 o                         
   6   6   7        155.43        149.61         2.44 o                         
   7   6   7        118.06        124.18         2.20 o                         
   8   6   7        174.62        168.84         2.83 o                         
   9   6   7         16.72         21.21         0.97 o                         
  -9   7   7        103.42        107.96         2.55 o                         
  -8   7   7         79.29         81.40         3.22 o                         
  -7   7   7        100.05         89.12         2.17 o                         
  -6   7   7        171.66        142.61         2.74 o                         
  -5   7   7         19.58         20.35         0.75 o                         
  -4   7   7         64.75         65.92         0.87 o                         
  -3   7   7        242.99        214.74         2.17 o                         
  -2   7   7        118.91        151.89         1.60 o                         
  -1   7   7        170.55        177.32         1.95 o                         
   0   7   7        976.00       1065.18        10.80 o                         
   1   7   7        170.89        175.47         2.09 o                         
   2   7   7        118.79        154.60         1.91 o                         
   3   7   7        243.04        212.22         3.37 o                         
   4   7   7         64.64         66.05         1.40 o                         
   5   7   7         19.51         22.45         1.10 o                         
   6   7   7        170.96        146.11         2.50 o                         
   7   7   7         99.79         89.45         1.81 o                         
   8   7   7         79.41         82.06         1.74 o                         
   9   7   7        103.32        107.97         2.26 o                         
  -8   8   7          3.37          0.50         0.76 o                         
  -7   8   7         97.16         86.88         2.21 o                         
  -6   8   7         34.07         33.86         1.06 o                         
  -5   8   7        128.18        123.61         1.95 o                         
  -4   8   7         75.53         83.14         2.62 o                         
  -3   8   7        289.43        300.81         4.43 o                         
  -2   8   7        240.95        221.80         3.52 o                         
  -1   8   7        668.82        647.57         7.10 o                         
   0   8   7         26.40         31.62         0.68 o                         
   1   8   7        668.93        646.96         7.11 o                         
   2   8   7        241.14        220.56         2.79 o                         
   3   8   7        289.17        306.48         4.66 o                         
   4   8   7         75.56         89.18         1.73 o                         
   5   8   7        128.24        126.77         2.26 o                         
   6   8   7         33.88         35.39         1.17 o                         
   7   8   7         97.11         87.68         1.84 o                         
   8   8   7          3.42          1.42         0.58 o                         
  -7   9   7         71.15         58.46         1.54 o                         
  -6   9   7         30.22         28.72         1.10 o                         
  -5   9   7        212.48        186.80         3.13 o                         
  -4   9   7          5.82          4.18         0.64 o                         
  -3   9   7         16.67         19.84         0.61 o                         
  -2   9   7         84.07         81.41         1.34 o                         
  -1   9   7        107.19        123.13         1.70 o                         
   0   9   7        115.29        119.40         1.68 o                         
   1   9   7        107.10        124.22         1.60 o                         
   2   9   7         84.13         84.46         1.44 o                         
   3   9   7         16.76         18.66         0.85 o                         
   4   9   7          5.78          4.03         0.66 o                         
   5   9   7        212.39        190.50         3.18 o                         
   6   9   7         30.20         28.36         1.17 o                         
   7   9   7         71.25         63.44         1.57 o                         
  -6  10   7         44.46         41.44         1.34 o                         
  -5  10   7         23.97         18.15         1.26 o                         
  -4  10   7         38.84         44.71         1.82 o                         
  -3  10   7          0.05          0.71         0.41 o                         
  -2  10   7        226.70        222.14         3.38 o                         
  -1  10   7        188.34        198.18         2.60 o                         
   0  10   7         37.90         48.36         1.01 o                         
   1  10   7        188.61        194.94         2.64 o                         
   2  10   7        226.89        224.87         3.18 o                         
   3  10   7          0.05          0.54         0.57 o                         
   4  10   7         38.89         47.17         1.38 o                         
   5  10   7         24.02         19.48         1.18 o                         
   6  10   7         44.48         43.11         1.41 o                         
  -4  11   7         18.47         21.54         1.19 o                         
  -3  11   7         95.57         99.11         2.21 o                         
  -2  11   7          9.24         11.40         0.55 o                         
  -1  11   7          9.75         13.82         0.60 o                         
   0  11   7          7.17          6.48         0.51 o                         
   1  11   7          9.80         14.51         0.72 o                         
   2  11   7          9.25         11.06         0.79 o                         
   3  11   7         95.56        100.15         2.06 o                         
   4  11   7         18.50         22.10         1.35 o                         
  -1  12   7         16.81         21.46         0.90 o                         
   0  12   7        181.81        200.04         2.97 o                         
   1  12   7         16.76         20.30         0.84 o                         
   1   0   8        529.25        465.56         4.74 o                         
   2   0   8        782.78        702.35         7.11 o                         
   4   0   8       2537.55       2835.24        28.43 o                         
   5   0   8        211.56        202.99         2.49 o                         
   6   0   8        196.15        205.36         2.21 o                         
   7   0   8        236.05        201.98         2.35 o                         
   8   0   8          3.79          6.53         0.34 o                         
   9   0   8        471.41        422.52         8.30 o                         
  10   0   8          0.73          1.22         0.57 o                         
  11   0   8          0.34          0.22         0.59 o                         
 -11   1   8         16.04         14.31         0.89 o                         
 -10   1   8          3.89          4.17         0.60 o                         
  -9   1   8        244.29        244.69         5.80 o                         
  -8   1   8         20.69         14.39         0.64 o                         
  -7   1   8        161.98        154.25         1.97 o                         
  -6   1   8        346.89        312.61         3.07 o                         
  -5   1   8        574.92        586.94         5.33 o                         
  -4   1   8        374.27        366.43         3.34 o                         
  -3   1   8       2629.38       2535.53        32.06 o                         
  -2   1   8        945.60        964.46         9.69 o                         
  -1   1   8        146.85        167.78         1.77 o                         
   1   1   8        146.45        166.84         1.77 o                         
   2   1   8        947.43        956.53        10.36 o                         
   3   1   8       2627.10       2524.15        29.27 o                         
   4   1   8        374.00        359.25         3.75 o                         
   5   1   8        574.85        581.79         6.42 o                         
   6   1   8        346.63        312.93         3.28 o                         
   7   1   8        161.91        153.14         2.00 o                         
   8   1   8         20.68         15.31         0.61 o                         
   9   1   8        243.97        246.88         3.40 o                         
  10   1   8          3.94          2.99         0.37 o                         
  11   1   8         16.02         15.92         0.90 o                         
 -11   2   8         37.66         32.86         1.21 o                         
 -10   2   8        109.67        112.11         2.03 o                         
  -9   2   8         51.48         47.82         0.98 o                         
  -8   2   8        200.05        181.76         2.00 o                         
  -7   2   8        137.48        151.69         1.68 o                         
  -6   2   8        248.99        297.26         2.76 o                         
  -5   2   8          7.94          7.98         0.24 o                         
  -4   2   8        156.56        246.07         2.31 o                         
  -2   2   8       3107.10       3129.85        87.72 o                         
  -1   2   8        549.75        428.38         4.39 o                         
   1   2   8        549.05        431.18         4.39 o                         
   2   2   8       3105.33       3075.68        62.01 o                         
   4   2   8        157.32        245.75         2.60 o                         
   5   2   8          7.83          8.91         0.31 o                         
   6   2   8        248.10        293.21         3.47 o                         
   7   2   8        137.11        147.65         1.98 o                         
   8   2   8        200.30        182.81         2.64 o                         
   9   2   8         51.61         49.06         1.02 o                         
  10   2   8        109.44        107.05         1.75 o                         
  11   2   8         37.68         35.19         0.92 o                         
 -10   3   8          0.49          0.26         0.34 o                         
  -9   3   8         27.24         20.62         0.60 o                         
  -8   3   8         25.26         24.99         0.75 o                         
  -7   3   8         84.47         80.46         1.21 o                         
  -6   3   8        497.48        508.26         5.55 o                         
  -5   3   8        267.68        237.69         2.23 o                         
  -4   3   8        488.20        505.17         4.39 o                         
  -3   3   8       1331.99       1283.54        12.87 o                         
  -2   3   8        460.47        422.87         4.32 o                         
  -1   3   8        451.84        462.90         4.71 o                         
   1   3   8        453.10        458.24         4.21 o                         
   2   3   8        460.73        419.21         3.86 o                         
   3   3   8       1331.09       1271.60        12.89 o                         
   4   3   8        488.25        500.48         5.54 o                         
   5   3   8        267.76        234.86         2.54 o                         
   6   3   8        496.98        499.75         6.03 o                         
   7   3   8         84.69         81.02         1.23 o                         
   8   3   8         25.22         26.78         0.90 o                         
   9   3   8         27.14         22.44         0.78 o                         
  10   3   8          0.50          1.01         0.42 o                         
 -10   4   8         42.79         48.81         1.07 o                         
  -9   4   8        137.87        115.32         1.65 o                         
  -8   4   8        257.07        239.44         3.39 o                         
  -7   4   8         76.04         83.79         1.63 o                         
  -6   4   8        290.94        252.35         3.11 o                         
  -5   4   8         85.86         70.82         0.77 o                         
  -4   4   8        308.27        312.93         3.04 o                         
  -3   4   8         43.20         79.06         0.95 o                         
  -2   4   8        539.58        563.03         6.11 o                         
  -1   4   8        694.70        693.77         7.06 o                         
   0   4   8       1382.46       1460.14        13.15 o                         
   1   4   8        695.00        693.64         6.31 o                         
   2   4   8        539.26        556.53         5.39 o                         
   3   4   8         43.19         79.49         0.99 o                         
   4   4   8        308.15        307.72         3.60 o                         
   5   4   8         85.81         69.03         1.08 o                         
   6   4   8        290.48        249.43         3.44 o                         
   7   4   8         76.05         83.59         1.47 o                         
   8   4   8        256.60        239.18         3.76 o                         
   9   4   8        137.70        115.69         2.11 o                         
  10   4   8         42.76         51.04         1.32 o                         
 -10   5   8          8.76         13.03         1.12 o                         
  -9   5   8        114.50        106.37         1.73 o                         
  -8   5   8         53.00         48.27         1.59 o                         
  -7   5   8          9.77          7.18         0.45 o                         
  -6   5   8        185.53        182.54         2.56 o                         
  -5   5   8        348.53        317.02         3.32 o                         
  -4   5   8         59.86         54.60         0.77 o                         
  -3   5   8        329.81        300.62         2.96 o                         
  -2   5   8        259.46        370.39         4.94 o                         
  -1   5   8        618.31        621.16         5.66 o                         
   0   5   8        299.06        383.98         3.56 o                         
   1   5   8        618.86        617.66         5.96 o                         
   2   5   8        259.32        364.17         3.60 o                         
   3   5   8        329.41        297.45         3.40 o                         
   4   5   8         59.76         54.42         1.00 o                         
   5   5   8        348.64        315.16         4.26 o                         
   6   5   8        186.08        179.93         2.59 o                         
   7   5   8          9.78          7.79         0.82 o                         
   8   5   8         52.84         48.87         1.42 o                         
   9   5   8        114.63        108.92         2.05 o                         
  10   5   8          8.81         12.80         0.75 o                         
  -9   6   8         48.56         54.41         1.32 o                         
  -8   6   8         67.73         63.70         1.41 o                         
  -7   6   8         96.63         89.06         1.74 o                         
  -6   6   8        252.72        240.62         3.38 o                         
  -5   6   8         60.10         73.93         1.00 o                         
  -4   6   8         10.87          9.29         0.63 o                         
  -3   6   8         68.16         77.06         0.96 o                         
  -2   6   8        205.60        169.75         1.76 o                         
  -1   6   8         77.14         83.66         0.96 o                         
   0   6   8        486.46        496.31         4.83 o                         
   1   6   8         76.71         81.31         0.92 o                         
   2   6   8        205.33        168.29         1.86 o                         
   3   6   8         68.27         77.77         1.19 o                         
   4   6   8         10.93          8.42         0.82 o                         
   5   6   8         60.01         72.65         1.48 o                         
   6   6   8        252.40        244.99         4.41 o                         
   7   6   8         96.38         89.34         1.76 o                         
   8   6   8         67.62         63.62         1.49 o                         
   9   6   8         48.50         54.98         1.42 o                         
  -9   7   8         12.00         10.66         0.94 o                         
  -8   7   8         14.25         13.94         0.96 o                         
  -7   7   8         81.97         78.52         2.02 o                         
  -6   7   8         50.50         47.54         1.23 o                         
  -5   7   8        214.34        205.10         4.02 o                         
  -4   7   8        333.25        336.44         3.55 o                         
  -3   7   8         48.34         54.95         1.01 o                         
  -2   7   8       1406.82       1393.38        13.29 o                         
  -1   7   8        119.52        106.57         1.29 o                         
   0   7   8        722.84        817.21         8.33 o                         
   1   7   8        119.64        107.49         1.37 o                         
   2   7   8       1407.13       1397.46        15.07 o                         
   3   7   8         48.24         55.26         1.25 o                         
   4   7   8        332.62        342.21         5.15 o                         
   5   7   8        214.07        214.66         3.46 o                         
   6   7   8         50.29         49.09         1.28 o                         
   7   7   8         82.02         77.35         1.67 o                         
   8   7   8         14.28         14.03         0.78 o                         
   9   7   8         11.91         12.82         0.92 o                         
  -8   8   8         17.59         20.05         1.26 o                         
  -7   8   8          8.30         11.34         0.64 o                         
  -6   8   8         55.84         57.73         1.17 o                         
  -5   8   8         72.22         63.34         1.24 o                         
  -4   8   8         88.95         89.97         1.36 o                         
  -3   8   8        143.04        135.83         1.79 o                         
  -2   8   8         68.83         81.00         1.43 o                         
  -1   8   8        236.61        234.28         3.26 o                         
   0   8   8        198.64        154.33         1.90 o                         
   1   8   8        236.55        236.11         2.74 o                         
   2   8   8         68.87         81.71         1.26 o                         
   3   8   8        143.19        138.33         2.72 o                         
   4   8   8         89.05         88.85         1.79 o                         
   5   8   8         72.41         69.90         1.53 o                         
   6   8   8         55.83         59.15         1.45 o                         
   7   8   8          8.26         11.37         0.74 o                         
   8   8   8         17.60         19.48         1.00 o                         
  -7   9   8         44.34         41.11         1.34 o                         
  -6   9   8         35.31         42.90         1.26 o                         
  -5   9   8         12.97         11.77         1.15 o                         
  -4   9   8        118.57        118.32         2.07 o                         
  -3   9   8        364.88        352.68         5.45 o                         
  -2   9   8        143.20        136.97         1.84 o                         
  -1   9   8         57.77         58.48         1.44 o                         
   0   9   8         49.74         44.24         0.82 o                         
   1   9   8         57.89         60.16         1.07 o                         
   2   9   8        143.00        136.28         2.30 o                         
   3   9   8        364.95        360.79         5.46 o                         
   4   9   8        118.52        117.35         2.21 o                         
   5   9   8         12.97         11.35         0.71 o                         
   6   9   8         35.26         41.16         1.47 o                         
   7   9   8         44.29         40.70         1.37 o                         
  -6  10   8          1.06          0.57         0.68 o                         
  -5  10   8         74.08         82.48         2.77 o                         
  -4  10   8         37.55         40.50         1.50 o                         
  -3  10   8          4.49          3.60         0.35 o                         
  -2  10   8          6.15          9.39         0.42 o                         
  -1  10   8         33.39         25.90         1.04 o                         
   0  10   8          5.29          6.91         0.42 o                         
   1  10   8         33.35         25.17         1.14 o                         
   2  10   8          6.09          8.83         0.70 o                         
   3  10   8          4.53          2.82         0.95 o                         
   4  10   8         37.48         43.62         1.83 o                         
   5  10   8         74.11         83.06         1.85 o                         
   6  10   8          1.06          0.24         0.62 o                         
  -4  11   8         43.95         55.81         3.10 o                         
  -3  11   8          2.17          2.53         0.45 o                         
  -2  11   8         59.13         60.60         1.13 o                         
  -1  11   8         91.44        107.91         1.66 o                         
   0  11   8          1.67          2.54         0.44 o                         
   1  11   8         91.40        109.35         1.77 o                         
   2  11   8         59.01         63.63         1.64 o                         
   3  11   8          2.18          2.86         0.68 o                         
   4  11   8         43.89         56.06         1.59 o                         
   1   0   9       2247.52       2400.97        39.33 o                         
   2   0   9        408.01        455.01         4.65 o                         
   3   0   9        725.02        598.90         5.74 o                         
   4   0   9        539.34        496.90         4.79 o                         
   5   0   9        144.86        117.00         1.24 o                         
   6   0   9        243.56        237.18         2.54 o                         
   7   0   9          1.70         10.21         0.86 o                         
   8   0   9         94.92         75.90         1.26 o                         
   9   0   9         54.56         56.51         1.13 o                         
  10   0   9          9.82         16.61         0.88 o                         
  11   0   9         39.83         37.40         1.41 o                         
 -10   1   9         47.31         56.08         1.83 o                         
  -9   1   9         46.74         49.12         1.35 o                         
  -8   1   9         75.96         72.65         1.43 o                         
  -7   1   9        155.50        163.54         1.80 o                         
  -6   1   9        164.97        156.99         1.62 o                         
  -5   1   9        354.66        323.52         2.99 o                         
  -4   1   9        258.31        298.57         2.92 o                         
  -3   1   9        425.08        398.52         4.10 o                         
  -2   1   9       2432.61       2423.33        34.20 o                         
  -1   1   9        388.21        437.92         4.48 o                         
   0   1   9        202.84        116.14         1.47 o                         
   1   1   9        387.80        438.80         4.48 o                         
   2   1   9       2429.87       2401.41        30.58 o                         
   3   1   9        425.23        400.74         3.68 o                         
   4   1   9        257.15        297.20         3.11 o                         
   5   1   9        355.08        319.87         3.37 o                         
   6   1   9        164.86        158.21         1.76 o                         
   7   1   9        155.73        164.89         2.14 o                         
   8   1   9         75.67         72.18         1.25 o                         
   9   1   9         46.93         46.28         0.99 o                         
  10   1   9         47.27         55.57         1.09 o                         
 -10   2   9         20.17         18.80         1.15 o                         
  -9   2   9         97.96         98.76         2.96 o                         
  -8   2   9         32.20         32.57         0.95 o                         
  -7   2   9         66.63         63.51         0.83 o                         
  -6   2   9         32.71         42.99         0.58 o                         
  -5   2   9        217.34        214.06         2.02 o                         
  -4   2   9         87.77         91.48         0.94 o                         
  -3   2   9         92.51        137.83         2.35 o                         
  -2   2   9        447.08        430.95         4.42 o                         
  -1   2   9        249.82        391.49         4.02 o                         
   0   2   9       1682.73       1460.20        14.70 o                         
   1   2   9        249.52        390.94         4.02 o                         
   2   2   9        446.23        430.78         4.17 o                         
   3   2   9         92.08        130.98         2.21 o                         
   4   2   9         88.02         90.52         1.16 o                         
   5   2   9        217.33        212.25         2.31 o                         
   6   2   9         32.76         43.71         0.74 o                         
   7   2   9         66.55         65.05         1.16 o                         
   8   2   9         32.25         32.91         0.86 o                         
   9   2   9         97.85         99.13         1.76 o                         
  10   2   9         20.13         18.33         0.97 o                         
 -10   3   9         35.40         37.39         2.59 o                         
  -9   3   9        111.11        120.21         1.65 o                         
  -8   3   9         66.22         50.10         0.92 o                         
  -7   3   9        212.62        219.43         2.36 o                         
  -6   3   9         21.54         20.68         0.43 o                         
  -5   3   9         27.02         29.23         0.73 o                         
  -4   3   9         32.26         34.55         0.68 o                         
  -2   3   9        797.91        807.88         8.73 o                         
  -1   3   9        820.30        866.00         8.75 o                         
   0   3   9        443.03        506.91         5.19 o                         
   1   3   9        821.82        863.31         8.25 o                         
   2   3   9        799.37        802.42         8.17 o                         
   3   3   9          1.94         16.43         1.20 o                         
   4   3   9         32.17         33.60         0.69 o                         
   5   3   9         27.11         30.40         1.31 o                         
   6   3   9         21.60         20.93         0.67 o                         
   7   3   9        212.25        216.21         3.05 o                         
   8   3   9         66.44         52.28         1.23 o                         
   9   3   9        111.06        117.48         2.54 o                         
  10   3   9         35.30         36.62         1.05 o                         
 -10   4   9          5.71          8.02         0.49 o                         
  -9   4   9         33.23         30.72         0.77 o                         
  -8   4   9          7.35          3.48         0.40 o                         
  -7   4   9         57.18         56.14         0.99 o                         
  -6   4   9         80.59         77.79         0.98 o                         
  -5   4   9         58.21         57.09         0.69 o                         
  -4   4   9        168.61        208.95         2.51 o                         
  -3   4   9         55.16         60.73         0.78 o                         
  -2   4   9       1688.19       1408.73        15.24 o                         
  -1   4   9       3228.37       3253.50        38.02 o                         
   0   4   9          0.34          0.49         0.17 o                         
   1   4   9       3228.73       3306.52        35.19 o                         
   2   4   9       1688.12       1418.02        12.76 o                         
   3   4   9         55.22         59.77         0.82 o                         
   4   4   9        168.45        206.73         2.42 o                         
   5   4   9         58.33         55.20         1.04 o                         
   6   4   9         80.50         78.30         1.33 o                         
   7   4   9         57.12         58.87         1.31 o                         
   8   4   9          7.41          4.01         0.54 o                         
   9   4   9         33.20         33.30         1.25 o                         
  10   4   9          5.73          8.39         0.65 o                         
  -9   5   9         16.52         15.87         0.68 o                         
  -8   5   9         11.45         10.62         0.50 o                         
  -7   5   9         68.87         72.39         1.28 o                         
  -6   5   9          3.69          2.49         0.67 o                         
  -5   5   9        214.27        182.41         1.97 o                         
  -4   5   9        153.54        173.63         2.05 o                         
  -3   5   9        204.10        247.68         2.68 o                         
  -2   5   9        208.44        197.30         2.13 o                         
  -1   5   9        233.89        243.80         2.43 o                         
   0   5   9         25.94         12.89         0.34 o                         
   1   5   9        233.74        240.04         2.30 o                         
   2   5   9        208.28        195.77         1.90 o                         
   3   5   9        204.37        244.18         3.06 o                         
   4   5   9        153.31        175.04         3.02 o                         
   5   5   9        214.05        183.14         2.70 o                         
   6   5   9          3.78          4.21         0.92 o                         
   7   5   9         68.89         72.13         1.55 o                         
   8   5   9         11.42         10.85         0.65 o                         
   9   5   9         16.54         15.42         0.77 o                         
  -9   6   9         13.28         13.28         0.75 o                         
  -8   6   9         17.90         16.20         0.61 o                         
  -7   6   9         22.88         24.73         1.39 o                         
  -6   6   9         82.61         83.35         1.12 o                         
  -5   6   9        168.72        176.35         2.23 o                         
  -4   6   9        253.24        225.00         2.80 o                         
  -3   6   9        205.79        226.73         3.22 o                         
  -2   6   9        497.83        482.55         4.71 o                         
  -1   6   9        825.26        833.09         7.98 o                         
   0   6   9        293.69        235.45         2.42 o                         
   1   6   9        825.61        828.05         8.46 o                         
   2   6   9        497.67        486.65         5.35 o                         
   3   6   9        205.56        226.21         3.52 o                         
   4   6   9        253.51        227.56         3.54 o                         
   5   6   9        168.85        176.24         2.89 o                         
   6   6   9         82.68         83.67         1.74 o                         
   7   6   9         22.88         25.55         1.03 o                         
   8   6   9         17.88         15.74         0.77 o                         
   9   6   9         13.29         14.26         0.87 o                         
  -8   7   9         52.11         49.19         1.67 o                         
  -7   7   9          5.00          4.31         0.49 o                         
  -6   7   9         78.71         76.94         1.19 o                         
  -5   7   9        231.34        217.73         3.02 o                         
  -4   7   9        296.38        288.89         3.07 o                         
  -3   7   9        131.56        138.92         1.57 o                         
  -2   7   9        115.65        127.34         1.49 o                         
  -1   7   9        181.72        148.99         1.90 o                         
   0   7   9          0.00          0.76         0.29 o                         
   1   7   9        182.03        147.19         1.80 o                         
   2   7   9        115.55        128.75         1.92 o                         
   3   7   9        131.36        137.12         2.35 o                         
   4   7   9        296.54        296.92         4.51 o                         
   5   7   9        230.90        217.56         3.51 o                         
   6   7   9         78.78         75.56         1.63 o                         
   7   7   9          5.02          3.93         0.58 o                         
   8   7   9         51.99         46.99         1.37 o                         
  -8   8   9         55.47         60.01         1.90 o                         
  -7   8   9        128.88        115.68         2.17 o                         
  -6   8   9         65.42         80.82         3.27 o                         
  -5   8   9         58.50         51.10         2.37 o                         
  -4   8   9        118.88        111.79         1.98 o                         
  -3   8   9         53.55         66.48         0.99 o                         
  -2   8   9          8.81          7.76         0.37 o                         
  -1   8   9        302.72        306.77         3.48 o                         
   0   8   9        399.68        407.02         4.77 o                         
   1   8   9        302.32        310.00         3.53 o                         
   2   8   9          8.66          7.45         0.52 o                         
   3   8   9         53.63         66.28         1.68 o                         
   4   8   9        118.78        112.04         2.13 o                         
   5   8   9         58.67         53.60         1.36 o                         
   6   8   9         65.46         82.17         1.76 o                         
   7   8   9        128.61        117.23         2.25 o                         
   8   8   9         55.36         57.95         1.55 o                         
  -7   9   9          5.34          4.42         0.68 o                         
  -6   9   9         20.46         26.62         1.23 o                         
  -5   9   9          4.22          7.46         0.73 o                         
  -4   9   9        160.12        147.14         2.28 o                         
  -3   9   9         26.95         31.66         0.92 o                         
  -2   9   9          7.85          7.19         0.39 o                         
  -1   9   9         14.45         16.91         0.61 o                         
   0   9   9         47.00         40.71         0.80 o                         
   1   9   9         14.39         17.63         0.62 o                         
   2   9   9          7.77          6.01         0.60 o                         
   3   9   9         26.85         31.96         1.64 o                         
   4   9   9        160.12        147.80         2.61 o                         
   5   9   9          4.27          6.69         0.66 o                         
   6   9   9         20.36         28.19         1.21 o                         
   7   9   9          5.35          4.28         0.69 o                         
  -5  10   9         16.49         13.67         0.90 o                         
  -4  10   9         16.49         18.99         0.76 o                         
  -3  10   9          4.18          4.46         0.37 o                         
  -2  10   9        105.30        110.71         1.71 o                         
  -1  10   9         30.83         36.67         0.96 o                         
   0  10   9         36.88         35.29         1.51 o                         
   1  10   9         30.84         37.01         0.87 o                         
   2  10   9        105.15        110.69         2.12 o                         
   3  10   9          4.19          3.20         1.04 o                         
   4  10   9         16.58         19.29         1.16 o                         
   5  10   9         16.39         15.51         0.85 o                         
  -3  11   9         12.39         21.33         0.84 o                         
  -2  11   9         30.35         40.31         1.06 o                         
  -1  11   9          9.02          9.59         0.55 o                         
   0  11   9         29.80         42.00         1.03 o                         
   1  11   9          9.05          8.52         0.49 o                         
   2  11   9         30.39         42.55         1.38 o                         
   3  11   9         12.37         20.89         0.99 o                         
   0   0  10        228.43        240.00         3.56 o                         
   1   0  10       1401.35       1787.56        19.20 o                         
   2   0  10         89.96        135.58         1.50 o                         
   3   0  10        402.27        335.93         3.47 o                         
   4   0  10         22.39         20.35         0.36 o                         
   5   0  10          7.22          2.85         0.19 o                         
   6   0  10        246.57        212.39         2.67 o                         
   7   0  10         15.53         21.59         0.83 o                         
   8   0  10         38.16         46.99         0.95 o                         
   9   0  10        261.09        231.79         3.21 o                         
  10   0  10         27.61         35.36         1.28 o                         
 -10   1  10         23.23         28.88         1.19 o                         
  -9   1  10        137.91        135.66         2.95 o                         
  -8   1  10         63.76         72.58         1.17 o                         
  -7   1  10          6.19          4.13         0.34 o                         
  -6   1  10        310.54        297.97         2.94 o                         
  -5   1  10        184.53        207.68         1.98 o                         
  -4   1  10       1034.98        961.11         8.67 o                         
  -3   1  10       1224.89       1179.19        11.88 o                         
  -2   1  10       2178.57       2219.96        25.86 o                         
   2   1  10       2180.04       2238.28        22.39 o                         
   3   1  10       1225.64       1176.79        10.63 o                         
   4   1  10       1035.71        955.62         9.14 o                         
   5   1  10        184.27        205.87         2.24 o                         
   6   1  10        309.76        297.70         4.00 o                         
   7   1  10          6.16          3.87         0.37 o                         
   8   1  10         64.01         73.09         1.30 o                         
   9   1  10        137.70        133.74         2.04 o                         
  10   1  10         23.27         25.76         0.95 o                         
 -10   2  10          4.03          2.87         0.58 o                         
  -9   2  10         20.74         22.48         0.80 o                         
  -8   2  10         46.95         38.71         0.83 o                         
  -7   2  10         71.38         53.89         0.72 o                         
  -6   2  10        195.65        203.16         2.38 o                         
  -5   2  10         61.16         59.30         0.97 o                         
  -4   2  10        600.86        517.56         4.80 o                         
  -3   2  10        304.42        337.99         3.75 o                         
  -2   2  10       1029.08       1205.73        12.21 o                         
  -1   2  10       1200.85       1256.99        12.68 o                         
   0   2  10       2426.90       2331.28        27.02 o                         
   1   2  10       1202.87       1259.16        12.68 o                         
   2   2  10       1026.78       1215.83        11.51 o                         
   3   2  10        304.82        333.81         3.11 o                         
   4   2  10        600.94        517.91         5.69 o                         
   5   2  10         61.25         59.61         1.03 o                         
   6   2  10        195.88        204.86         2.88 o                         
   7   2  10         71.52         55.18         1.07 o                         
   8   2  10         46.89         37.84         0.93 o                         
   9   2  10         20.56         20.58         0.76 o                         
  10   2  10          4.07          3.62         0.46 o                         
 -10   3  10          7.33          6.02         0.48 o                         
  -9   3  10         20.65         18.52         0.66 o                         
  -8   3  10         32.93         32.37         0.80 o                         
  -7   3  10        128.10        135.45         1.85 o                         
  -6   3  10        388.72        414.17         4.05 o                         
  -5   3  10         44.42         46.27         0.61 o                         
  -4   3  10        189.22        220.49         2.34 o                         
  -3   3  10         20.85         28.39         0.68 o                         
  -2   3  10       2674.11       2619.98        30.57 o                         
  -1   3  10       1573.22       1507.10        15.21 o                         
   0   3  10        455.81        377.70         3.91 o                         
   1   3  10       1573.81       1513.39        14.34 o                         
   2   3  10       2674.97       2659.35        33.47 o                         
   3   3  10         20.84         28.07         1.54 o                         
   4   3  10        189.54        219.57         2.38 o                         
   5   3  10         44.15         45.56         0.83 o                         
   6   3  10        388.11        419.27         6.18 o                         
   7   3  10        128.18        136.21         2.64 o                         
   8   3  10         32.98         33.54         1.05 o                         
   9   3  10         20.60         19.88         0.90 o                         
  10   3  10          7.31          6.44         0.71 o                         
 -10   4  10          9.37         10.91         0.58 o                         
  -9   4  10         19.05         24.37         0.99 o                         
  -8   4  10         10.27          8.10         0.34 o                         
  -7   4  10        139.35        143.23         1.92 o                         
  -6   4  10         51.30         36.73         0.55 o                         
  -5   4  10        378.93        402.47         3.91 o                         
  -4   4  10        146.60        167.00         1.95 o                         
  -3   4  10        488.69        517.50         5.67 o                         
  -2   4  10          1.78          2.36         0.30 o                         
  -1   4  10        136.82        123.82         1.51 o                         
   0   4  10       1027.51        937.23         8.96 o                         
   1   4  10        136.92        125.25         1.26 o                         
   2   4  10          1.78          1.95         0.19 o                         
   3   4  10        488.02        515.01         5.33 o                         
   4   4  10        146.97        166.04         2.36 o                         
   5   4  10        380.47        398.21         5.33 o                         
   6   4  10         51.50         38.21         1.10 o                         
   7   4  10        139.13        147.44         2.47 o                         
   8   4  10         10.34          8.51         0.61 o                         
   9   4  10         19.09         23.92         1.16 o                         
  10   4  10          9.35         12.00         0.73 o                         
  -9   5  10         58.78         53.23         1.43 o                         
  -8   5  10         32.16         29.96         1.29 o                         
  -7   5  10          8.81         10.79         0.57 o                         
  -6   5  10         11.20         13.62         0.45 o                         
  -5   5  10        137.49        117.90         1.35 o                         
  -4   5  10        479.70        460.55         5.52 o                         
  -3   5  10        479.73        477.98         5.69 o                         
  -2   5  10        108.39         91.01         1.10 o                         
  -1   5  10        256.60        307.11         3.04 o                         
   0   5  10         16.23         17.31         0.41 o                         
   1   5  10        256.66        305.46         3.04 o                         
   2   5  10        109.07         89.63         1.05 o                         
   3   5  10        480.28        476.97         6.28 o                         
   4   5  10        479.69        467.37         6.85 o                         
   5   5  10        137.72        118.31         2.07 o                         
   6   5  10         11.25         14.64         0.94 o                         
   7   5  10          8.76         11.61         1.29 o                         
   8   5  10         32.11         31.96         1.10 o                         
   9   5  10         58.63         53.27         1.40 o                         
  -9   6  10         14.09         11.23         0.59 o                         
  -8   6  10          2.80          2.77         0.41 o                         
  -7   6  10         54.95         57.20         1.27 o                         
  -6   6  10        101.04        101.47         2.17 o                         
  -5   6  10         88.52         66.04         0.88 o                         
  -4   6  10         16.01         11.35         0.51 o                         
  -3   6  10        126.88        113.63         1.56 o                         
  -2   6  10        215.74        208.22         2.26 o                         
  -1   6  10        106.75        101.69         1.15 o                         
   0   6  10          8.65          7.58         0.54 o                         
   1   6  10        106.82        101.86         1.30 o                         
   2   6  10        215.95        207.63         2.43 o                         
   3   6  10        126.57        116.71         2.00 o                         
   4   6  10         15.99         12.01         0.61 o                         
   5   6  10         88.53         68.12         1.81 o                         
   6   6  10        101.24        104.76         1.98 o                         
   7   6  10         54.91         60.32         1.42 o                         
   8   6  10          2.83          2.84         0.58 o                         
   9   6  10         14.10         10.35         0.74 o                         
  -8   7  10         38.46         37.26         1.89 o                         
  -7   7  10         89.10         88.85         1.96 o                         
  -6   7  10         76.27         73.94         1.48 o                         
  -5   7  10         85.14         87.26         1.01 o                         
  -4   7  10        151.42        136.81         2.00 o                         
  -3   7  10          3.50          3.33         0.27 o                         
  -2   7  10        286.48        308.38         3.97 o                         
  -1   7  10        482.70        468.89         4.89 o                         
   0   7  10         35.17         31.14         0.66 o                         
   1   7  10        483.29        473.01         5.23 o                         
   2   7  10        286.68        306.42         3.77 o                         
   3   7  10          3.53          1.99         0.49 o                         
   4   7  10        151.64        139.70         3.34 o                         
   5   7  10         85.12         90.47         1.78 o                         
   6   7  10         76.42         76.24         1.73 o                         
   7   7  10         89.34         87.51         1.84 o                         
   8   7  10         38.45         39.67         1.78 o                         
  -7   8  10         12.64         14.44         0.94 o                         
  -6   8  10        111.69        112.40         2.39 o                         
  -5   8  10         72.36         67.94         2.00 o                         
  -4   8  10         37.93         41.80         0.72 o                         
  -3   8  10        316.82        331.70         3.88 o                         
  -2   8  10        159.31        176.20         2.78 o                         
  -1   8  10        183.63        203.58         2.56 o                         
   0   8  10          0.01          2.02         0.49 o                         
   1   8  10        183.98        204.51         2.66 o                         
   2   8  10        159.36        174.88         2.84 o                         
   3   8  10        316.97        333.70         5.11 o                         
   4   8  10         38.06         43.11         1.25 o                         
   5   8  10         72.48         69.36         1.57 o                         
   6   8  10        111.56        109.91         2.14 o                         
   7   8  10         12.71         15.95         1.04 o                         
  -6   9  10          9.29         11.66         0.81 o                         
  -5   9  10         47.25         44.98         1.47 o                         
  -4   9  10          4.14          4.55         0.43 o                         
  -3   9  10         39.64         42.27         0.77 o                         
  -2   9  10         54.46         55.39         0.93 o                         
  -1   9  10        208.43        205.31         2.82 o                         
   0   9  10          5.04          4.29         0.45 o                         
   1   9  10        208.47        202.49         2.66 o                         
   2   9  10         54.29         55.59         1.15 o                         
   3   9  10         39.57         44.37         1.35 o                         
   4   9  10          4.17          3.94         0.72 o                         
   5   9  10         47.33         45.13         1.36 o                         
   6   9  10          9.24         11.30         1.21 o                         
  -5  10  10         17.89         18.68         1.09 o                         
  -4  10  10         29.24         29.02         0.84 o                         
  -3  10  10         24.98         22.51         0.78 o                         
  -2  10  10         21.53         20.41         0.65 o                         
  -1  10  10         11.63         12.26         0.58 o                         
   0  10  10          5.71          4.66         0.63 o                         
   1  10  10         11.60         12.36         0.55 o                         
   2  10  10         21.47         22.05         1.11 o                         
   3  10  10         25.00         24.91         1.15 o                         
   4  10  10         29.27         31.47         1.29 o                         
   5  10  10         17.87         21.40         1.14 o                         
  -3  11  10         32.80         30.76         1.48 o                         
  -2  11  10        112.80        125.26         2.20 o                         
  -1  11  10          0.09          0.47         0.48 o                         
   0  11  10          6.05          3.69         0.57 o                         
   1  11  10          0.08         -0.50         0.39 o                         
   2  11  10        113.02        130.03         2.44 o                         
   3  11  10         32.77         33.65         1.47 o                         
   1   0  11       1304.16       1565.27        15.75 o                         
   2   0  11        248.84        221.37         2.34 o                         
   3   0  11        424.51        422.31         4.36 o                         
   5   0  11        120.50        138.37         1.56 o                         
   6   0  11         45.42         57.58         0.93 o                         
   7   0  11         80.76         68.64         1.49 o                         
   8   0  11          5.88          9.75         0.50 o                         
   9   0  11         16.44         14.37         0.62 o                         
  10   0  11         26.33         25.86         0.92 o                         
 -10   1  11          5.89          7.64         0.69 o                         
  -9   1  11          5.26          5.34         0.47 o                         
  -8   1  11          1.37          3.65         0.37 o                         
  -7   1  11        178.66        157.42         1.93 o                         
  -6   1  11         10.44         10.42         0.36 o                         
  -5   1  11         78.38         77.42         0.90 o                         
  -4   1  11        399.61        390.30         3.61 o                         
  -3   1  11         81.62        104.48         1.19 o                         
  -2   1  11        853.09        919.63         9.30 o                         
  -1   1  11        329.07        325.42         3.38 o                         
   0   1  11       1424.17       1475.37        14.86 o                         
   1   1  11        328.83        325.36         3.38 o                         
   2   1  11        854.37        918.25         9.30 o                         
   3   1  11         81.60        104.49         1.13 o                         
   4   1  11        399.53        388.64         3.61 o                         
   5   1  11         78.50         77.89         1.07 o                         
   6   1  11         10.52          9.91         0.40 o                         
   7   1  11        178.56        161.02         2.30 o                         
   8   1  11          1.38          3.28         0.43 o                         
   9   1  11          5.26          5.58         0.47 o                         
  10   1  11          5.88          7.45         0.49 o                         
 -10   2  11          6.17          5.44         0.63 o                         
  -9   2  11         20.08         22.76         1.01 o                         
  -8   2  11         97.32         91.66         1.10 o                         
  -7   2  11        128.94        128.57         1.39 o                         
  -6   2  11         85.07         79.53         0.93 o                         
  -5   2  11         35.54         27.40         0.49 o                         
  -4   2  11       1336.90       1159.60        11.78 o                         
  -3   2  11         88.51         79.50         1.08 o                         
  -2   2  11        402.91        370.57         3.84 o                         
  -1   2  11       1099.10       1090.33        11.06 o                         
   0   2  11       2481.08       2205.39        23.69 o                         
   1   2  11       1101.35       1099.53        11.06 o                         
   2   2  11        402.45        370.29         3.85 o                         
   3   2  11         88.38         78.20         0.91 o                         
   4   2  11       1337.22       1171.32        11.80 o                         
   5   2  11         35.40         26.43         0.75 o                         
   6   2  11         85.47         79.62         1.33 o                         
   7   2  11        129.02        128.87         2.80 o                         
   8   2  11         97.42         90.55         1.70 o                         
   9   2  11         20.12         20.04         1.01 o                         
  10   2  11          6.18          5.25         0.48 o                         
 -10   3  11          2.82          3.46         0.59 o                         
  -9   3  11          5.44          5.71         0.34 o                         
  -8   3  11         85.12         78.56         1.20 o                         
  -7   3  11         41.21         39.43         0.69 o                         
  -6   3  11        134.84        142.40         1.60 o                         
  -5   3  11        358.83        367.74         4.03 o                         
  -4   3  11        301.73        321.02         3.86 o                         
  -3   3  11       1055.23       1098.37        11.10 o                         
  -2   3  11        485.21        611.52         6.66 o                         
  -1   3  11        559.96        620.21         6.30 o                         
   0   3  11        327.59        371.72         4.12 o                         
   1   3  11        559.46        611.14         6.74 o                         
   2   3  11        485.48        608.50         5.58 o                         
   3   3  11       1053.47       1096.86        10.48 o                         
   4   3  11        301.91        321.13         4.62 o                         
   5   3  11        358.37        368.99         5.49 o                         
   6   3  11        134.56        140.83         2.37 o                         
   7   3  11         41.21         38.92         1.11 o                         
   8   3  11         85.18         80.29         1.63 o                         
   9   3  11          5.44          5.43         0.58 o                         
  10   3  11          2.83          3.75         0.61 o                         
 -10   4  11         20.49         23.69         0.89 o                         
  -9   4  11          0.34          0.41         0.59 o                         
  -8   4  11         70.66         72.12         1.87 o                         
  -7   4  11          3.71          5.31         0.31 o                         
  -6   4  11          1.52          3.96         0.25 o                         
  -5   4  11        171.70        165.36         2.16 o                         
  -4   4  11        439.68        467.96         5.57 o                         
  -3   4  11        326.65        328.20         3.45 o                         
  -2   4  11        392.63        364.68         3.80 o                         
  -1   4  11        128.22        116.64         1.62 o                         
   1   4  11        128.08        117.36         1.35 o                         
   2   4  11        392.74        364.64         3.40 o                         
   3   4  11        326.96        330.42         4.02 o                         
   4   4  11        440.47        466.11         6.89 o                         
   5   4  11        172.21        166.48         2.70 o                         
   6   4  11          1.54          2.99         0.63 o                         
   7   4  11          3.70          4.34         0.65 o                         
   8   4  11         70.51         75.71         1.58 o                         
   9   4  11          0.36         -0.30         0.53 o                         
  10   4  11         20.43         24.02         1.11 o                         
  -9   5  11          1.66          1.68         0.47 o                         
  -8   5  11         29.44         21.68         1.28 o                         
  -7   5  11          0.05          0.81         0.39 o                         
  -6   5  11         25.40         18.55         0.47 o                         
  -5   5  11          1.45          2.46         0.31 o                         
  -4   5  11        159.74        151.35         2.37 o                         
  -3   5  11        488.51        418.70         5.50 o                         
  -2   5  11        122.86        130.41         1.60 o                         
  -1   5  11        582.50        690.30         7.52 o                         
   0   5  11         42.98         75.08         0.91 o                         
   1   5  11        581.22        686.30         7.04 o                         
   2   5  11        122.46        129.13         1.58 o                         
   3   5  11        488.04        416.47         6.20 o                         
   4   5  11        159.46        150.71         2.50 o                         
   5   5  11          1.46          1.32         0.46 o                         
   6   5  11         25.38         17.90         1.22 o                         
   7   5  11          0.05          1.26         0.59 o                         
   8   5  11         29.42         21.42         1.02 o                         
   9   5  11          1.66          1.01         0.76 o                         
  -9   6  11         33.06         34.39         1.56 o                         
  -8   6  11         67.07         61.19         1.81 o                         
  -7   6  11         77.89         60.58         1.60 o                         
  -6   6  11        103.67         93.78         1.69 o                         
  -5   6  11         58.15         67.04         0.88 o                         
  -4   6  11        100.95         88.99         1.28 o                         
  -3   6  11        233.37        246.86         3.08 o                         
  -2   6  11        354.86        326.09         3.98 o                         
  -1   6  11        285.97        272.65         3.23 o                         
   0   6  11          0.42          1.98         0.27 o                         
   1   6  11        285.37        272.00         3.11 o                         
   2   6  11        355.36        326.35         3.97 o                         
   3   6  11        233.74        246.52         3.84 o                         
   4   6  11        101.32         84.90         1.69 o                         
   5   6  11         58.02         65.76         1.48 o                         
   6   6  11        103.78         93.57         2.17 o                         
   7   6  11         77.80         62.58         1.48 o                         
   8   6  11         66.88         62.99         1.53 o                         
   9   6  11         33.04         33.83         1.34 o                         
  -8   7  11         15.88         12.53         0.83 o                         
  -7   7  11         12.33         11.97         0.62 o                         
  -6   7  11          3.69          3.99         0.32 o                         
  -5   7  11        454.33        424.80         4.18 o                         
  -4   7  11          4.66          6.66         0.41 o                         
  -3   7  11         20.11         15.32         0.50 o                         
  -2   7  11        206.02        220.38         3.16 o                         
  -1   7  11        171.18        175.59         2.16 o                         
   0   7  11        235.87        234.96         2.74 o                         
   1   7  11        171.25        177.00         2.30 o                         
   2   7  11        206.46        218.22         2.77 o                         
   3   7  11         20.13         13.07         0.68 o                         
   4   7  11          4.67          5.57         0.67 o                         
   5   7  11        454.39        432.26         6.45 o                         
   6   7  11          3.69          3.54         0.58 o                         
   7   7  11         12.45         11.21         0.89 o                         
   8   7  11         15.89         12.26         0.78 o                         
  -7   8  11         31.76         27.53         1.18 o                         
  -6   8  11         67.26         67.00         1.39 o                         
  -5   8  11         29.77         31.97         0.72 o                         
  -4   8  11        160.62        148.75         1.88 o                         
  -3   8  11         37.50         34.61         0.71 o                         
  -2   8  11        259.42        253.04         3.20 o                         
  -1   8  11        731.23        756.85        10.28 o                         
   0   8  11         88.93        119.86         2.25 o                         
   1   8  11        731.90        756.40         8.99 o                         
   2   8  11        259.22        253.65         3.19 o                         
   3   8  11         37.40         34.40         1.15 o                         
   4   8  11        160.56        152.12         2.62 o                         
   5   8  11         29.80         32.03         1.19 o                         
   6   8  11         67.12         67.85         1.61 o                         
   7   8  11         31.68         28.81         1.59 o                         
  -6   9  11          9.21          8.60         0.93 o                         
  -5   9  11         12.57         11.73         0.63 o                         
  -4   9  11          4.51          5.05         0.37 o                         
  -3   9  11         65.47         70.14         1.15 o                         
  -2   9  11        175.11        168.74         2.15 o                         
  -1   9  11         91.20         93.02         1.49 o                         
   0   9  11        211.12        237.92         3.68 o                         
   1   9  11         91.63         92.86         2.29 o                         
   2   9  11        174.70        166.68         2.65 o                         
   3   9  11         65.51         70.09         1.61 o                         
   4   9  11          4.50          4.57         0.62 o                         
   5   9  11         12.51         11.28         0.77 o                         
   6   9  11          9.25          7.80         0.73 o                         
  -5  10  11          8.67         10.43         0.88 o                         
  -4  10  11         35.68         35.93         0.93 o                         
  -3  10  11         87.35         85.25         1.24 o                         
  -2  10  11          6.51          7.36         0.49 o                         
  -1  10  11         57.15         59.02         1.28 o                         
   0  10  11         39.80         35.65         1.01 o                         
   1  10  11         57.31         56.65         1.09 o                         
   2  10  11          6.46          7.63         0.68 o                         
   3  10  11         87.38         86.61         1.87 o                         
   4  10  11         35.78         38.03         1.33 o                         
   5  10  11          8.65         11.06         0.81 o                         
  -2  11  11         14.11         21.29         0.71 o                         
  -1  11  11         34.70         36.41         1.07 o                         
   0  11  11        161.38        156.91         2.50 o                         
   1  11  11         34.56         34.97         1.25 o                         
   2  11  11         14.12         23.21         1.46 o                         
   1   0  12        184.50        220.33         2.50 o                         
   2   0  12          5.11          6.87         0.26 o                         
   3   0  12        305.77        313.16         3.63 o                         
   4   0  12         23.57         32.64         0.49 o                         
   5   0  12         24.85         23.22         0.47 o                         
   6   0  12         51.11         48.10         0.94 o                         
   7   0  12         57.95         51.32         1.04 o                         
   8   0  12          5.23          2.86         0.43 o                         
   9   0  12         91.32         96.58         1.94 o                         
  10   0  12        147.27        172.22         2.83 o                         
 -10   1  12         13.23         14.11         0.85 o                         
  -9   1  12         89.61         88.52         1.51 o                         
  -8   1  12         39.94         51.66         1.03 o                         
  -7   1  12          5.25          4.75         0.33 o                         
  -6   1  12        183.52        186.51         2.13 o                         
  -5   1  12        295.91        349.55         3.43 o                         
  -4   1  12          3.00          4.12         0.30 o                         
  -3   1  12        681.82        667.28         6.81 o                         
  -2   1  12        483.65        501.52         5.51 o                         
  -1   1  12         65.05         55.65         0.73 o                         
   0   1  12       3006.69       2919.63        33.82 o                         
   1   1  12         65.06         54.74         0.73 o                         
   2   1  12        483.75        502.67         6.42 o                         
   3   1  12        682.66        667.60         6.42 o                         
   4   1  12          2.98          3.37         0.35 o                         
   5   1  12        295.87        346.68         4.23 o                         
   6   1  12        183.24        184.36         2.63 o                         
   7   1  12          5.23          5.23         0.63 o                         
   8   1  12         40.02         52.47         1.95 o                         
   9   1  12         89.71         88.40         1.61 o                         
  10   1  12         13.31         14.60         0.70 o                         
 -10   2  12         34.19         41.68         1.37 o                         
  -9   2  12         21.87         14.44         1.03 o                         
  -8   2  12        118.50        118.55         1.45 o                         
  -7   2  12        195.89        197.97         2.63 o                         
  -6   2  12        184.69        196.32         2.76 o                         
  -5   2  12          8.82         13.84         0.38 o                         
  -4   2  12        219.75        217.95         3.17 o                         
  -3   2  12        278.17        259.91         2.76 o                         
  -2   2  12        925.69        980.60         9.85 o                         
  -1   2  12        212.22        202.91         2.21 o                         
   0   2  12          2.30          2.41         0.21 o                         
   1   2  12        212.18        205.88         2.36 o                         
   2   2  12        925.34        962.23         9.84 o                         
   3   2  12        278.36        260.98         2.47 o                         
   4   2  12        219.63        216.63         3.38 o                         
   5   2  12          8.85         12.85         0.61 o                         
   6   2  12        184.76        203.56         3.15 o                         
   7   2  12        195.45        201.20         3.23 o                         
   8   2  12        118.55        120.08         2.24 o                         
   9   2  12         21.80         15.77         0.75 o                         
  10   2  12         34.26         42.91         1.42 o                         
 -10   3  12         32.45         33.09         1.21 o                         
  -9   3  12          1.02          0.15         0.33 o                         
  -8   3  12         72.37         64.66         1.97 o                         
  -7   3  12        102.58         89.69         1.05 o                         
  -6   3  12        103.27         86.33         1.09 o                         
  -5   3  12        125.71        110.96         1.49 o                         
  -4   3  12         44.02         45.73         0.73 o                         
  -3   3  12        574.07        614.84         6.29 o                         
  -2   3  12        681.72        612.10         6.26 o                         
  -1   3  12        931.70       1029.40        11.21 o                         
   0   3  12        998.23        970.00         9.83 o                         
   1   3  12        932.78       1039.46        10.48 o                         
   2   3  12        681.27        611.61         5.60 o                         
   3   3  12        574.42        613.03         5.63 o                         
   4   3  12         43.82         45.36         1.04 o                         
   5   3  12        125.75        112.33         1.95 o                         
   6   3  12        103.46         86.74         1.66 o                         
   7   3  12        102.73         91.13         1.75 o                         
   8   3  12         72.17         68.16         1.49 o                         
   9   3  12          1.03         -0.16         0.54 o                         
  10   3  12         32.48         33.33         1.19 o                         
  -9   4  12         37.71         34.68         1.42 o                         
  -8   4  12         22.80         22.21         0.65 o                         
  -7   4  12        138.14        128.18         1.51 o                         
  -6   4  12        281.96        315.71         3.34 o                         
  -5   4  12        236.37        223.16         2.49 o                         
  -4   4  12        107.36        109.36         1.40 o                         
  -3   4  12        232.75        222.20         2.80 o                         
  -2   4  12        398.70        412.98         4.35 o                         
  -1   4  12        239.95        264.55         3.39 o                         
   0   4  12         11.22         18.27         1.08 o                         
   1   4  12        240.23        267.03         2.82 o                         
   2   4  12        398.84        422.98         4.35 o                         
   3   4  12        233.09        226.81         3.07 o                         
   4   4  12        107.35        113.86         1.95 o                         
   5   4  12        236.49        227.74         3.55 o                         
   6   4  12        281.80        316.74         4.84 o                         
   7   4  12        138.12        129.48         2.29 o                         
   8   4  12         22.93         21.37         1.09 o                         
   9   4  12         37.90         39.13         1.31 o                         
  -9   5  12         17.80         20.01         1.07 o                         
  -8   5  12          8.45          8.29         0.41 o                         
  -7   5  12         74.04         78.74         2.28 o                         
  -6   5  12        136.07        130.46         1.50 o                         
  -5   5  12        112.84        104.75         1.26 o                         
  -4   5  12        162.49        166.82         2.55 o                         
  -3   5  12         24.71         20.20         0.58 o                         
  -2   5  12         87.43         82.61         1.14 o                         
  -1   5  12        385.01        424.20         4.73 o                         
   0   5  12         49.10         35.63         0.66 o                         
   1   5  12        384.64        424.72         4.72 o                         
   2   5  12         87.98         83.35         1.21 o                         
   3   5  12         24.87         20.25         0.82 o                         
   4   5  12        162.50        166.24         2.74 o                         
   5   5  12        112.46        106.25         2.03 o                         
   6   5  12        136.19        131.28         2.32 o                         
   7   5  12         73.92         82.78         1.70 o                         
   8   5  12          8.39          9.09         0.68 o                         
   9   5  12         17.80         22.23         1.55 o                         
  -8   6  12          7.18          7.20         0.54 o                         
  -7   6  12         20.95         21.52         0.73 o                         
  -6   6  12         94.67         90.25         3.09 o                         
  -5   6  12        111.87        102.44         1.62 o                         
  -4   6  12        142.45        137.97         2.14 o                         
  -3   6  12        110.67        130.25         1.77 o                         
  -2   6  12          9.79         13.80         0.76 o                         
  -1   6  12        355.55        317.40         3.38 o                         
   0   6  12          3.04          4.33         0.31 o                         
   1   6  12        355.16        319.14         3.64 o                         
   2   6  12          9.72         15.12         0.55 o                         
   3   6  12        110.56        127.98         2.25 o                         
   4   6  12        142.37        142.56         2.41 o                         
   5   6  12        111.79        102.91         1.98 o                         
   6   6  12         94.67         92.50         1.83 o                         
   7   6  12         21.02         21.04         0.95 o                         
   8   6  12          7.18          6.63         0.69 o                         
  -8   7  12          9.62          8.89         0.54 o                         
  -7   7  12         45.93         38.80         1.66 o                         
  -6   7  12         54.40         54.72         1.23 o                         
  -5   7  12         85.26         88.80         1.52 o                         
  -4   7  12         34.36         37.42         0.79 o                         
  -3   7  12        416.54        418.12         5.57 o                         
  -2   7  12        347.36        334.28         3.80 o                         
  -1   7  12        149.50        146.29         1.84 o                         
   0   7  12         11.65         12.64         0.71 o                         
   1   7  12        149.69        147.58         1.98 o                         
   2   7  12        347.65        335.07         4.11 o                         
   3   7  12        416.90        411.90         6.33 o                         
   4   7  12         34.41         36.59         1.85 o                         
   5   7  12         85.35         89.35         1.83 o                         
   6   7  12         54.41         56.70         1.44 o                         
   7   7  12         46.02         39.84         1.29 o                         
   8   7  12          9.63          8.79         0.88 o                         
  -7   8  12         25.33         20.45         0.81 o                         
  -6   8  12         17.28         13.82         0.71 o                         
  -5   8  12         32.14         32.50         0.74 o                         
  -4   8  12         48.45         50.31         0.85 o                         
  -3   8  12        317.89        291.52         3.64 o                         
  -2   8  12         90.74         97.01         2.69 o                         
  -1   8  12        769.06        775.81        12.33 o                         
   0   8  12        267.09        298.63         4.22 o                         
   1   8  12        769.32        772.97         9.18 o                         
   2   8  12         90.63         97.82         1.48 o                         
   3   8  12        317.93        290.76         4.60 o                         
   4   8  12         48.36         50.88         1.37 o                         
   5   8  12         32.23         33.86         1.20 o                         
   6   8  12         17.16         14.28         0.80 o                         
   7   8  12         25.30         20.45         0.98 o                         
  -6   9  12          8.42         12.08         1.54 o                         
  -5   9  12          6.25          9.66         0.47 o                         
  -4   9  12          7.60          7.42         0.37 o                         
  -3   9  12         69.69         71.80         1.10 o                         
  -2   9  12         23.21         27.65         0.94 o                         
  -1   9  12         55.60         67.67         1.35 o                         
   0   9  12          4.97         10.88         0.62 o                         
   1   9  12         55.83         65.61         1.27 o                         
   2   9  12         23.23         27.53         0.87 o                         
   3   9  12         69.55         74.08         1.73 o                         
   4   9  12          7.56          6.02         0.77 o                         
   5   9  12          6.26          9.00         0.87 o                         
   6   9  12          8.43         10.54         1.53 o                         
  -4  10  12         20.00         25.52         0.84 o                         
  -3  10  12        116.25        107.50         1.50 o                         
  -2  10  12         23.41         25.98         0.85 o                         
  -1  10  12        282.32        294.88         4.11 o                         
   0  10  12        106.49        101.04         1.58 o                         
   1  10  12        282.64        290.63         3.71 o                         
   2  10  12         23.51         28.26         1.19 o                         
   3  10  12        116.47        113.76         2.20 o                         
   4  10  12         19.95         25.86         1.23 o                         
  -2  11  12         76.15         74.66         1.48 o                         
  -1  11  12         33.38         30.87         1.05 o                         
   0  11  12         15.83         15.07         0.71 o                         
   1  11  12         33.23         31.26         0.88 o                         
   2  11  12         76.19         75.62         1.80 o                         
   1   0  13          1.44          8.67         0.59 o                         
   2   0  13        564.99        686.34         7.00 o                         
   3   0  13          0.78          4.88         0.24 o                         
   4   0  13          8.68         14.57         0.44 o                         
   5   0  13          5.79         25.43         1.23 o                         
   6   0  13         24.26         20.79         1.01 o                         
   7   0  13          4.27          1.43         0.38 o                         
   8   0  13         55.89         70.96         1.87 o                         
   9   0  13         12.79         16.22         0.66 o                         
  10   0  13          0.90          1.01         0.44 o                         
 -10   1  13          0.82          2.96         0.79 o                         
  -9   1  13        137.21        152.16         2.42 o                         
  -8   1  13         18.77         17.01         1.26 o                         
  -7   1  13        166.23        165.60         2.10 o                         
  -6   1  13        207.23        194.22         2.14 o                         
  -5   1  13         13.35         15.33         0.45 o                         
  -4   1  13        326.75        323.74         3.61 o                         
  -3   1  13       1009.20        950.96        10.32 o                         
  -2   1  13        127.82        146.36         1.62 o                         
  -1   1  13        236.92        233.13         2.51 o                         
   0   1  13        538.87        436.30         4.51 o                         
   1   1  13        236.26        235.47         2.50 o                         
   2   1  13        127.24        142.34         1.61 o                         
   3   1  13       1010.54        952.21         9.10 o                         
   4   1  13        326.21        319.81         3.19 o                         
   5   1  13         13.32         15.46         0.50 o                         
   6   1  13        207.28        196.39         2.92 o                         
   7   1  13        166.44        166.79         3.23 o                         
   8   1  13         18.77         17.05         0.69 o                         
   9   1  13        137.14        150.92         2.55 o                         
  10   1  13          0.81          2.72         0.46 o                         
 -10   2  13         10.85         14.75         0.84 o                         
  -9   2  13         22.27         26.84         1.18 o                         
  -8   2  13        482.50        471.94         5.26 o                         
  -7   2  13        362.84        373.19         4.37 o                         
  -6   2  13        238.40        201.09         2.22 o                         
  -5   2  13          9.30         21.27         0.84 o                         
  -4   2  13         71.69         61.01         0.89 o                         
  -3   2  13        134.57        124.91         1.54 o                         
  -2   2  13         62.25         52.42         0.80 o                         
  -1   2  13         92.81         75.36         1.01 o                         
   0   2  13       1248.61       1157.37        11.71 o                         
   1   2  13         92.83         74.31         0.93 o                         
   2   2  13         62.47         52.37         0.73 o                         
   3   2  13        134.60        124.76         1.28 o                         
   4   2  13         71.62         62.95         0.91 o                         
   5   2  13          9.45         23.75         6.33 o                         
   6   2  13        238.34        206.39         3.25 o                         
   7   2  13        363.20        383.24         5.70 o                         
   8   2  13        482.10        479.40         7.10 o                         
   9   2  13         22.30         28.95         1.85 o                         
  10   2  13         10.91         13.55         0.86 o                         
  -9   3  13          3.80          7.09         0.47 o                         
  -8   3  13        103.20         96.76         1.39 o                         
  -7   3  13        122.65        115.72         1.40 o                         
  -6   3  13          6.66          5.88         0.29 o                         
  -5   3  13        265.13        212.21         2.21 o                         
  -4   3  13         85.70         98.17         1.81 o                         
  -3   3  13        271.42        318.08         4.07 o                         
  -2   3  13        107.36        127.10         2.28 o                         
  -1   3  13        652.03        663.45         6.77 o                         
   0   3  13        443.12        503.98         7.38 o                         
   1   3  13        652.08        657.38         6.76 o                         
   2   3  13        107.26        126.37         1.57 o                         
   3   3  13        271.28        321.78         3.88 o                         
   4   3  13         85.17         98.35         1.76 o                         
   5   3  13        265.09        215.48         3.37 o                         
   6   3  13          6.62          6.23         0.82 o                         
   7   3  13        122.58        121.82         2.48 o                         
   8   3  13        103.09         93.43         1.88 o                         
   9   3  13          3.81          7.96         0.68 o                         
  -9   4  13         23.39         17.11         0.70 o                         
  -8   4  13         23.94         23.98         0.91 o                         
  -7   4  13        200.05        190.96         3.06 o                         
  -6   4  13         53.82         53.31         0.83 o                         
  -5   4  13        756.25        759.48         7.79 o                         
  -4   4  13        178.62        179.58         2.33 o                         
  -3   4  13         26.32         27.90         0.83 o                         
  -2   4  13        166.82        175.17         2.46 o                         
  -1   4  13        895.44        856.54         9.35 o                         
   0   4  13        293.41        237.50         2.74 o                         
   1   4  13        895.84        861.70        10.10 o                         
   2   4  13        166.59        179.65         2.26 o                         
   3   4  13         26.58         27.21         0.60 o                         
   4   4  13        179.04        178.90         2.90 o                         
   5   4  13        757.38        768.05        11.11 o                         
   6   4  13         53.68         52.39         1.52 o                         
   7   4  13        199.54        195.95         3.18 o                         
   8   4  13         23.99         26.71         1.47 o                         
   9   4  13         23.31         18.74         0.99 o                         
  -9   5  13         14.18         18.59         1.50 o                         
  -8   5  13         59.07         67.90         2.20 o                         
  -7   5  13         74.90         82.08         1.40 o                         
  -6   5  13         10.98         10.06         0.38 o                         
  -5   5  13        278.55        212.94         2.91 o                         
  -4   5  13        212.49        221.20         2.81 o                         
  -3   5  13        165.13        168.96         2.21 o                         
  -2   5  13        449.16        462.24         5.67 o                         
  -1   5  13         59.37         43.92         0.82 o                         
   0   5  13        434.55        457.41         5.49 o                         
   1   5  13         59.46         43.58         0.76 o                         
   2   5  13        448.74        464.11         5.56 o                         
   3   5  13        165.10        166.63         2.76 o                         
   4   5  13        212.77        225.19         3.55 o                         
   5   5  13        278.27        217.64         3.98 o                         
   6   5  13         10.92          9.24         0.74 o                         
   7   5  13         74.92         83.55         1.75 o                         
   8   5  13         58.94         73.13         1.64 o                         
   9   5  13         14.10         19.31         1.00 o                         
  -8   6  13          0.24          1.38         0.32 o                         
  -7   6  13          1.41          4.53         0.35 o                         
  -6   6  13         37.09         38.36         1.13 o                         
  -5   6  13          3.11          3.97         0.32 o                         
  -4   6  13        528.62        496.32         7.40 o                         
  -3   6  13        492.36        532.02         6.97 o                         
  -2   6  13        470.08        426.81         5.16 o                         
  -1   6  13        100.33         96.51         1.30 o                         
   0   6  13        378.61        347.62         4.26 o                         
   1   6  13         99.97         98.12         1.42 o                         
   2   6  13        470.55        424.69         5.14 o                         
   3   6  13        492.82        527.27         7.84 o                         
   4   6  13        529.43        510.21        17.19 o                         
   5   6  13          3.07          3.65         0.57 o                         
   6   6  13         37.28         41.30         1.24 o                         
   7   6  13          1.45          4.02         0.61 o                         
   8   6  13          0.22          0.31         0.79 o                         
  -7   7  13         27.81         31.10         0.99 o                         
  -6   7  13         32.29         30.56         0.81 o                         
  -5   7  13         89.65         93.30         2.23 o                         
  -4   7  13        199.05        207.28         2.68 o                         
  -3   7  13        122.51        131.69         1.83 o                         
  -2   7  13        151.60        160.96         2.21 o                         
  -1   7  13        424.56        434.98         5.28 o                         
   0   7  13       1203.22       1219.71        14.32 o                         
   1   7  13        424.46        435.20         5.28 o                         
   2   7  13        152.18        162.88         2.18 o                         
   3   7  13        122.24        131.21         2.35 o                         
   4   7  13        198.85        209.15         3.41 o                         
   5   7  13         89.61         95.21         1.90 o                         
   6   7  13         32.33         31.49         1.20 o                         
   7   7  13         27.70         33.60         1.26 o                         
  -7   8  13         22.72         26.50         1.06 o                         
  -6   8  13         14.21         14.37         0.53 o                         
  -5   8  13         16.52         17.60         0.51 o                         
  -4   8  13         13.99         12.51         0.48 o                         
  -3   8  13         66.75         64.09         1.44 o                         
  -2   8  13         91.12        100.22         1.88 o                         
  -1   8  13        854.31        861.82        11.18 o                         
   0   8  13         38.97         50.74         1.39 o                         
   1   8  13        855.47        859.23        11.77 o                         
   2   8  13         91.11        101.18         1.50 o                         
   3   8  13         66.54         65.06         1.52 o                         
   4   8  13         14.08         14.12         0.87 o                         
   5   8  13         16.50         20.13         0.92 o                         
   6   8  13         14.29         15.69         0.85 o                         
   7   8  13         22.73         26.74         1.73 o                         
  -5   9  13         14.70         12.57         0.59 o                         
  -4   9  13        178.75        191.16         3.27 o                         
  -3   9  13         15.73         13.01         0.50 o                         
  -2   9  13        159.88        161.67         3.20 o                         
  -1   9  13        237.00        243.31         3.43 o                         
   0   9  13         13.06         22.91         1.11 o                         
   1   9  13        236.58        239.62         3.67 o                         
   2   9  13        159.86        157.95         2.16 o                         
   3   9  13         15.69         12.22         0.75 o                         
   4   9  13        179.07        196.52         3.29 o                         
   5   9  13         14.72         11.94         0.79 o                         
  -4  10  13          5.72         10.33         0.58 o                         
  -3  10  13         80.26         91.63         2.46 o                         
  -2  10  13         47.31         47.85         1.18 o                         
  -1  10  13        213.62        216.04         3.13 o                         
   0  10  13         17.01         20.00         0.86 o                         
   1  10  13        213.15        212.22         3.82 o                         
   2  10  13         47.21         45.76         1.41 o                         
   3  10  13         80.24         94.30         1.99 o                         
   4  10  13          5.72          9.70         0.80 o                         
   0   0  14          4.85         14.83         0.79 o                         
   1   0  14        449.59        437.70         4.53 o                         
   2   0  14         15.90         36.38         0.59 o                         
   3   0  14        339.06        366.93         4.28 o                         
   4   0  14        317.26        272.21         2.97 o                         
   5   0  14       1216.54       1137.45        12.32 o                         
   6   0  14         49.89         43.62         0.84 o                         
   7   0  14          7.86          6.84         0.60 o                         
   8   0  14        584.21        542.56         9.33 o                         
   9   0  14         18.26         23.44         0.84 o                         
  10   0  14          0.27          0.90         0.42 o                         
  -9   1  14        135.53        141.92         2.36 o                         
  -8   1  14         47.09         53.71         1.82 o                         
  -7   1  14         86.47         81.95         1.15 o                         
  -6   1  14        106.20        123.84         2.52 o                         
  -5   1  14        142.43        150.75         1.85 o                         
  -4   1  14        628.71        635.81         7.93 o                         
  -3   1  14        188.80        227.60         2.61 o                         
  -2   1  14        634.65        530.02         5.45 o                         
  -1   1  14        746.39        747.72         8.06 o                         
   0   1  14         19.08         17.92         0.46 o                         
   1   1  14        746.85        730.22         8.06 o                         
   2   1  14        635.70        529.24         5.51 o                         
   3   1  14        189.09        226.41         3.13 o                         
   4   1  14        629.56        640.90         7.01 o                         
   5   1  14        142.05        153.93         1.99 o                         
   6   1  14        106.28        125.83         2.18 o                         
   7   1  14         86.69         83.19         3.01 o                         
   8   1  14         47.29         55.50         1.36 o                         
   9   1  14        135.53        148.65         2.59 o                         
  -9   2  14         19.97         17.10         0.64 o                         
  -8   2  14         37.11         30.61         1.07 o                         
  -7   2  14         25.43         27.96         0.69 o                         
  -6   2  14        618.24        567.87         6.89 o                         
  -5   2  14         92.98        124.01         1.38 o                         
  -4   2  14        126.20        138.61         1.70 o                         
  -3   2  14         26.98         31.20         0.62 o                         
  -2   2  14         94.44         91.27         1.12 o                         
  -1   2  14        403.95        386.29         4.02 o                         
   0   2  14          1.62          2.17         0.22 o                         
   1   2  14        403.72        384.41         4.02 o                         
   2   2  14         94.21         92.77         1.30 o                         
   3   2  14         26.86         31.98         0.66 o                         
   4   2  14        126.73        137.33         2.21 o                         
   5   2  14         93.32        126.50         2.88 o                         
   6   2  14        617.99        573.57         9.68 o                         
   7   2  14         25.23         31.50         1.11 o                         
   8   2  14         37.11         29.99         2.04 o                         
   9   2  14         19.97         17.44         0.99 o                         
  -9   3  14         21.80         22.76         0.74 o                         
  -8   3  14         23.15         28.78         0.70 o                         
  -7   3  14         42.13         37.12         1.09 o                         
  -6   3  14        100.05         88.78         2.06 o                         
  -5   3  14        822.15        791.76         8.09 o                         
  -4   3  14        880.97        835.84        10.17 o                         
  -3   3  14       1074.24        973.56        10.64 o                         
  -2   3  14         29.61         47.49         1.05 o                         
  -1   3  14         47.98         42.50         0.88 o                         
   0   3  14        202.40        192.67         2.24 o                         
   1   3  14         48.00         43.64         0.85 o                         
   2   3  14         29.55         45.85         0.81 o                         
   3   3  14       1074.83        986.98        11.49 o                         
   4   3  14        880.86        845.46        12.17 o                         
   5   3  14        822.73        801.15        11.56 o                         
   6   3  14         99.63         92.45         2.77 o                         
   7   3  14         42.00         39.45         1.18 o                         
   8   3  14         23.19         30.63         1.14 o                         
   9   3  14         21.66         22.86         1.14 o                         
  -9   4  14          7.62         11.17         0.58 o                         
  -8   4  14         62.52         64.46         1.44 o                         
  -7   4  14         79.11         64.35         1.06 o                         
  -6   4  14        105.66        113.82         1.92 o                         
  -5   4  14         11.08         10.51         0.40 o                         
  -4   4  14        100.73         99.40         1.42 o                         
  -3   4  14        978.80        941.46        11.81 o                         
  -2   4  14         44.87         47.56         0.86 o                         
  -1   4  14        391.60        394.61         4.80 o                         
   0   4  14        534.21        629.34         8.19 o                         
   1   4  14        392.04        398.97         4.79 o                         
   2   4  14         44.74         48.55         0.85 o                         
   3   4  14        978.30        962.16        11.18 o                         
   4   4  14        100.53         97.78         1.84 o                         
   5   4  14         11.10         10.63         0.66 o                         
   6   4  14        106.18        117.83         2.81 o                         
   7   4  14         79.10         64.73         3.59 o                         
   8   4  14         62.70         67.08         1.58 o                         
   9   4  14          7.55         10.74         0.80 o                         
  -8   5  14         93.67         88.64         1.72 o                         
  -7   5  14         25.53         18.88         0.54 o                         
  -6   5  14        487.83        455.17         5.64 o                         
  -5   5  14        190.51        187.45         2.69 o                         
  -4   5  14        242.37        256.48         3.54 o                         
  -3   5  14       1101.13        987.81        12.80 o                         
  -2   5  14        413.88        407.93         6.27 o                         
  -1   5  14        142.82        142.71         2.11 o                         
   0   5  14        789.26        800.26        10.37 o                         
   1   5  14        142.79        141.72         1.91 o                         
   2   5  14        413.65        407.27         4.93 o                         
   3   5  14       1101.64        997.53        12.80 o                         
   4   5  14        242.65        252.97         4.02 o                         
   5   5  14        190.57        190.04         3.17 o                         
   6   5  14        487.94        464.44         6.91 o                         
   7   5  14         25.50         18.38         0.87 o                         
   8   5  14         93.91         90.11         1.91 o                         
  -8   6  14         99.46        104.86         2.45 o                         
  -7   6  14         40.34         42.46         1.66 o                         
  -6   6  14         52.66         54.69         0.89 o                         
  -5   6  14         63.06         58.89         1.21 o                         
  -4   6  14        153.29        155.28         2.31 o                         
  -3   6  14        573.11        487.98         6.56 o                         
  -2   6  14        448.37        448.65         6.64 o                         
  -1   6  14         87.45         94.99         1.55 o                         
   0   6  14         28.14         17.26         0.94 o                         
   1   6  14         87.22         92.23         1.39 o                         
   2   6  14        448.58        442.52         5.38 o                         
   3   6  14        572.34        488.46         8.41 o                         
   4   6  14        152.97        156.78         2.68 o                         
   5   6  14         62.97         59.16         1.69 o                         
   6   6  14         52.64         54.84         1.43 o                         
   7   6  14         40.24         42.87         1.50 o                         
   8   6  14         99.62        107.22         2.17 o                         
  -7   7  14         15.46         12.86         0.62 o                         
  -6   7  14         35.19         26.78         0.61 o                         
  -5   7  14          6.00          5.83         0.45 o                         
  -4   7  14        144.99        135.30         2.07 o                         
  -3   7  14         92.87        101.94         1.52 o                         
  -2   7  14        125.77        129.77         2.02 o                         
  -1   7  14        720.84        707.21         9.21 o                         
   0   7  14        233.68        242.98         3.10 o                         
   1   7  14        720.78        699.15         8.39 o                         
   2   7  14        125.78        129.67         2.21 o                         
   3   7  14         93.02        102.26         1.97 o                         
   4   7  14        145.07        134.44         2.43 o                         
   5   7  14          5.97          7.07         0.78 o                         
   6   7  14         35.38         25.91         1.17 o                         
   7   7  14         15.42         12.78         0.83 o                         
  -6   8  14         59.42         53.15         1.12 o                         
  -5   8  14         61.46         51.79         0.87 o                         
  -4   8  14         36.63         32.66         0.78 o                         
  -3   8  14        106.58        106.43         1.59 o                         
  -2   8  14        144.95        145.75         2.23 o                         
  -1   8  14         35.51         35.71         1.80 o                         
   0   8  14         80.24         79.43         1.55 o                         
   1   8  14         35.50         33.03         1.77 o                         
   2   8  14        144.80        141.52         2.18 o                         
   3   8  14        106.26        108.72         2.12 o                         
   4   8  14         36.67         33.11         1.28 o                         
   5   8  14         61.43         51.94         1.49 o                         
   6   8  14         59.41         50.85         1.52 o                         
  -5   9  14          3.64          3.63         0.29 o                         
  -4   9  14         17.81         18.79         0.65 o                         
  -3   9  14         24.68         31.94         1.09 o                         
  -2   9  14         56.37         67.07         1.33 o                         
  -1   9  14         37.63         37.23         1.05 o                         
   0   9  14         27.50         32.05         1.21 o                         
   1   9  14         37.67         35.32         1.36 o                         
   2   9  14         56.23         63.43         1.84 o                         
   3   9  14         24.69         31.95         1.93 o                         
   4   9  14         17.72         18.59         0.90 o                         
   5   9  14          3.64          3.55         0.79 o                         
  -3  10  14          5.99          5.91         0.86 o                         
  -2  10  14         91.53         95.10         1.72 o                         
  -1  10  14         13.00         15.73         3.63 o                         
   0  10  14          3.49          5.96         0.59 o                         
   1  10  14         12.98         16.27         1.44 o                         
   2  10  14         91.35         97.30         2.01 o                         
   3  10  14          5.95          5.31         1.13 o                         
   1   0  15         71.95         75.71         1.43 o                         
   2   0  15        818.55        707.82         7.75 o                         
   3   0  15        179.56        145.05         1.92 o                         
   4   0  15          3.42          6.01         0.35 o                         
   5   0  15        822.27        835.03         9.85 o                         
   6   0  15        240.01        245.02         3.07 o                         
   7   0  15       1753.95       1681.30        24.09 o                         
   8   0  15        231.80        191.12         3.14 o                         
   9   0  15         16.51          4.77         0.48 o                         
  -9   1  15         83.46         75.43         1.38 o                         
  -8   1  15         27.98         31.12         1.17 o                         
  -7   1  15        154.54        159.83         2.40 o                         
  -6   1  15        224.13        256.80         3.01 o                         
  -5   1  15       1009.72        900.78        10.48 o                         
  -4   1  15        254.48        238.80         4.74 o                         
  -3   1  15        211.23        201.53         2.55 o                         
  -2   1  15        115.07        136.94         1.74 o                         
  -1   1  15         96.25        100.41         1.53 o                         
   0   1  15        518.39        487.37         5.11 o                         
   1   1  15         96.79        101.61         1.36 o                         
   2   1  15        115.26        138.45         1.99 o                         
   3   1  15        211.30        206.77         2.81 o                         
   4   1  15        254.87        243.90         3.01 o                         
   5   1  15       1009.10        901.75        10.59 o                         
   6   1  15        224.29        261.17         4.66 o                         
   7   1  15        154.86        167.90         2.77 o                         
   8   1  15         28.02         35.10         1.85 o                         
   9   1  15         83.39         77.14         1.85 o                         
  -9   2  15         12.72         19.77         0.98 o                         
  -8   2  15         34.42         34.32         0.75 o                         
  -7   2  15         87.65         87.28         1.25 o                         
  -6   2  15        116.23        115.89         2.21 o                         
  -5   2  15       1095.91       1040.62        14.10 o                         
  -4   2  15        520.34        575.49         6.95 o                         
  -3   2  15        851.11        897.42        11.81 o                         
  -2   2  15         64.59         47.60         0.77 o                         
  -1   2  15        148.93        168.56         2.28 o                         
   0   2  15        272.53        260.88         3.95 o                         
   1   2  15        148.68        168.42         2.38 o                         
   2   2  15         65.00         48.08         0.92 o                         
   3   2  15        850.84        897.30        10.55 o                         
   4   2  15        520.19        586.97         6.92 o                         
   5   2  15       1096.63       1058.50        15.12 o                         
   6   2  15        116.54        122.03         2.15 o                         
   7   2  15         87.76         91.67         1.81 o                         
   8   2  15         34.57         32.93         1.20 o                         
   9   2  15         12.63         19.84         1.34 o                         
  -9   3  15         10.54          9.13         0.71 o                         
  -8   3  15         30.80         31.90         0.71 o                         
  -7   3  15        193.07        200.08         2.80 o                         
  -6   3  15        375.31        379.27         7.90 o                         
  -5   3  15        587.06        563.22         6.24 o                         
  -4   3  15        253.85        241.91         3.43 o                         
  -3   3  15         26.91         21.65         0.65 o                         
  -2   3  15         41.38         45.37         0.91 o                         
  -1   3  15        126.69        109.97         1.69 o                         
   0   3  15          0.54          0.94         0.34 o                         
   1   3  15        126.67        113.00         1.68 o                         
   2   3  15         41.37         42.70         0.80 o                         
   3   3  15         26.83         22.37         0.61 o                         
   4   3  15        254.39        248.47         4.40 o                         
   5   3  15        586.48        563.94         8.41 o                         
   6   3  15        375.39        388.41         5.80 o                         
   7   3  15        193.18        203.34         3.32 o                         
   8   3  15         30.75         33.15         1.23 o                         
   9   3  15         10.56          9.31         0.74 o                         
  -9   4  15         52.79         69.10         1.61 o                         
  -8   4  15        124.72        132.95         1.70 o                         
  -7   4  15         31.58         27.13         0.83 o                         
  -6   4  15        279.97        259.08         3.25 o                         
  -5   4  15        661.56        659.24         9.20 o                         
  -4   4  15        159.18        159.06         3.13 o                         
  -3   4  15        502.89        461.70         6.18 o                         
  -2   4  15         36.07         40.50         1.02 o                         
  -1   4  15        376.55        391.31         5.22 o                         
   0   4  15          0.44          1.78         0.34 o                         
   1   4  15        376.86        394.16         4.76 o                         
   2   4  15         36.31         41.11         0.80 o                         
   3   4  15        502.99        473.69         5.63 o                         
   4   4  15        159.23        157.62         2.67 o                         
   5   4  15        661.50        658.16         9.69 o                         
   6   4  15        279.72        257.95         4.15 o                         
   7   4  15         31.57         28.35         1.12 o                         
   8   4  15        124.83        130.89         2.48 o                         
   9   4  15         52.85         70.91         1.70 o                         
  -8   5  15         11.47          6.37         0.57 o                         
  -7   5  15         10.48         15.25         0.58 o                         
  -6   5  15        121.21        130.24         1.70 o                         
  -5   5  15         60.32         56.93         1.29 o                         
  -4   5  15          9.23         12.87         0.60 o                         
  -3   5  15         52.00         53.60         1.26 o                         
  -2   5  15        194.10        227.33         3.55 o                         
  -1   5  15        396.30        392.98         5.84 o                         
   0   5  15        126.77        135.61         1.85 o                         
   1   5  15        397.24        389.03         4.75 o                         
   2   5  15        194.44        225.50         2.87 o                         
   3   5  15         52.05         54.41         1.09 o                         
   4   5  15          9.19         12.42         1.26 o                         
   5   5  15         60.30         57.34         1.41 o                         
   6   5  15        121.02        134.46         2.40 o                         
   7   5  15         10.33         13.95         0.78 o                         
   8   5  15         11.44          8.12         0.84 o                         
  -7   6  15        169.06        157.24         3.62 o                         
  -6   6  15        172.10        164.65         2.32 o                         
  -5   6  15         20.11         17.49         0.71 o                         
  -4   6  15         63.32         58.02         1.17 o                         
  -3   6  15         97.44         81.42         1.64 o                         
  -2   6  15        218.69        205.19         3.75 o                         
  -1   6  15         29.80         25.78         1.24 o                         
   0   6  15         37.78         29.43         0.90 o                         
   1   6  15         29.82         24.58         1.26 o                         
   2   6  15        218.73        202.02         2.86 o                         
   3   6  15         97.33         82.01         1.76 o                         
   4   6  15         63.31         58.53         1.44 o                         
   5   6  15         20.19         17.58         0.85 o                         
   6   6  15        172.04        165.47         2.87 o                         
   7   6  15        169.19        163.44         2.97 o                         
  -7   7  15         51.46         54.22         1.79 o                         
  -6   7  15          4.04          4.04         0.33 o                         
  -5   7  15         36.53         46.92         1.13 o                         
  -4   7  15         70.11         71.22         1.77 o                         
  -3   7  15        196.49        187.60         2.71 o                         
  -2   7  15        113.57        116.29         1.87 o                         
  -1   7  15         10.61         11.88         1.06 o                         
   0   7  15          0.71          4.43         0.42 o                         
   1   7  15         10.62         11.35         0.52 o                         
   2   7  15        113.73        115.89         1.72 o                         
   3   7  15        196.25        182.69         3.15 o                         
   4   7  15         70.18         71.52         1.66 o                         
   5   7  15         36.14         45.88         1.58 o                         
   6   7  15          3.99          3.11         0.66 o                         
   7   7  15         51.49         58.00         1.68 o                         
  -6   8  15         67.80         67.39         1.62 o                         
  -5   8  15         38.66         37.11         0.85 o                         
  -4   8  15          5.30          8.90         0.48 o                         
  -3   8  15         16.22         23.99         0.98 o                         
  -2   8  15          4.48          5.92         0.54 o                         
  -1   8  15         64.57         61.80         1.29 o                         
   0   8  15        283.07        276.39         5.56 o                         
   1   8  15         64.50         58.30         1.11 o                         
   2   8  15          4.56          5.70         0.41 o                         
   3   8  15         16.25         24.25         1.11 o                         
   4   8  15          5.24          8.45         0.72 o                         
   5   8  15         38.83         35.94         1.32 o                         
   6   8  15         68.08         68.56         1.71 o                         
  -4   9  15         30.48         26.67         0.80 o                         
  -3   9  15         13.01         15.30         0.89 o                         
  -2   9  15         43.35         41.62         1.35 o                         
  -1   9  15        190.88        196.49         2.90 o                         
   0   9  15        157.83        167.80         2.56 o                         
   1   9  15        190.65        193.37         2.71 o                         
   2   9  15         43.29         40.96         0.89 o                         
   3   9  15         12.92         15.44         0.84 o                         
   4   9  15         30.53         26.74         1.28 o                         
  -2  10  15          0.50          1.57         0.52 o                         
  -1  10  15         20.24         21.36         0.86 o                         
   0  10  15         84.06         93.56         1.98 o                         
   1  10  15         20.19         20.92         1.14 o                         
   2  10  15          0.49          1.28         0.62 o                         
   0   0  16         25.77         25.32         0.89 o                         
   1   0  16         69.40         80.06         1.47 o                         
   2   0  16         73.25         56.18         1.51 o                         
   3   0  16        414.83        394.11         5.23 o                         
   4   0  16         65.58         91.78         2.30 o                         
   5   0  16         23.08         27.18         0.91 o                         
   6   0  16        269.63        315.05         5.87 o                         
   7   0  16        213.84        235.30         3.76 o                         
   8   0  16         68.12         83.98         2.04 o                         
   9   0  16        272.71        318.13         4.96 o                         
  -9   1  16          4.72          5.79         0.68 o                         
  -8   1  16        192.81        221.65         4.21 o                         
  -7   1  16        283.68        307.10         3.82 o                         
  -6   1  16        701.90        691.75         9.29 o                         
  -5   1  16        366.41        376.80         4.59 o                         
  -4   1  16       1091.09       1130.67        19.55 o                         
  -3   1  16        523.85        527.58         6.94 o                         
  -2   1  16        360.08        358.54         4.77 o                         
  -1   1  16        392.27        392.11         4.76 o                         
   0   1  16       2106.63       2154.36        25.07 o                         
   1   1  16        390.95        392.98         5.21 o                         
   2   1  16        360.39        356.21         4.76 o                         
   3   1  16        524.13        531.05         6.94 o                         
   4   1  16       1090.29       1143.10        13.33 o                         
   5   1  16        365.25        375.55         4.58 o                         
   6   1  16        701.66        701.03        10.19 o                         
   7   1  16        284.43        310.03         5.51 o                         
   8   1  16        192.85        232.58         3.68 o                         
   9   1  16          4.75          6.94         0.67 o                         
  -9   2  16        124.42        113.50         1.82 o                         
  -8   2  16        113.39         98.90         1.36 o                         
  -7   2  16        423.36        423.84         6.06 o                         
  -6   2  16        148.13        147.45         2.19 o                         
  -5   2  16         28.44         27.85         0.75 o                         
  -4   2  16        377.93        361.32         4.83 o                         
  -3   2  16        209.39        170.80         2.60 o                         
  -2   2  16        441.06        415.64         5.52 o                         
  -1   2  16        217.38        210.67         2.96 o                         
   0   2  16         27.07         38.67         0.92 o                         
   1   2  16        218.14        211.21         3.29 o                         
   2   2  16        442.13        417.22         5.51 o                         
   3   2  16        210.15        171.85         2.24 o                         
   4   2  16        377.50        359.32         4.40 o                         
   5   2  16         28.44         26.98         1.08 o                         
   6   2  16        148.05        153.32         2.59 o                         
   7   2  16        423.37        429.37         6.45 o                         
   8   2  16        113.47        101.22         1.99 o                         
   9   2  16        124.72        114.43         2.20 o                         
  -9   3  16         59.99         62.34         1.30 o                         
  -8   3  16        130.04        135.03         1.89 o                         
  -7   3  16         51.47         60.19         1.01 o                         
  -6   3  16        111.41        105.66         2.33 o                         
  -5   3  16        369.15        414.14         5.06 o                         
  -4   3  16        720.99        695.08        10.10 o                         
  -3   3  16         41.78         37.20         1.02 o                         
  -2   3  16         40.74         33.48         0.94 o                         
  -1   3  16         58.31         54.22         1.18 o                         
   0   3  16        669.88        633.47         8.26 o                         
   1   3  16         58.57         53.37         1.02 o                         
   2   3  16         41.23         33.85         0.74 o                         
   3   3  16         41.73         37.58         0.78 o                         
   4   3  16        721.08        689.56         9.02 o                         
   5   3  16        369.84        412.37         6.28 o                         
   6   3  16        111.03        110.42         2.05 o                         
   7   3  16         51.39         60.11         1.73 o                         
   8   3  16        129.88        138.65         2.50 o                         
   9   3  16         60.02         65.02         1.61 o                         
  -8   4  16         91.84         90.36         1.40 o                         
  -7   4  16         70.25         72.13         1.49 o                         
  -6   4  16        117.84        124.99         2.00 o                         
  -5   4  16         82.22         87.12         1.48 o                         
  -4   4  16        122.81        108.44         1.96 o                         
  -3   4  16        896.21        887.26        12.84 o                         
  -2   4  16         27.31         35.81         1.00 o                         
  -1   4  16        196.54        190.13         3.03 o                         
   0   4  16        166.01        165.99         2.40 o                         
   1   4  16        196.51        189.00         2.69 o                         
   2   4  16         27.29         33.99         0.76 o                         
   3   4  16        895.72        885.22        10.45 o                         
   4   4  16        122.94        112.71         2.36 o                         
   5   4  16         82.07         86.62         1.79 o                         
   6   4  16        117.93        130.89         2.44 o                         
   7   4  16         70.03         73.38         1.77 o                         
   8   4  16         91.91         91.25         1.95 o                         
  -8   5  16        203.42        220.78         3.62 o                         
  -7   5  16         57.50         67.61         1.15 o                         
  -6   5  16         88.85         87.32         1.38 o                         
  -5   5  16         12.22         14.62         0.63 o                         
  -4   5  16        189.08        174.81         2.88 o                         
  -3   5  16        477.88        460.15         9.68 o                         
  -2   5  16         16.72         26.57         1.37 o                         
  -1   5  16        136.55        138.90         2.35 o                         
   0   5  16         10.25         12.51         0.50 o                         
   1   5  16        136.33        136.55         1.89 o                         
   2   5  16         16.80         23.79         0.70 o                         
   3   5  16        478.63        464.05         7.81 o                         
   4   5  16        189.19        176.32         2.96 o                         
   5   5  16         12.29         14.61         0.75 o                         
   6   5  16         88.87         87.05         1.84 o                         
   7   5  16         57.58         69.82         1.69 o                         
   8   5  16        204.24        223.67         3.73 o                         
  -7   6  16         27.41         27.91         0.75 o                         
  -6   6  16         71.64         88.30         1.37 o                         
  -5   6  16         68.96         61.01         1.21 o                         
  -4   6  16        384.08        361.63         5.47 o                         
  -3   6  16        361.60        356.06         5.41 o                         
  -2   6  16        119.25        112.33         2.12 o                         
  -1   6  16        129.85        125.42         1.97 o                         
   0   6  16        274.29        243.53         4.76 o                         
   1   6  16        130.00        123.23         1.77 o                         
   2   6  16        119.16        108.84         1.76 o                         
   3   6  16        361.85        354.87         5.47 o                         
   4   6  16        384.16        356.46         5.53 o                         
   5   6  16         69.18         62.39         1.77 o                         
   6   6  16         71.84         89.64         1.90 o                         
   7   6  16         27.39         28.95         1.25 o                         
  -6   7  16         27.48         28.78         0.78 o                         
  -5   7  16          7.37          5.16         0.48 o                         
  -4   7  16         37.62         42.30         1.22 o                         
  -3   7  16          8.98         12.96         0.67 o                         
  -2   7  16         91.77         87.65         1.54 o                         
  -1   7  16         95.82         98.43         1.67 o                         
   0   7  16         11.20          6.49         0.47 o                         
   1   7  16         95.63         95.67         1.51 o                         
   2   7  16         91.75         85.09         1.35 o                         
   3   7  16          8.98         12.45         0.74 o                         
   4   7  16         37.67         45.52         1.34 o                         
   5   7  16          7.38          5.63         0.67 o                         
   6   7  16         27.51         30.63         1.25 o                         
  -5   8  16         48.69         47.77         1.02 o                         
  -4   8  16         19.58         17.88         0.85 o                         
  -3   8  16         51.83         53.93         1.20 o                         
  -2   8  16         92.20         86.09         1.56 o                         
  -1   8  16        131.65        133.12         2.11 o                         
   0   8  16          0.79          0.91         0.48 o                         
   1   8  16        131.70        131.87         1.93 o                         
   2   8  16         92.24         83.75         1.36 o                         
   3   8  16         51.83         54.44         1.93 o                         
   4   8  16         19.49         17.76         0.87 o                         
   5   8  16         48.77         50.14         1.47 o                         
  -4   9  16         58.88         52.58         1.20 o                         
  -3   9  16         18.12         17.17         0.77 o                         
  -2   9  16          3.91          4.78         0.87 o                         
  -1   9  16          0.84          0.05         0.48 o                         
   0   9  16          1.71          1.09         0.56 o                         
   1   9  16          0.83         -0.22         0.41 o                         
   2   9  16          3.94          3.60         0.39 o                         
   3   9  16         18.15         16.56         0.89 o                         
   4   9  16         58.88         53.74         1.96 o                         
  -1  10  16         10.04         11.99         0.67 o                         
   0  10  16          0.48          0.09         0.52 o                         
   1  10  16         10.01         11.09         0.71 o                         
   1   0  17         24.80         20.28         0.68 o                         
   2   0  17        236.32        235.26         3.25 o                         
   3   0  17        771.67        808.04        11.72 o                         
   4   0  17         87.52         81.46         1.64 o                         
   5   0  17         67.28         89.98         2.82 o                         
   6   0  17        170.41        167.67         2.28 o                         
   7   0  17         30.57         34.93         1.34 o                         
   8   0  17          0.09          6.27         0.92 o                         
   9   0  17          0.72          3.02         0.60 o                         
  -9   1  17         68.10         63.99         1.79 o                         
  -8   1  17         18.66         27.54         1.27 o                         
  -7   1  17        242.98        237.21         3.04 o                         
  -6   1  17        771.80        806.49         9.57 o                         
  -5   1  17        410.13        392.83         4.81 o                         
  -4   1  17       1088.10       1005.40        13.03 o                         
  -3   1  17        795.58        773.73         9.98 o                         
  -2   1  17        243.91        221.30         3.18 o                         
  -1   1  17        803.04        854.42        12.31 o                         
   0   1  17        753.67        755.58        10.28 o                         
   1   1  17        804.21        847.99        11.00 o                         
   2   1  17        243.92        223.12         3.47 o                         
   3   1  17        796.14        762.62         9.96 o                         
   4   1  17       1088.35       1014.55        11.89 o                         
   5   1  17        409.80        393.94         4.80 o                         
   6   1  17        771.78        808.81        11.89 o                         
   7   1  17        243.02        235.96         4.39 o                         
   8   1  17         18.63         28.69         1.84 o                         
   9   1  17         67.99         63.55         1.83 o                         
  -8   2  17         50.30         51.21         0.90 o                         
  -7   2  17        484.21        509.72         6.17 o                         
  -6   2  17         20.73         32.22         0.91 o                         
  -5   2  17        532.61        506.96         6.34 o                         
  -4   2  17        133.06        117.73         1.94 o                         
  -3   2  17        120.46        129.40         2.22 o                         
  -2   2  17        789.72        776.67        11.20 o                         
  -1   2  17        336.75        345.33         5.20 o                         
   0   2  17        104.24        116.13         1.78 o                         
   1   2  17        336.33        345.66         6.04 o                         
   2   2  17        790.38        766.81        10.00 o                         
   3   2  17        120.34        129.40         1.79 o                         
   4   2  17        132.90        118.28         1.68 o                         
   5   2  17        533.41        510.61         6.75 o                         
   6   2  17         20.71         32.74         1.20 o                         
   7   2  17        484.64        512.88         7.67 o                         
   8   2  17         50.39         51.98         1.42 o                         
  -8   3  17        207.36        219.61         3.14 o                         
  -7   3  17        142.94        114.38         1.76 o                         
  -6   3  17         25.84         27.42         1.28 o                         
  -5   3  17        391.23        395.51         5.92 o                         
  -4   3  17        246.69        219.28         3.96 o                         
  -3   3  17        314.68        355.24         5.29 o                         
  -2   3  17        571.75        563.78         8.13 o                         
  -1   3  17        317.17        362.69         5.41 o                         
   0   3  17         22.02         26.13         1.08 o                         
   1   3  17        317.56        356.08         4.82 o                         
   2   3  17        571.66        542.38         7.24 o                         
   3   3  17        314.31        346.94         4.30 o                         
   4   3  17        246.82        216.42         3.03 o                         
   5   3  17        390.80        391.88         5.98 o                         
   6   3  17         25.81         30.11         1.77 o                         
   7   3  17        143.09        118.90         2.23 o                         
   8   3  17        207.28        219.62         3.66 o                         
  -8   4  17          5.88         11.15         0.60 o                         
  -7   4  17         11.61         11.78         0.73 o                         
  -6   4  17         58.05         54.37         1.04 o                         
  -5   4  17        105.61        113.96         2.34 o                         
  -4   4  17        255.63        235.96         3.78 o                         
  -3   4  17         91.00         89.64         1.75 o                         
  -2   4  17         87.90         93.97         1.75 o                         
  -1   4  17        208.99        227.40         3.59 o                         
   0   4  17         23.26         29.81         0.85 o                         
   1   4  17        208.99        227.44         3.19 o                         
   2   4  17         88.30         90.94         1.39 o                         
   3   4  17         90.93         89.08         1.79 o                         
   4   4  17        255.26        242.54         3.93 o                         
   5   4  17        106.12        111.01         2.12 o                         
   6   4  17         58.20         56.95         1.52 o                         
   7   4  17         11.59         10.96         0.76 o                         
   8   4  17          5.84          9.83         0.79 o                         
  -7   5  17         11.67          8.43         0.50 o                         
  -6   5  17         14.95         18.21         0.66 o                         
  -5   5  17        153.79        163.46         2.75 o                         
  -4   5  17         37.55         40.28         1.14 o                         
  -3   5  17        118.66        127.98         2.26 o                         
  -2   5  17        283.06        267.26         5.23 o                         
  -1   5  17        245.23        243.29         4.39 o                         
   0   5  17          0.73          9.80         1.62 o                         
   1   5  17        245.10        241.82         5.01 o                         
   2   5  17        283.24        261.67         3.77 o                         
   3   5  17        118.84        129.23         1.80 o                         
   4   5  17         37.41         37.94         1.23 o                         
   5   5  17        153.97        164.08         2.97 o                         
   6   5  17         15.00         20.25         0.92 o                         
   7   5  17         11.67          8.89         0.75 o                         
  -7   6  17          6.10          7.26         0.51 o                         
  -6   6  17         10.56         11.00         0.51 o                         
  -5   6  17         53.13         47.37         1.08 o                         
  -4   6  17         44.09         43.11         1.22 o                         
  -3   6  17        106.49        103.51         2.29 o                         
  -2   6  17        285.51        273.12         4.29 o                         
  -1   6  17        151.08        138.10         2.13 o                         
   0   6  17         62.98         59.36         1.86 o                         
   1   6  17        151.51        135.87         1.94 o                         
   2   6  17        285.46        269.12         3.43 o                         
   3   6  17        106.77        103.57         1.72 o                         
   4   6  17         44.24         43.33         1.42 o                         
   5   6  17         53.04         45.93         1.37 o                         
   6   6  17         10.47         10.96         0.78 o                         
   7   6  17          6.15          6.32         0.73 o                         
  -6   7  17          0.69          0.20         0.44 o                         
  -5   7  17          2.02          2.85         0.46 o                         
  -4   7  17        129.82        129.62         2.35 o                         
  -3   7  17         34.19         49.41         1.14 o                         
  -2   7  17         35.19         41.83         1.27 o                         
  -1   7  17         25.87         25.64         1.16 o                         
   0   7  17         50.28         48.69         1.27 o                         
   1   7  17         25.89         26.11         0.80 o                         
   2   7  17         35.27         39.59         0.90 o                         
   3   7  17         34.31         46.24         1.37 o                         
   4   7  17        129.86        129.46         2.42 o                         
   5   7  17          2.00          2.23         0.63 o                         
   6   7  17          0.70         -0.57         0.62 o                         
  -5   8  17         18.04         16.27         0.75 o                         
  -4   8  17          9.59         12.17         0.68 o                         
  -3   8  17         23.22         24.42         0.94 o                         
  -2   8  17         19.29         19.11         0.85 o                         
  -1   8  17         22.86         24.29         0.93 o                         
   0   8  17         37.22         33.79         1.14 o                         
   1   8  17         22.81         22.07         0.80 o                         
   2   8  17         19.26         19.47         0.67 o                         
   3   8  17         23.40         23.97         1.18 o                         
   4   8  17          9.60         11.16         1.02 o                         
   5   8  17         18.15         16.80         0.98 o                         
  -3   9  17         45.38         50.56         1.38 o                         
  -2   9  17         46.76         47.65         1.21 o                         
  -1   9  17          8.81          6.69         0.69 o                         
   0   9  17         16.25         15.37         0.72 o                         
   1   9  17          8.78          7.30         0.52 o                         
   2   9  17         46.80         48.71         1.00 o                         
   3   9  17         45.45         51.63         1.53 o                         
   0   0  18        909.05        905.02        18.54 o                         
   1   0  18        214.66        188.62         3.03 o                         
   2   0  18         25.72         19.47         0.83 o                         
   3   0  18        449.03        463.97         6.15 o                         
   4   0  18       1224.69       1164.17        14.14 o                         
   5   0  18       2944.86       2981.56        37.95 o                         
   6   0  18         76.21         88.65         1.37 o                         
   7   0  18         92.21         94.72         1.89 o                         
   8   0  18         91.03        113.33         2.15 o                         
  -8   1  18         20.91         25.71         1.12 o                         
  -7   1  18         10.05         11.61         0.55 o                         
  -6   1  18         20.41         22.79         0.73 o                         
  -5   1  18          2.68         11.04         0.66 o                         
  -4   1  18        226.11        226.95         3.48 o                         
  -3   1  18        896.62        944.77        15.63 o                         
  -2   1  18        225.74        254.89         3.93 o                         
  -1   1  18        133.22        165.15         2.66 o                         
   0   1  18        590.09        599.67         8.79 o                         
   1   1  18        132.89        157.67         2.73 o                         
   2   1  18        225.21        250.98         3.49 o                         
   3   1  18        897.01        951.66        12.25 o                         
   4   1  18        225.72        228.56         2.94 o                         
   5   1  18          2.68         11.54         0.85 o                         
   6   1  18         20.43         23.18         1.05 o                         
   7   1  18          9.93         10.63         0.80 o                         
   8   1  18         21.10         25.11         1.16 o                         
  -8   2  18         12.55         15.34         0.59 o                         
  -7   2  18        134.08        153.98         2.12 o                         
  -6   2  18         68.70         53.33         1.40 o                         
  -5   2  18         58.51         50.42         1.28 o                         
  -4   2  18        400.56        349.64         5.35 o                         
  -3   2  18        272.04        259.44         4.02 o                         
  -2   2  18        560.15        546.80         7.95 o                         
  -1   2  18        131.91        131.66         2.22 o                         
   0   2  18        340.11        295.32         4.52 o                         
   1   2  18        131.61        127.15         1.97 o                         
   2   2  18        560.34        531.15         7.09 o                         
   3   2  18        271.90        256.91         3.27 o                         
   4   2  18        400.13        350.07         4.33 o                         
   5   2  18         58.27         51.92         1.01 o                         
   6   2  18         68.41         55.18         1.40 o                         
   7   2  18        134.23        152.50         2.74 o                         
   8   2  18         12.49         14.96         0.81 o                         
  -8   3  18         60.58         81.39         1.22 o                         
  -7   3  18         96.04        112.04         1.68 o                         
  -6   3  18         54.16         58.92         1.59 o                         
  -5   3  18        316.87        305.84         4.62 o                         
  -4   3  18        119.78        130.00         2.23 o                         
  -3   3  18         23.29         26.39         1.12 o                         
  -2   3  18        412.80        435.64         6.44 o                         
  -1   3  18        363.25        349.28         5.27 o                         
   0   3  18         46.42         64.84         1.38 o                         
   1   3  18        362.53        345.74         4.69 o                         
   2   3  18        411.97        425.32         5.73 o                         
   3   3  18         23.03         24.88         0.78 o                         
   4   3  18        119.55        123.62         1.76 o                         
   5   3  18        316.92        289.92         5.47 o                         
   6   3  18         54.23         57.83         1.47 o                         
   7   3  18         95.75        111.62         2.18 o                         
   8   3  18         60.72         83.24         1.86 o                         
  -7   4  18         30.57         28.86         0.81 o                         
  -6   4  18         10.50          7.17         0.53 o                         
  -5   4  18         67.14         70.89         1.52 o                         
  -4   4  18         36.72         32.27         1.08 o                         
  -3   4  18        249.69        235.74         3.75 o                         
  -2   4  18         13.96         13.38         0.78 o                         
  -1   4  18        698.79        661.98         9.61 o                         
   0   4  18        822.12        843.73        12.27 o                         
   1   4  18        697.88        648.30         8.57 o                         
   2   4  18         14.02         14.32         0.71 o                         
   3   4  18        249.77        232.98         3.02 o                         
   4   4  18         36.73         31.74         0.84 o                         
   5   4  18         67.11         69.70         1.60 o                         
   6   4  18         10.52          7.85         0.69 o                         
   7   4  18         30.59         28.48         1.22 o                         
  -7   5  18        123.98        117.17         1.76 o                         
  -6   5  18        140.71        143.38         2.07 o                         
  -5   5  18         20.67         17.79         1.03 o                         
  -4   5  18         22.93         20.19         1.06 o                         
  -3   5  18         86.97         83.91         1.72 o                         
  -2   5  18         30.28         34.39         1.13 o                         
  -1   5  18        143.02        158.01         2.68 o                         
   0   5  18        521.32        568.29         8.41 o                         
   1   5  18        143.34        156.62         2.21 o                         
   2   5  18         30.14         31.62         0.82 o                         
   3   5  18         86.70         80.89         1.30 o                         
   4   5  18         22.95         21.02         1.05 o                         
   5   5  18         20.78         17.49         0.94 o                         
   6   5  18        141.09        142.32         2.62 o                         
   7   5  18        124.12        118.48         2.32 o                         
  -6   6  18         44.24         37.92         1.01 o                         
  -5   6  18         31.75         32.78         1.12 o                         
  -4   6  18          0.36          1.52         0.53 o                         
  -3   6  18          8.62         10.47         0.71 o                         
  -2   6  18        156.12        156.67         2.69 o                         
  -1   6  18        198.69        223.19         3.20 o                         
   0   6  18          1.35          2.14         0.48 o                         
   1   6  18        198.46        216.87         2.87 o                         
   2   6  18        156.42        155.18         2.48 o                         
   3   6  18          8.60         10.14         0.48 o                         
   4   6  18          0.37          0.75         0.71 o                         
   5   6  18         31.72         30.86         1.26 o                         
   6   6  18         44.38         39.63         1.36 o                         
  -5   7  18        104.12        101.34         1.99 o                         
  -4   7  18         17.45         18.85         0.91 o                         
  -3   7  18         88.05         78.83         1.48 o                         
  -2   7  18         47.29         46.26         1.24 o                         
  -1   7  18         71.03         77.86         1.66 o                         
   0   7  18          0.45          3.94         0.52 o                         
   1   7  18         70.80         75.32         1.56 o                         
   2   7  18         47.35         45.97         1.03 o                         
   3   7  18         87.92         75.44         1.74 o                         
   4   7  18         17.45         18.35         0.89 o                         
   5   7  18        104.19        100.60         2.11 o                         
  -4   8  18         57.20         59.75         1.33 o                         
  -3   8  18        111.16         96.17         1.73 o                         
  -2   8  18         25.66         29.85         1.02 o                         
  -1   8  18          7.79          8.56         0.62 o                         
   0   8  18          5.14          8.84         0.60 o                         
   1   8  18          7.76          8.06         0.50 o                         
   2   8  18         25.73         29.72         0.83 o                         
   3   8  18        110.80         97.11         2.05 o                         
   4   8  18         57.46         64.34         2.08 o                         
  -2   9  18          2.47          4.14         0.67 o                         
  -1   9  18         10.28          7.83         0.62 o                         
   0   9  18         19.70         20.71         0.84 o                         
   1   9  18         10.31          8.21         0.51 o                         
   2   9  18          2.46          4.53         0.43 o                         
   1   0  19        226.97        226.65         3.58 o                         
   2   0  19       1028.84       1010.32        14.61 o                         
   3   0  19        587.91        572.33         7.54 o                         
   4   0  19        506.28        575.13         7.96 o                         
   5   0  19          4.72          9.13         0.91 o                         
   6   0  19          2.91          1.76         0.36 o                         
   7   0  19          2.67          1.55         0.75 o                         
   8   0  19         16.21         18.09         1.04 o                         
  -8   1  19         21.05         27.97         1.12 o                         
  -7   1  19         29.34         20.37         0.73 o                         
  -6   1  19        109.07        109.63         1.99 o                         
  -5   1  19        200.20        204.05         2.69 o                         
  -4   1  19        153.16        152.79         2.54 o                         
  -3   1  19        175.91        174.37         3.01 o                         
  -2   1  19        503.34        461.41         6.86 o                         
  -1   1  19        362.87        329.34         5.03 o                         
   0   1  19        311.92        284.72         4.39 o                         
   1   1  19        362.30        331.07         5.03 o                         
   2   1  19        503.01        459.24         7.38 o                         
   3   1  19        175.89        179.00         3.49 o                         
   4   1  19        152.59        149.05         2.07 o                         
   5   1  19        200.14        206.13         2.68 o                         
   6   1  19        108.91        109.73         1.79 o                         
   7   1  19         29.47         20.66         1.10 o                         
   8   1  19         21.11         28.13         1.19 o                         
  -8   2  19         32.56         40.93         0.91 o                         
  -7   2  19         39.33         50.10         1.15 o                         
  -6   2  19         56.05         58.15         1.10 o                         
  -5   2  19         84.07         91.00         1.59 o                         
  -4   2  19        394.65        389.81         5.92 o                         
  -3   2  19        465.79        432.47         6.55 o                         
  -2   2  19        102.04        100.67         1.87 o                         
  -1   2  19         55.13         55.99         1.30 o                         
   0   2  19         74.68         79.74         1.83 o                         
   1   2  19         55.16         55.11         1.29 o                         
   2   2  19        102.13         98.01         2.02 o                         
   3   2  19        466.00        436.23         5.34 o                         
   4   2  19        395.38        388.18         4.78 o                         
   5   2  19         84.24         91.91         1.41 o                         
   6   2  19         56.03         60.18         1.48 o                         
   7   2  19         39.47         50.57         1.41 o                         
   8   2  19         32.52         41.60         1.36 o                         
  -7   3  19         18.43         22.99         0.91 o                         
  -6   3  19        118.30        109.29         1.82 o                         
  -5   3  19        153.07        180.58         3.01 o                         
  -4   3  19          1.94          4.42         1.05 o                         
  -3   3  19        399.68        391.61         8.30 o                         
  -2   3  19        109.38        100.33         2.34 o                         
  -1   3  19         94.46         90.23         1.76 o                         
   0   3  19          7.59          5.61         0.60 o                         
   1   3  19         94.55         87.54         1.53 o                         
   2   3  19        109.78        101.09         3.53 o                         
   3   3  19        399.91        386.50         5.24 o                         
   4   3  19          1.98          2.90         0.36 o                         
   5   3  19        152.96        178.73         3.05 o                         
   6   3  19        118.42        109.51         2.14 o                         
   7   3  19         18.30         23.74         1.17 o                         
  -7   4  19          8.65         11.84         0.62 o                         
  -6   4  19         57.49         53.79         1.18 o                         
  -5   4  19         20.57         27.65         1.04 o                         
  -4   4  19        132.23        132.21         2.36 o                         
  -3   4  19        153.25        156.55         2.69 o                         
  -2   4  19         26.00         30.36         1.07 o                         
  -1   4  19        315.62        304.62         4.62 o                         
   0   4  19        441.00        422.67         6.37 o                         
   1   4  19        316.07        291.25         4.10 o                         
   2   4  19         26.02         29.24         0.93 o                         
   3   4  19        153.57        159.56         2.17 o                         
   4   4  19        132.39        134.35         2.02 o                         
   5   4  19         20.46         26.99         1.14 o                         
   6   4  19         57.32         49.83         1.44 o                         
   7   4  19          8.67         12.85         0.94 o                         
  -6   5  19          0.67          1.03         0.46 o                         
  -5   5  19         71.83         67.92         1.88 o                         
  -4   5  19         12.19         12.91         0.71 o                         
  -3   5  19         41.83         43.12         1.35 o                         
  -2   5  19        194.06        186.60         3.07 o                         
  -1   5  19        416.61        430.23         6.45 o                         
   0   5  19        362.35        342.93         5.28 o                         
   1   5  19        416.53        419.96         5.26 o                         
   2   5  19        194.04        181.37         2.74 o                         
   3   5  19         41.69         43.99         0.92 o                         
   4   5  19         12.16         12.50         0.75 o                         
   5   5  19         71.85         66.96         1.62 o                         
   6   5  19          0.66          0.76         0.61 o                         
  -6   6  19         74.88         81.56         1.55 o                         
  -5   6  19         10.15         11.86         0.78 o                         
  -4   6  19         14.08         18.68         0.91 o                         
  -3   6  19        116.80        119.58         2.21 o                         
  -2   6  19         79.08         82.42         1.74 o                         
  -1   6  19         15.88         19.03         1.34 o                         
   0   6  19        467.27        437.35         5.93 o                         
   1   6  19         15.93         15.47         0.95 o                         
   2   6  19         78.92         81.13         1.35 o                         
   3   6  19        117.02        115.15         1.71 o                         
   4   6  19         14.03         17.37         0.97 o                         
   5   6  19         10.19         13.06         0.83 o                         
   6   6  19         74.77         84.53         1.92 o                         
  -5   7  19          5.60          6.15         0.66 o                         
  -4   7  19         65.45         71.80         1.63 o                         
  -3   7  19         30.68         36.37         1.07 o                         
  -2   7  19         90.60         85.48         2.51 o                         
  -1   7  19        229.38        264.19         3.76 o                         
   0   7  19        153.65        151.22         2.38 o                         
   1   7  19        229.47        263.16         4.80 o                         
   2   7  19         90.80         84.27         1.39 o                         
   3   7  19         30.74         36.88         1.30 o                         
   4   7  19         65.29         68.32         1.71 o                         
   5   7  19          5.55          5.62         0.74 o                         
  -3   8  19        112.86        106.40         2.12 o                         
  -2   8  19        159.68        151.98         2.41 o                         
  -1   8  19         56.30         55.42         1.29 o                         
   0   8  19         60.38         58.02         1.32 o                         
   1   8  19         56.21         52.69         1.11 o                         
   2   8  19        159.94        150.81         2.14 o                         
   3   8  19        112.82        103.60         2.18 o                         
   0   0  20        222.16        212.60         4.83 o                         
   1   0  20        205.03        197.80         3.21 o                         
   2   0  20        246.79        222.39         4.99 o                         
   3   0  20         24.70         32.22         1.20 o                         
   4   0  20         12.10         16.82         1.02 o                         
   5   0  20          4.25          8.54         0.48 o                         
   6   0  20        100.10         89.50         1.71 o                         
   7   0  20          0.42          2.40         0.65 o                         
  -7   1  20         90.69         90.88         1.44 o                         
  -6   1  20          7.28          4.64         0.52 o                         
  -5   1  20          3.62          5.17         0.43 o                         
  -4   1  20         33.82         31.07         1.07 o                         
  -3   1  20        561.53        605.11         8.81 o                         
  -2   1  20         35.87         30.07         1.29 o                         
  -1   1  20        810.41        809.80        11.86 o                         
   0   1  20          2.35          1.53         0.47 o                         
   1   1  20        810.45        815.55        12.74 o                         
   2   1  20         35.86         29.26         1.10 o                         
   3   1  20        561.82        591.06         8.56 o                         
   4   1  20         33.97         31.71         0.86 o                         
   5   1  20          3.64          5.39         0.53 o                         
   6   1  20          7.37          4.15         0.37 o                         
   7   1  20         90.98         93.34         1.92 o                         
  -7   2  20          2.24          6.89         0.47 o                         
  -6   2  20         59.94         57.57         1.15 o                         
  -5   2  20         90.55         98.31         1.68 o                         
  -4   2  20         81.75         84.62         1.74 o                         
  -3   2  20         57.25         55.18         1.46 o                         
  -2   2  20        203.14        206.49         3.40 o                         
  -1   2  20         38.08         37.18         1.70 o                         
   0   2  20        278.48        247.97         5.54 o                         
   1   2  20         37.90         38.39         1.25 o                         
   2   2  20        202.97        209.24         3.23 o                         
   3   2  20         57.23         53.75         1.15 o                         
   4   2  20         81.72         83.82         1.35 o                         
   5   2  20         90.92         95.97         1.47 o                         
   6   2  20         59.89         54.28         1.46 o                         
   7   2  20          2.29          7.80         0.72 o                         
  -7   3  20          2.24          3.17         0.50 o                         
  -6   3  20         18.83         23.35         0.90 o                         
  -5   3  20         30.70         32.28         1.10 o                         
  -4   3  20         11.82         11.93         0.70 o                         
  -3   3  20        164.85        145.17         2.50 o                         
  -2   3  20        195.19        186.32         3.07 o                         
  -1   3  20       1264.76       1233.26        20.70 o                         
   0   3  20         74.76         86.28         1.75 o                         
   1   3  20       1264.78       1249.40        28.40 o                         
   2   3  20        195.23        185.77         2.72 o                         
   3   3  20        164.49        143.18         2.01 o                         
   4   3  20         11.87         11.39         0.53 o                         
   5   3  20         30.76         30.66         1.17 o                         
   6   3  20         18.98         23.95         1.15 o                         
   7   3  20          2.27          2.54         0.63 o                         
  -7   4  20          7.25          8.42         0.60 o                         
  -6   4  20         26.69         23.48         0.88 o                         
  -5   4  20         65.02         56.38         1.40 o                         
  -4   4  20         44.22         45.74         1.27 o                         
  -3   4  20        128.82        117.92         2.17 o                         
  -2   4  20         74.57         70.60         1.54 o                         
  -1   4  20         56.80         58.85         1.43 o                         
   0   4  20        677.11        665.09        11.32 o                         
   1   4  20         56.90         58.14         1.42 o                         
   2   4  20         74.41         67.04         1.47 o                         
   3   4  20        128.50        117.74         1.73 o                         
   4   4  20         44.25         45.51         0.98 o                         
   5   4  20         65.25         57.27         1.50 o                         
   6   4  20         26.79         24.38         1.18 o                         
   7   4  20          7.21          9.69         0.79 o                         
  -6   5  20          1.64          3.74         0.61 o                         
  -5   5  20          7.67          8.59         0.66 o                         
  -4   5  20         45.80         43.02         1.28 o                         
  -3   5  20        109.23        128.61         2.33 o                         
  -2   5  20        209.27        191.98         3.14 o                         
  -1   5  20        235.05        250.96         4.07 o                         
   0   5  20        239.91        222.54         4.20 o                         
   1   5  20        234.87        250.47         3.58 o                         
   2   5  20        209.30        183.95         2.96 o                         
   3   5  20        109.00        124.69         1.82 o                         
   4   5  20         45.88         44.74         1.37 o                         
   5   5  20          7.66          8.07         0.72 o                         
   6   5  20          1.65          3.84         0.68 o                         
  -5   6  20         10.73         12.59         1.23 o                         
  -4   6  20         70.89         70.11         1.63 o                         
  -3   6  20        107.82        104.52         2.05 o                         
  -2   6  20         16.15         18.57         1.59 o                         
  -1   6  20         92.35         80.40         1.54 o                         
   0   6  20         18.41         22.34         0.95 o                         
   1   6  20         92.11         78.22         1.53 o                         
   2   6  20         16.13         16.75         0.64 o                         
   3   6  20        107.59        102.95         1.58 o                         
   4   6  20         70.87         72.90         1.72 o                         
   5   6  20         10.75         12.67         0.84 o                         
  -4   7  20         16.36         17.60         0.89 o                         
  -3   7  20        131.52        125.73         2.42 o                         
  -2   7  20          9.64          9.30         0.72 o                         
  -1   7  20         49.45         48.47         1.29 o                         
   0   7  20         61.75         57.36         1.32 o                         
   1   7  20         49.40         46.49         1.10 o                         
   2   7  20          9.58         10.40         0.53 o                         
   3   7  20        131.54        125.52         2.42 o                         
   4   7  20         16.49         16.02         0.89 o                         
  -2   8  20         27.55         26.53         1.17 o                         
  -1   8  20         23.26         22.79         1.01 o                         
   0   8  20          0.14          1.69         0.53 o                         
   1   8  20         23.14         22.80         0.91 o                         
   2   8  20         27.57         25.68         0.82 o                         
   1   0  21         73.97         48.53         1.39 o                         
   2   0  21        354.71        320.99         4.96 o                         
   3   0  21         85.44         93.56         1.85 o                         
   4   0  21        122.54        125.85         2.01 o                         
   5   0  21          0.00          1.40         0.42 o                         
   6   0  21          7.00          6.36         0.45 o                         
   7   0  21         22.59         23.60         1.21 o                         
  -7   1  21         37.41         42.23         1.03 o                         
  -6   1  21          1.25          1.57         0.40 o                         
  -5   1  21          0.62          0.57         0.45 o                         
  -4   1  21         39.03         41.81         1.21 o                         
  -3   1  21        327.39        354.05         5.41 o                         
  -2   1  21        219.94        198.30         3.82 o                         
  -1   1  21         53.61         54.68         1.38 o                         
   0   1  21          1.72          5.85         1.29 o                         
   1   1  21         53.66         51.75         1.33 o                         
   2   1  21        220.21        204.41         3.34 o                         
   3   1  21        327.55        345.75         4.82 o                         
   4   1  21         38.96         41.64         0.95 o                         
   5   1  21          0.59          0.42         0.37 o                         
   6   1  21          1.25          1.34         0.35 o                         
   7   1  21         37.55         43.28         1.51 o                         
  -7   2  21         12.36         11.21         0.54 o                         
  -6   2  21         25.02         32.04         1.03 o                         
  -5   2  21          2.59          1.80         0.68 o                         
  -4   2  21        132.82        136.41         2.44 o                         
  -3   2  21         71.01         72.95         1.55 o                         
  -2   2  21         13.88         25.71         1.04 o                         
  -1   2  21        265.70        232.32         3.72 o                         
   0   2  21         16.03         22.57         1.19 o                         
   1   2  21        266.19        232.56         3.73 o                         
   2   2  21         13.76         21.44         1.00 o                         
   3   2  21         70.70         67.26         1.21 o                         
   4   2  21        132.70        137.31         1.95 o                         
   5   2  21          2.60          1.84         0.36 o                         
   6   2  21         25.09         32.73         1.23 o                         
   7   2  21         12.39         11.70         0.96 o                         
  -6   3  21          7.58          6.75         0.57 o                         
  -5   3  21          9.88          9.62         0.81 o                         
  -4   3  21        108.10        110.39         2.09 o                         
  -3   3  21        133.33        134.54         2.38 o                         
  -2   3  21         56.13         65.56         1.50 o                         
  -1   3  21        361.87        336.51         5.22 o                         
   0   3  21        505.42        473.76         7.16 o                         
   1   3  21        362.17        332.15         5.16 o                         
   2   3  21         56.26         65.11         2.13 o                         
   3   3  21        133.37        131.55         2.12 o                         
   4   3  21        108.01        107.84         1.64 o                         
   5   3  21          9.86          9.95         0.72 o                         
   6   3  21          7.57          6.31         0.68 o                         
  -6   4  21         64.13         69.00         1.41 o                         
  -5   4  21          0.40          2.28         0.56 o                         
  -4   4  21        168.81        172.47         2.95 o                         
  -3   4  21         45.52         45.66         1.29 o                         
  -2   4  21        201.58        197.97         3.27 o                         
  -1   4  21        129.37        126.19         2.34 o                         
   0   4  21         41.27         44.19         1.62 o                         
   1   4  21        129.05        124.76         2.30 o                         
   2   4  21        201.79        195.41         2.77 o                         
   3   4  21         45.58         45.53         1.53 o                         
   4   4  21        168.98        173.30         2.35 o                         
   5   4  21          0.40          1.09         0.61 o                         
   6   4  21         64.18         67.39         1.70 o                         
  -5   5  21         15.98         20.92         1.00 o                         
  -4   5  21         23.29         15.92         0.80 o                         
  -3   5  21          9.71          6.94         0.66 o                         
  -2   5  21        479.16        472.12         7.10 o                         
  -1   5  21        379.44        366.72         5.61 o                         
   0   5  21          6.94          8.16         0.67 o                         
   1   5  21        379.44        361.10         5.01 o                         
   2   5  21        478.55        463.43         6.61 o                         
   3   5  21          9.68          6.68         0.47 o                         
   4   5  21         23.24         15.92         1.25 o                         
   5   5  21         15.97         20.18         0.97 o                         
  -4   6  21         37.59         33.62         1.45 o                         
  -3   6  21          9.08         11.16         0.75 o                         
  -2   6  21         91.66         94.79         1.94 o                         
  -1   6  21        191.43        191.79         2.87 o                         
   0   6  21         11.59         14.10         0.68 o                         
   1   6  21        191.60        189.72         3.26 o                         
   2   6  21         91.98         93.69         1.57 o                         
   3   6  21          9.18         11.03         0.53 o                         
   4   6  21         37.74         31.57         1.60 o                         
  -3   7  21         67.82         67.42         1.66 o                         
  -2   7  21         12.31         10.99         0.66 o                         
  -1   7  21         24.68         23.07         1.05 o                         
   0   7  21         31.07         35.02         1.11 o                         
   1   7  21         24.57         24.43         1.00 o                         
   2   7  21         12.36         11.27         0.62 o                         
   3   7  21         67.98         70.62         1.75 o                         
   0   0  22        470.36        424.46         9.09 o                         
   1   0  22         31.82         36.05         1.16 o                         
   2   0  22         36.95         45.97         1.28 o                         
   3   0  22         39.77         36.09         1.38 o                         
   4   0  22         28.85         33.94         1.13 o                         
   5   0  22        174.23        154.73         2.20 o                         
   6   0  22         45.10         36.47         1.00 o                         
  -6   1  22         22.34         24.62         0.82 o                         
  -5   1  22         34.44         28.06         1.41 o                         
  -4   1  22         11.01          6.74         0.65 o                         
  -3   1  22          6.50          6.01         0.62 o                         
  -2   1  22        578.75        529.54         7.90 o                         
  -1   1  22        166.96        180.36         3.05 o                         
   0   1  22        277.07        275.72         4.35 o                         
   1   1  22        167.13        183.80         3.05 o                         
   2   1  22        578.94        527.55         9.14 o                         
   3   1  22          6.54          8.29         1.54 o                         
   4   1  22         10.97          6.38         0.47 o                         
   5   1  22         34.57         27.70         0.82 o                         
   6   1  22         22.33         25.02         0.77 o                         
  -6   2  22          8.42          9.51         0.63 o                         
  -5   2  22         86.62         83.43         2.17 o                         
  -4   2  22        139.45        144.34         4.67 o                         
  -3   2  22         32.28         32.84         1.33 o                         
  -2   2  22        230.17        210.01         3.40 o                         
  -1   2  22         11.50         12.33         0.70 o                         
   0   2  22          1.57          4.75         0.58 o                         
   1   2  22         11.48         13.29         0.89 o                         
   2   2  22        230.06        203.47         3.39 o                         
   3   2  22         32.16         31.16         0.98 o                         
   4   2  22        139.18        144.96         2.28 o                         
   5   2  22         86.39         79.17         1.34 o                         
   6   2  22          8.41          9.43         0.76 o                         
  -6   3  22         27.48         24.68         1.11 o                         
  -5   3  22        121.91        129.20         2.71 o                         
  -4   3  22        107.22        118.81         2.58 o                         
  -3   3  22        167.62        170.07         3.36 o                         
  -2   3  22        117.60        118.36         2.24 o                         
  -1   3  22         74.66         65.99         1.54 o                         
   0   3  22         77.03         79.22         1.75 o                         
   1   3  22         75.14         65.97         1.57 o                         
   2   3  22        117.61        121.49         2.23 o                         
   3   3  22        167.55        167.94         2.32 o                         
   4   3  22        106.86        115.84         1.75 o                         
   5   3  22        121.85        129.15         2.45 o                         
   6   3  22         27.45         26.12         1.24 o                         
  -5   4  22         67.08         62.43         1.80 o                         
  -4   4  22         43.73         45.33         1.57 o                         
  -3   4  22         75.05         73.29         1.67 o                         
  -2   4  22         19.02         20.99         1.06 o                         
  -1   4  22          8.48          6.56         0.64 o                         
   0   4  22        234.31        243.89         3.93 o                         
   1   4  22          8.41          6.45         0.65 o                         
   2   4  22         19.11         23.98         0.96 o                         
   3   4  22         75.00         74.24         1.59 o                         
   4   4  22         43.90         44.71         0.96 o                         
   5   4  22         66.82         61.79         1.63 o                         
  -5   5  22         12.98         16.68         0.93 o                         
  -4   5  22         15.85         16.55         0.83 o                         
  -3   5  22         92.11        104.73         2.04 o                         
  -2   5  22         54.51         54.67         1.47 o                         
  -1   5  22        118.66        113.88         2.20 o                         
   0   5  22         23.25         23.61         1.10 o                         
   1   5  22        118.46        112.69         1.94 o                         
   2   5  22         54.52         55.50         1.12 o                         
   3   5  22         92.09         97.53         1.58 o                         
   4   5  22         15.76         16.27         0.88 o                         
   5   5  22         13.01         17.45         0.93 o                         
  -4   6  22         35.24         35.88         1.29 o                         
  -3   6  22         27.11         33.01         1.27 o                         
  -2   6  22         39.52         38.80         1.31 o                         
  -1   6  22         93.16         90.76         1.71 o                         
   0   6  22          7.61          7.91         0.62 o                         
   1   6  22         93.05         93.04         1.72 o                         
   2   6  22         39.45         36.81         1.03 o                         
   3   6  22         27.21         33.33         0.95 o                         
   4   6  22         35.22         34.62         1.38 o                         
  -2   7  22         19.80         19.76         0.85 o                         
  -1   7  22          4.15          5.53         0.59 o                         
   0   7  22         10.38          8.54         0.64 o                         
   1   7  22          4.13          3.82         0.56 o                         
   2   7  22         19.75         18.17         0.81 o                         
   1   0  23         15.96         16.38         1.42 o                         
   2   0  23        686.36        663.48         9.82 o                         
   3   0  23          3.16          1.77         0.55 o                         
   4   0  23        301.65        265.46         4.24 o                         
   5   0  23          9.65         10.88         0.55 o                         
   6   0  23        102.85        101.48         1.62 o                         
  -6   1  23         22.30         27.62         0.91 o                         
  -5   1  23          1.02          1.25         0.51 o                         
  -4   1  23          2.67          1.31         0.55 o                         
  -3   1  23         39.91         45.19         1.32 o                         
  -2   1  23        173.31        167.17         2.89 o                         
  -1   1  23        116.93        120.89         3.65 o                         
   0   1  23        425.91        397.96         6.09 o                         
   1   1  23        116.92        122.61         2.64 o                         
   2   1  23        172.81        169.07         2.90 o                         
   3   1  23         39.81         46.03         1.32 o                         
   4   1  23          2.70          1.37         0.46 o                         
   5   1  23          1.03          1.13         0.49 o                         
   6   1  23         22.39         26.41         0.95 o                         
  -6   2  23         44.09         53.69         1.28 o                         
  -5   2  23         56.56         62.55         1.36 o                         
  -4   2  23         11.02          8.95         0.71 o                         
  -3   2  23         65.72         74.61         2.18 o                         
  -2   2  23         46.76         42.73         1.28 o                         
  -1   2  23         28.66         28.63         1.14 o                         
   0   2  23          5.41          7.71         0.65 o                         
   1   2  23         28.81         27.73         1.32 o                         
   2   2  23         46.74         41.76         1.27 o                         
   3   2  23         65.49         76.10         1.51 o                         
   4   2  23         11.09          8.72         0.51 o                         
   5   2  23         56.38         59.04         1.15 o                         
   6   2  23         43.98         54.30         1.54 o                         
  -5   3  23         20.77         24.01         1.13 o                         
  -4   3  23          7.94          8.06         0.71 o                         
  -3   3  23        105.93        100.81         2.01 o                         
  -2   3  23         52.14         45.50         1.32 o                         
  -1   3  23          6.45          7.16         0.65 o                         
   0   3  23         78.56         73.57         1.66 o                         
   1   3  23          6.42          6.68         0.64 o                         
   2   3  23         52.35         45.80         1.31 o                         
   3   3  23        106.07        100.14         1.59 o                         
   4   3  23          7.87          8.03         0.60 o                         
   5   3  23         20.62         22.59         0.72 o                         
  -5   4  23        102.63        108.45         2.95 o                         
  -4   4  23         45.31         44.24         1.35 o                         
  -3   4  23         42.26         47.74         1.38 o                         
  -2   4  23         30.35         27.31         1.29 o                         
  -1   4  23          4.62          5.17         0.63 o                         
   0   4  23        151.83        130.21         2.41 o                         
   1   4  23          4.63          6.46         0.64 o                         
   2   4  23         30.37         25.78         1.06 o                         
   3   4  23         42.22         47.54         1.04 o                         
   4   4  23         45.31         43.38         0.98 o                         
   5   4  23        102.79        107.12         2.22 o                         
  -4   5  23        101.89        110.61         2.19 o                         
  -3   5  23         18.20         25.23         1.15 o                         
  -2   5  23         14.13         17.84         0.95 o                         
  -1   5  23         32.65         33.84         1.25 o                         
   0   5  23          4.10          6.43         0.70 o                         
   1   5  23         32.42         33.04         1.29 o                         
   2   5  23         14.18         18.70         0.92 o                         
   3   5  23         18.10         24.17         0.79 o                         
   4   5  23        102.02        107.86         1.89 o                         
  -2   6  23         34.48         35.31         1.29 o                         
  -1   6  23         11.89         11.86         0.69 o                         
   0   6  23         92.28        101.08         1.86 o                         
   1   6  23         11.87         10.73         0.78 o                         
   2   6  23         34.40         31.87         1.55 o                         
   0   0  24         80.72         87.80         2.59 o                         
   1   0  24         13.47         13.40         0.97 o                         
   2   0  24         16.01         16.53         1.63 o                         
   3   0  24          0.11         -0.10         0.54 o                         
   4   0  24          0.82          0.07         0.53 o                         
   5   0  24        179.61        196.21         2.97 o                         
  -5   1  24         30.06         35.66         1.11 o                         
  -4   1  24         99.16         98.24         2.00 o                         
  -3   1  24         15.61         20.70         1.96 o                         
  -2   1  24        266.10        255.05         4.10 o                         
  -1   1  24        258.91        254.87         4.11 o                         
   0   1  24          8.04          4.24         0.59 o                         
   1   1  24        258.64        256.01         4.12 o                         
   2   1  24        266.42        253.09         4.10 o                         
   3   1  24         15.72         17.94         2.60 o                         
   4   1  24         99.09         97.48         1.78 o                         
   5   1  24         30.06         33.21         0.93 o                         
  -5   2  24         12.78         11.79         0.67 o                         
  -4   2  24         63.57         64.38         1.59 o                         
  -3   2  24        131.12        142.55         2.59 o                         
  -2   2  24         41.15         40.90         1.29 o                         
  -1   2  24        103.97         94.63         1.94 o                         
   0   2  24          1.09          2.24         0.57 o                         
   1   2  24        104.09         94.23         2.30 o                         
   2   2  24         41.00         40.59         1.29 o                         
   3   2  24        131.29        141.34         2.30 o                         
   4   2  24         63.63         64.04         1.36 o                         
   5   2  24         12.73         10.73         0.54 o                         
  -4   3  24         42.94         41.62         1.32 o                         
  -3   3  24         33.92         34.26         1.23 o                         
  -2   3  24         10.29          9.33         0.78 o                         
  -1   3  24         34.35         22.41         1.09 o                         
   0   3  24         42.60         31.34         1.19 o                         
   1   3  24         34.28         21.80         1.04 o                         
   2   3  24         10.37          9.65         0.72 o                         
   3   3  24         33.93         31.84         1.25 o                         
   4   3  24         42.84         38.63         1.17 o                         
  -4   4  24         62.35         70.76         1.69 o                         
  -3   4  24          2.80          1.49         0.61 o                         
  -2   4  24         10.27         10.59         1.15 o                         
  -1   4  24        105.72        100.79         2.07 o                         
   0   4  24          2.76          4.02         1.35 o                         
   1   4  24        105.92        104.32         2.07 o                         
   2   4  24         10.31         11.10         0.73 o                         
   3   4  24          2.84          2.04         0.43 o                         
   4   4  24         62.21         67.65         1.26 o                         
  -3   5  24         18.02         13.31         0.83 o                         
  -2   5  24         29.95         27.08         1.20 o                         
  -1   5  24         93.54         90.67         1.98 o                         
   0   5  24         40.84         39.24         1.32 o                         
   1   5  24         93.48         93.24         1.75 o                         
   2   5  24         29.83         25.76         1.05 o                         
   3   5  24         18.01         12.85         0.77 o                         
   1   0  25          1.36          1.33         0.57 o                         
   2   0  25          4.12          1.71         0.83 o                         
   3   0  25         15.36         20.17         1.04 o                         
   4   0  25          5.02          5.15         0.59 o                         
  -4   1  25         64.87         59.79         1.55 o                         
  -3   1  25         35.75         34.54         1.26 o                         
  -2   1  25         63.72         66.88         1.64 o                         
  -1   1  25         10.22         12.01         0.74 o                         
   0   1  25         14.74         13.60         0.77 o                         
   1   1  25         10.18         10.91         0.75 o                         
   2   1  25         63.73         70.46         1.67 o                         
   3   1  25         35.69         36.76         1.27 o                         
   4   1  25         65.00         56.07         1.36 o                         
  -4   2  25         22.66         19.64         1.34 o                         
  -3   2  25         73.27         64.18         1.61 o                         
  -2   2  25         65.71         68.20         1.64 o                         
  -1   2  25         29.43         26.28         1.16 o                         
   0   2  25          2.54          2.56         0.60 o                         
   1   2  25         29.45         26.21         1.24 o                         
   2   2  25         65.96         67.06         1.63 o                         
   3   2  25         73.06         63.92         1.43 o                         
   4   2  25         22.72         19.31         0.85 o                         
  -3   3  25          3.73          0.98         0.81 o                         
  -2   3  25         37.86         38.26         1.31 o                         
  -1   3  25          6.69          8.79         0.73 o                         
   0   3  25         42.04         44.27         1.37 o                         
   1   3  25          6.79          8.93         0.73 o                         
   2   3  25         37.72         37.57         1.29 o                         
   3   3  25          3.77          1.40         0.52 o                         
  -2   4  25         26.52         22.77         1.23 o                         
  -1   4  25          5.21          7.35         0.71 o                         
   0   4  25          1.70          1.58         0.66 o                         
   1   4  25          5.18          7.38         0.72 o                         
   2   4  25         26.63         22.38         0.93 o                         
   0   5  25         63.66         75.84         1.79 o                         
   0   0  26         76.59         80.25         2.56 o                         
   1   0  26          8.91         18.42         1.39 o                         
   2   0  26        166.65        201.53         3.43 o                         
   3   0  26          0.89          2.44         0.74 o                         
  -3   1  26         70.00         75.31         1.77 o                         
  -2   1  26         29.81         33.04         1.27 o                         
  -1   1  26         27.40         28.32         1.22 o                         
   0   1  26          1.42          2.59         0.62 o                         
   1   1  26         27.48         31.34         1.25 o                         
   2   1  26         29.90         33.75         1.36 o                         
   3   1  26         69.84         76.11         1.77 o                         
  -3   2  26         51.70         60.30         1.61 o                         
  -2   2  26         13.32         10.54         0.78 o                         
  -1   2  26         22.68         20.67         1.85 o                         
   0   2  26          5.19         10.36         0.76 o                         
   1   2  26         22.58         19.53         0.91 o                         
   2   2  26         13.26         12.07         0.80 o                         
   3   2  26         51.52         59.15         1.41 o                         
  -2   3  26          3.53          4.51         0.68 o                         
  -1   3  26         67.44         72.66         1.74 o                         
   0   3  26          3.82          1.70         0.68 o                         
   1   3  26         67.50         69.81         1.72 o                         
   2   3  26          3.55          4.59         0.68 o                         
   1   0  27         95.14         92.31         2.01 o                         
  -1   1  27          5.75          7.20         0.74 o                         
   0   1  27         24.41         29.24         1.28 o                         
   1   1  27          5.85          7.67         0.75 o                         
                                                                                
